# Supplementary material for: High-throughput genotyping of wheat-barley amphiploids utilising diversity array technology (DArT)
Source: BMC Plant Biol. 2013 Jun 3;13:87. doi: 10.1186/1471-2229-13-87 (PMC3679790; doi:10.1186/1471-2229-13-87)
Supplement: Additional file 1 — Polymorphic markers found among 46 tritordeum accessions.H. chilense and D- genome markers used for genetic analysis are shown in bold. [file 1471-2229-13-87-S1.xlsx]

## Sheet: Supplementary file 1
CloneID	P	Reproducibility	Consensus	Chromosome	MarkerName	Source of the marker	HT22	HT27	HT223	HT294	HT295	HT296	HT320	HT322	HT323	HT324	HT325	HT326	HT327	HT328	HT400	HT409	HT410	HT411	HT412	HT413	HT414	HT415	HT416	HT417	HT418	HT419	HT420	HT421	HT422	HT424	HT425	HT426	HT427	HT428	HT429	HT430	HT431	HT432	HT433	HT434	HT435	HT436	HT631
765580	81.252	100	98.72	NA	bXx-47694	Barley	0	1	1	0	1	1	1	0	1	1	0	1	0	1	0	0	0	1	0	1	0	0	0	1	1	1	1	0	1	0	0	1	1	1	1	0	0	1	1	1	1	1	1
765821	80.6164	99.359	98.72	NA	bXx-23738	Barley	1	0	0	1	0	0	0	1	0	1	0	0	1	1	0	0	0	1	0	0	0	0	1	0	1	0	0	1	0	1	1	0	1	1	0	0	0	1	1	0	0	1	1
119859	82.8126	100	98.72	NA	wXx-0969	Wheat	1	1	1	1	1	1	1	1	1	1	1	1	1	1	1	0	0	-	1	0	0	0	0	0	1	1	1	1	1	1	1	1	1	0	0	1	1	0	1	0	1	1	1
765963	83.2885	99.0385	98.72	NA	bXx-27893	Barley	1	1	1	1	1	1	1	1	1	1	1	1	1	1	1	0	1	1	1	1	1	1	1	1	1	1	1	0	1	0	0	1	1	0	1	0	0	1	0	0	1	0	1
766196	83.1114	100	100	NA	bXx-48027	Barley	1	1	1	1	1	1	1	1	1	1	1	1	1	1	1	0	1	1	1	1	1	1	1	1	1	1	1	0	1	0	0	1	1	0	1	0	0	1	0	0	1	0	1
373534	80.0072	100	100	1A	wXx-8838	Wheat	0	0	0	0	0	0	0	0	0	0	1	0	1	1	1	1	1	0	1	-	1	0	1	0	0	1	1	1	0	0	1	0	0	0	0	0	0	0	1	1	0	0	0
116188	80.669	99.2453	99.055	1A	wXx-4765	Wheat	1	0	0	0	0	0	0	0	0	0	0	0	0	0	0	1	0	0	0	0	1	1	1	1	1	0	1	1	0	1	-	0	0	0	0	0	0	0	0	0	0	0	0
116863	81.34	100	100	1A	wXx-6709	Wheat	1	1	1	1	0	1	1	1	1	1	1	1	1	1	0	0	0	0	1	1	1	1	1	1	0	1	1	0	1	0	0	1	1	1	1	1	1	1	-	1	1	1	1
348015	85.6319	100	100	1A	tPt-1419	Triticale	1	0	0	1	1	1	1	1	0	1	0	1	0	1	0	0	0	0	0	0	0	0	0	0	0	1	0	0	1	0	0	0	1	0	0	0	1	0	0	0	0	0	0
304169	82.7952	100	99.6333	1A	wPt-0011	Wheat	0	0	0	-	0	0	0	0	0	0	1	0	1	1	1	1	1	0	1	1	1	0	1	0	0	1	1	1	0	0	1	0	0	0	0	0	0	0	1	1	0	0	0
408294	95.3854	100	100	1A	wPt-0196	Wheat	0	0	0	0	1	1	1	0	1	0	0	1	1	0	1	1	1	1	1	0	0	0	0	0	1	1	0	0	1	0	0	1	1	0	0	0	1	1	1	1	0	1	0
378619	85.6876	100	100	1A	wPt-0497	Wheat	1	0	0	1	1	1	1	1	0	1	0	1	0	1	0	0	0	0	0	0	0	0	0	0	0	1	0	0	1	0	0	0	1	0	0	0	1	0	0	0	0	0	0
377925	87.0209	100	100	1A	wPt-1010	Wheat	1	0	0	1	1	1	1	1	0	1	0	1	0	1	0	0	0	0	0	0	0	0	0	0	0	1	0	0	1	0	0	0	1	0	0	0	1	0	0	0	0	0	0
116652	92.8373	100	100	1A	wPt-1011	Wheat	0	1	1	0	0	1	0	0	1	0	0	0	0	0	0	0	1	1	1	0	1	0	0	0	1	0	1	1	0	1	1	0	0	0	0	0	0	-	1	0	1	1	1
343542	88.962	100	100	1A	wPt-1709	Wheat	1	1	1	1	1	1	1	1	1	1	1	1	1	1	1	0	1	1	1	1	1	0	0	0	0	1	0	0	1	0	1	1	1	1	1	1	1	1	1	1	1	1	1
304778	83.6561	98.913	98.9	1A	wPt-1862	Wheat	0	0	-	1	0	0	0	0	0	0	0	0	0	1	0	1	1	1	1	0	0	0	1	0	1	1	1	1	0	1	1	0	-	1	1	0	0	0	0	0	0	0	0
119519	89.802	100	100	1A	wPt-2150	Wheat	0	0	0	0	0	0	0	0	0	0	0	0	0	0	1	0	0	0	0	0	0	0	0	0	1	1	0	0	0	0	0	0	0	0	0	0	0	0	0	0	0	0	0
116913	94.9021	100	100	1A	wPt-2527	Wheat	0	0	0	0	1	1	1	0	1	0	0	1	1	0	1	1	1	1	1	0	0	0	0	0	1	1	0	0	1	0	0	1	1	0	0	0	1	1	1	1	0	1	0
115860	82.9633	100	100	1A	wPt-2976	Wheat	1	0	0	1	1	1	1	1	0	1	0	1	0	1	0	0	0	0	0	0	0	0	0	0	0	1	0	0	-	0	0	0	1	0	0	0	1	0	0	0	0	0	0
115547	88.976	100	100	1A	wPt-3698	Wheat	0	0	0	1	0	1	1	0	1	1	0	1	1	0	1	1	1	1	1	0	1	1	-	1	0	1	0	0	1	0	1	1	1	0	0	1	1	1	1	1	0	1	0
345995	81.5925	100	100	1A	wPt-3712	Wheat	1	0	0	1	1	1	1	1	0	1	0	1	0	1	0	0	0	0	0	0	0	0	0	0	0	1	0	0	1	0	0	0	1	0	0	0	1	0	-	0	0	0	0
115433	92.092	100	100	1A	wPt-3870	Wheat	1	1	1	1	0	0	0	0	0	1	1	0	0	1	0	0	0	-	1	1	1	1	1	1	0	0	1	0	0	1	0	0	0	0	0	0	0	0	0	0	1	0	1
119960	91.0017	100	100	1A	wPt-3904	Wheat	0	0	0	-	0	0	0	0	0	0	0	0	0	0	0	0	1	1	1	0	0	0	0	0	0	0	0	0	0	0	0	0	0	0	0	0	0	0	0	0	0	0	0
63643	93.08	100	100	1A	wPt-4029	Wheat	0	0	0	1	0	0	0	0	0	0	0	0	0	0	0	0	0	0	0	0	0	0	0	0	0	0	0	0	0	0	0	0	0	0	0	0	0	0	0	0	0	0	0
378503	81.3228	100	100	1A	wPt-4177	Wheat	1	1	1	0	0	0	0	0	0	1	1	0	0	1	0	0	0	0	0	1	1	1	1	1	0	0	1	0	0	0	0	0	0	0	0	0	0	0	0	0	1	0	1
116415	86.87	100	100	1A	wPt-4658	Wheat	1	1	0	0	0	1	1	1	0	0	1	0	1	1	0	0	0	0	1	0	1	1	-	1	0	1	0	1	1	0	1	1	1	1	1	1	1	1	0	1	0	1	0
304991	80.0943	99.7826	98.89	1A	wPt-4666	Wheat	1	1	1	1	1	1	1	0	1	1	1	1	1	1	0	1	1	1	1	1	1	1	1	1	0	1	1	1	1	1	1	-	1	1	1	0	1	1	1	0	1	1	-
378601	94.5474	100	100	1A	wPt-4676	Wheat	0	0	0	1	1	1	1	0	1	1	0	1	1	1	0	0	0	1	1	1	1	1	1	1	0	1	1	1	1	1	1	1	1	0	0	0	1	1	1	1	1	1	1
115213	88.9183	99.8742	99.37	1A	wPt-4886	Wheat	0	0	0	1	1	1	1	1	1	1	0	1	1	0	1	0	1	1	1	1	1	0	0	0	0	1	0	0	1	1	1	1	1	0	0	1	1	1	0	1	1	1	1
378765	80.6993	100	100	1A	wPt-5077	Wheat	1	0	0	1	1	1	1	1	0	1	0	1	0	1	0	0	0	0	0	0	0	0	0	0	0	1	0	0	1	0	0	0	1	0	0	0	1	0	0	0	0	0	0
346416	92.9176	100	100	1A	wPt-5160	Wheat	1	1	1	1	1	1	1	1	1	1	0	1	0	1	0	0	1	1	1	1	1	0	0	0	1	1	1	1	0	1	1	0	1	0	0	0	1	1	1	0	1	1	1
376404	82.6261	100	99.37	1A	wPt-5367	Wheat	1	1	0	0	0	0	0	0	0	0	0	0	0	0	0	0	0	0	1	0	0	0	0	0	0	0	0	1	0	0	1	0	0	0	0	0	0	0	0	0	0	0	0
63535	86.0235	100	100	1A	wPt-5577	Wheat	1	1	1	1	1	1	1	1	1	1	0	1	1	1	1	0	0	0	0	1	0	0	0	1	1	0	0	1	1	1	1	0	0	1	0	0	1	1	1	1	1	0	1
119807	85.8605	100	100	1A	wPt-5776	Wheat	0	0	0	0	0	0	0	0	0	0	0	0	0	1	0	1	1	1	1	0	0	0	1	0	1	1	1	1	0	1	1	0	0	1	1	0	0	0	0	0	0	0	0
116707	95.4004	100	100	1A	wPt-6005	Wheat	1	1	1	1	1	1	1	1	1	1	0	1	0	1	0	0	1	1	1	1	1	0	0	0	1	1	1	1	1	1	1	0	1	0	0	0	1	1	1	0	1	1	1
115300	80.8082	99.9275	99.2667	1A	wPt-6122	Wheat	1	1	1	1	1	1	1	0	1	1	1	1	1	1	0	1	1	1	1	1	1	1	1	1	0	1	1	1	1	1	1	1	1	1	1	0	1	1	1	1	1	1	1
374068	87.4875	100	100	1A	wPt-6280	Wheat	1	1	1	1	0	0	0	1	0	1	1	0	0	1	0	0	0	-	0	1	1	1	1	1	0	0	1	1	0	1	1	0	0	1	1	1	0	0	0	0	1	0	1
116860	80.3449	100	99.63	1A	wPt-6654	Wheat	0	0	0	0	0	0	0	0	0	0	0	0	0	0	0	1	0	0	0	0	1	1	1	1	1	0	1	1	0	1	1	0	0	0	0	0	0	0	0	0	0	0	0
116833	81.8083	100	100	1A	wPt-6754	Wheat	1	0	0	1	1	1	1	1	0	1	0	1	0	1	0	0	-	0	0	0	0	0	0	0	0	1	0	0	1	0	0	0	1	0	0	0	1	0	0	0	0	0	0
66678	86.2503	100	100	1A	wPt-6853	Wheat	0	1	1	0	0	1	0	0	-	0	0	0	0	0	0	0	1	1	1	0	1	0	0	0	1	0	1	1	0	1	1	0	0	0	0	0	0	1	1	0	1	1	1
310755	88.4057	100	100	1A	wPt-7074	Wheat	1	1	1	1	0	1	1	1	1	1	1	1	1	1	1	1	1	1	1	1	1	1	1	1	1	1	1	1	1	1	1	1	1	1	1	1	1	1	1	1	1	1	1
378616	92.2667	100	100	1A	wPt-7147	Wheat	1	1	1	1	1	1	1	1	1	1	0	1	0	1	0	0	1	1	1	1	1	0	0	0	1	1	1	1	0	1	1	0	1	0	0	0	1	1	1	0	1	1	1
345566	89.1098	100	100	1A	wPt-7339	Wheat	0	0	1	1	1	1	1	1	1	1	1	1	1	1	1	1	1	1	1	1	1	1	1	1	1	1	1	0	1	1	0	1	1	1	1	1	1	1	1	1	1	1	1
304140	87.8868	100	100	1A	wPt-7784	Wheat	0	0	1	1	1	1	1	1	1	1	1	1	1	1	0	0	1	1	1	1	1	1	0	1	1	1	0	0	1	1	0	1	1	1	1	1	1	1	1	1	1	1	1
115602	95.6397	100	100	1A	wPt-7872	Wheat	0	0	0	0	0	0	0	1	0	0	0	0	0	0	0	0	0	0	0	0	0	0	0	0	0	0	0	1	0	1	1	0	0	0	0	1	0	0	0	0	0	0	0
304080	86.4049	99.1345	99.0067	1A	wPt-8172	Wheat	0	0	0	1	1	1	1	0	1	1	0	1	1	0	1	1	1	1	1	1	1	0	1	0	0	1	1	0	1	0	1	1	1	0	0	1	1	1	0	1	1	1	1
116064	91.5284	100	100	1A	wPt-8347	Wheat	1	0	0	0	0	0	0	0	0	0	0	0	0	0	0	1	0	0	0	0	1	1	1	1	1	0	1	1	0	1	1	0	0	0	0	0	0	0	0	0	0	0	0
63438	83.0035	100	100	1A	wPt-8504	Wheat	1	0	0	0	0	0	0	0	0	0	0	0	0	0	-	1	0	0	0	0	1	1	1	1	0	0	1	1	0	1	1	0	0	0	0	0	0	0	0	0	0	0	0
116614	92.587	100	100	1A	wPt-8644	Wheat	1	0	0	1	1	1	1	1	0	1	-	1	0	1	0	-	0	0	0	0	0	0	0	0	0	1	0	0	-	-	0	0	1	0	0	-	1	0	0	0	0	0	0
408257	88.5371	100	100	1A	wPt-8749	Wheat	0	0	0	1	0	0	0	0	0	0	0	0	0	1	0	1	1	1	1	0	0	0	1	0	1	1	1	1	0	1	1	0	0	1	1	0	0	0	0	0	0	0	0
115918	89.5812	100	100	1A	wPt-9317	Wheat	0	0	0	1	0	0	0	1	0	0	0	0	0	0	0	0	0	0	0	0	0	0	0	0	0	0	0	1	0	1	1	0	0	0	0	1	0	0	0	0	0	0	0
120688	90.3845	100	100	1A	wPt-9592	Wheat	0	0	0	0	0	0	0	0	0	0	0	0	0	0	0	1	0	0	0	0	1	1	1	1	1	0	1	0	0	0	0	0	0	0	0	0	0	0	0	0	0	0	0
116788	81.4269	100	100	1A	wPt-9752	Wheat	1	1	1	1	0	0	0	0	0	1	1	0	0	1	1	1	1	1	1	1	1	1	1	1	1	1	1	0	-	1	0	0	0	1	1	0	0	0	1	1	1	0	1
115262	92.198	100	100	1A	wPt-9757	Wheat	1	0	0	0	0	0	0	0	0	0	0	0	0	0	0	1	0	0	0	0	0	0	1	0	0	0	1	1	0	1	1	0	0	0	0	0	0	0	1	1	0	0	0
116083	86.3009	100	100	1A	wPt-9802	Wheat	0	0	0	0	0	0	0	0	0	0	0	0	0	0	1	0	0	0	0	0	0	1	1	1	0	1	1	1	0	1	1	0	0	0	0	0	0	0	0	0	0	0	0
408375	88.369	100	100	1A	wPt-9985	Wheat	1	0	0	1	1	1	1	1	0	1	0	1	0	1	0	0	0	0	0	0	0	0	0	0	0	1	0	0	1	0	0	0	1	0	0	0	1	0	0	0	0	0	0
349281	87.6362	100	100	1A|1B	tPt-6091	Triticale	0	0	0	0	0	0	1	0	0	0	0	0	0	0	0	0	0	0	0	1	0	0	0	0	0	0	1	1	0	1	1	0	0	0	0	0	0	0	0	0	0	0	0
116058	93.8	100	100	1A|1B	wPt-1770	Wheat	1	1	1	1	0	1	0	1	1	1	0	1	1	1	1	0	0	0	0	1	0	0	0	1	1	0	0	1	1	1	1	0	0	1	0	0	1	1	1	1	1	0	1
376528	91.0253	100	100	1A|1B	wPt-1786	Wheat	0	0	0	0	0	0	1	0	0	0	0	0	0	0	0	0	0	0	0	1	0	0	0	0	0	0	1	1	0	1	1	0	0	0	0	0	0	0	0	0	0	0	0
304610	85.0098	100	100	1A|1B	wPt-2859	Wheat	1	1	1	1	1	1	1	1	1	1	1	1	1	1	1	0	0	1	1	1	1	1	1	1	1	1	1	1	1	1	1	1	1	1	1	1	1	0	1	0	1	1	1
374903	92.6846	100	100	1A|1B	wPt-4735	Wheat	0	0	1	1	1	1	0	0	0	1	1	0	0	1	1	0	0	1	0	0	1	1	1	1	1	1	0	0	0	0	0	0	0	0	0	0	0	1	1	0	1	0	1
374972	83.5477	100	100	1A|1B	wPt-8261	Wheat	1	1	1	1	1	1	1	1	1	1	1	1	1	1	1	0	0	1	1	1	1	1	1	1	1	1	1	1	1	1	1	1	1	1	1	1	1	0	1	0	1	1	1
349206	88.653	100	100	1A|2A	tPt-1012	Triticale	1	1	1	1	1	1	1	1	1	0	1	1	1	1	0	1	1	1	1	1	1	1	1	1	0	0	0	1	1	1	1	1	1	1	1	1	1	1	1	1	0	1	1
116587	87.5796	100	100	1A|2A	wPt-0128	Wheat	1	1	1	1	1	1	1	1	1	0	1	1	1	1	0	1	1	1	1	1	1	1	-	1	0	0	0	1	1	1	1	1	1	1	1	1	1	1	1	1	0	1	1
116424	87.4523	100	100	1A|3B|3D	wPt-6358	Wheat	0	0	0	1	0	0	0	0	0	0	0	0	0	0	0	0	0	0	0	0	0	0	0	0	0	0	0	0	0	0	0	0	0	0	0	0	0	0	0	0	0	0	0
116517	86.4546	99.4565	98.9	1A|7A	wPt-3836	Wheat	1	0	0	1	1	1	1	1	0	1	0	1	0	1	0	0	0	0	0	0	0	0	0	0	0	1	0	0	1	0	0	0	1	0	0	0	1	0	0	0	0	0	0
115453	84.2173	99.6739	99.41	1A|7D	wPt-3462	Wheat	0	0	0	0	0	0	0	0	0	0	0	0	0	0	0	0	0	0	0	0	0	0	0	0	0	0	0	1	0	1	1	0	0	0	0	0	0	0	0	0	0	0	0
372481	81.4649	99.0566	99.055	1B	wXx-3176	Wheat	0	0	0	0	1	0	0	0	0	0	0	0	0	0	0	0	0	0	0	0	0	0	0	0	0	0	0	0	0	-	0	0	0	0	0	0	0	0	0	0	0	0	0
345746	82.3923	100	100	1B	wXx-4688	Wheat	0	0	0	1	0	-	0	0	1	1	0	1	0	1	1	1	1	0	1	0	1	1	1	1	-	0	1	1	1	1	1	0	1	1	0	0	0	0	0	0	1	1	0
345327	80.3912	99.8113	99.04	1B	wXx-2389	Wheat	0	0	0	0	0	0	1	0	0	0	1	0	0	1	1	1	1	0	1	1	1	1	1	1	0	1	1	1	0	1	1	0	0	1	1	1	1	1	0	0	0	-	0
348596	93.8566	100	100	1B	tXx-2076	Triticale	0	0	0	0	0	0	0	0	0	0	0	0	0	0	0	1	1	1	0	1	1	1	1	1	0	0	1	1	0	1	1	0	0	1	1	1	0	1	0	1	0	0	0
372696	82.5712	99.3662	97.775	1B	wXx-2577	Wheat	1	1	1	1	1	1	1	1	1	1	1	1	1	1	1	0	0	0	1	0	0	0	0	0	1	1	0	1	1	1	1	1	1	0	0	1	1	0	1	0	1	1	-
303951	86.7098	100	100	1B	wXx-8744	Wheat	1	1	1	1	1	1	1	1	1	1	1	1	1	1	1	0	0	0	1	0	0	0	0	0	1	1	0	1	1	1	1	1	1	0	0	1	1	0	1	0	1	1	1
116245	87.2072	97.7745	97.76	1B	wXx-3566	Wheat	1	1	1	1	1	1	0	1	1	1	0	1	1	1	0	-	-	0	0	0	1	1	1	1	1	1	1	0	1	0	0	1	1	0	0	0	0	0	1	0	1	0	1
347009	92.0683	100	100	1B	rPt-0018	Rye	0	0	0	0	0	0	0	0	0	0	0	0	0	0	0	1	1	1	0	1	1	1	1	1	0	0	1	1	0	1	1	0	0	1	1	1	0	1	0	1	0	0	0
347725	89.1277	100	100	1B	rPt-0079	Rye	0	0	0	0	0	0	0	0	0	0	0	0	0	0	0	1	1	1	0	1	1	1	1	1	0	0	1	1	0	1	1	0	0	1	1	1	0	1	0	1	0	0	0
346523	91.9415	100	100	1B	rPt-1767	Rye	0	0	0	0	0	0	0	0	0	0	0	0	0	0	0	1	1	1	0	1	1	1	1	1	0	0	1	1	0	1	1	0	0	1	1	1	0	1	0	1	0	0	0
347929	83.3792	100	100	1B	rPt-2869	Rye	0	0	0	0	0	0	0	0	0	0	0	0	0	0	0	1	1	1	0	1	1	1	1	1	0	0	1	1	0	1	1	0	0	1	1	1	0	1	0	1	0	0	0
347682	85.9851	100	100	1B	rPt-2940	Rye	0	0	0	0	0	-	0	0	0	1	0	0	0	0	0	1	1	0	0	1	1	1	1	1	0	0	1	1	0	1	1	0	0	1	1	1	0	1	0	1	0	0	0
346554	82.5335	99.8913	98.9	1B	rPt-3642	Rye	0	0	0	0	0	0	0	0	0	0	0	0	0	0	0	1	1	1	0	1	1	1	1	1	0	0	1	1	0	1	1	0	0	1	1	1	0	1	-	1	0	0	0
347521	91.9643	100	100	1B	rPt-4523	Rye	0	0	0	0	0	0	0	0	0	0	0	0	0	0	0	1	1	1	0	1	1	1	1	1	0	0	1	1	0	1	1	0	0	1	1	1	0	1	0	1	0	0	0
347223	96.0161	100	100	1B	rPt-5341	Rye	0	0	0	0	0	0	0	0	0	0	0	0	0	0	0	1	1	1	0	1	1	1	1	1	0	0	1	1	0	1	1	0	0	1	1	1	0	1	0	1	0	0	0
347194	96.4953	100	100	1B	rPt-6561	Rye	0	0	0	0	0	0	0	0	0	0	0	0	0	0	0	1	1	1	0	1	1	1	1	1	0	0	1	1	0	1	1	0	0	1	1	1	0	1	0	1	0	0	0
347249	81.0739	100	97.7533	1B	rPt-6965	Rye	0	0	0	0	0	0	-	0	0	0	0	0	0	0	0	1	1	1	0	1	1	1	1	1	0	0	1	1	0	1	1	-	0	1	1	1	0	1	0	1	0	0	0
346623	91.759	100	100	1B	rPt-7959	Rye	0	0	0	0	0	0	0	0	0	0	0	0	0	0	0	1	1	1	0	1	1	1	1	1	0	0	1	1	0	1	1	0	0	1	1	1	0	1	0	1	0	0	0
347570	81.5673	99.7566	99.6167	1B	rPt-8739	Rye	0	0	0	0	0	0	0	0	0	0	0	0	0	0	0	1	1	1	0	1	0	1	1	1	0	0	0	1	0	1	1	0	0	0	0	0	0	1	0	0	0	0	0
346852	86.4363	100	100	1B	rPt-8894	Rye	0	0	0	0	0	0	0	0	0	0	0	0	0	0	0	1	1	1	0	1	1	1	1	1	0	0	1	1	0	1	1	0	0	1	1	1	0	1	0	1	0	0	0
347108	86.7049	100	100	1B	rPt-9564	Rye	0	0	0	0	0	0	0	0	0	0	0	0	0	0	0	1	1	1	0	1	1	1	1	1	0	0	1	1	0	1	1	0	0	1	1	1	0	1	0	1	0	0	0
348358	82.5246	99.9638	99.6367	1B	tPt-0136	Triticale	0	0	0	0	0	0	0	0	0	0	0	0	0	0	0	1	1	1	0	1	1	1	1	1	0	0	1	1	0	1	1	0	0	1	1	1	0	1	0	1	0	0	0
348101	89.671	99.6131	99.37	1B	tPt-0283	Triticale	1	1	1	0	1	1	1	1	1	0	1	0	1	1	1	0	0	-	0	0	0	0	0	0	1	1	0	1	1	1	1	1	1	0	0	1	1	0	1	0	1	1	1
348129	84.8937	99.9275	99.6367	1B	tPt-0325	Triticale	1	1	1	1	1	1	1	1	1	1	1	1	1	1	1	0	0	0	1	0	0	0	0	0	1	1	0	1	1	1	1	1	1	0	0	1	1	0	1	0	1	1	1
349170	80.9558	99.9009	100	1B	tPt-0734	Triticale	0	0	0	0	0	0	0	0	0	0	0	0	0	0	0	1	1	1	0	1	1	1	1	1	0	0	1	1	0	1	1	0	0	1	1	1	0	1	0	1	0	0	0
349093	89.3518	100	100	1B	tPt-1051	Triticale	0	0	0	0	0	0	0	0	0	0	0	0	0	0	0	1	1	1	0	1	1	1	1	1	0	0	1	1	0	1	1	0	0	1	1	1	0	1	0	1	0	0	0
348528	83.3807	100	100	1B	tPt-1586	Triticale	0	0	0	0	0	0	0	0	0	0	0	0	0	0	0	1	1	1	0	1	1	1	1	1	0	0	1	1	0	1	1	0	0	1	1	1	0	1	0	1	0	0	0
348521	89.1613	100	100	1B	tPt-1772	Triticale	0	0	0	1	0	0	1	0	0	1	0	1	0	1	1	0	0	0	1	0	0	0	0	0	0	1	1	0	0	0	0	0	0	0	0	0	0	0	0	0	0	0	0
348355	82.1535	100	99.0067	1B	tPt-2240	Triticale	0	0	0	0	0	0	0	0	0	0	0	0	0	0	0	1	1	1	0	1	1	1	1	1	0	0	1	1	0	1	1	0	0	1	1	1	0	1	0	1	0	0	0
348126	81.1902	99.9009	99.0067	1B	tPt-2550	Triticale	0	0	0	0	0	0	0	0	0	0	0	0	0	0	0	1	1	1	0	1	1	1	1	1	0	0	1	1	0	1	1	0	0	1	1	1	0	1	0	1	0	0	0
348071	80.4394	99.7792	98.9933	1B	tPt-4566	Triticale	0	0	0	0	0	0	0	0	0	0	0	0	0	0	0	1	1	1	0	1	1	1	1	1	0	0	1	1	0	1	1	0	0	1	1	1	0	1	0	1	0	0	0
348728	83.6411	100	100	1B	tPt-5080	Triticale	1	1	1	1	1	1	1	1	1	1	1	1	1	1	1	0	0	0	0	0	0	0	0	0	1	1	0	1	1	1	1	1	1	0	0	1	1	0	1	0	1	1	1
349333	92.3866	100	100	1B	tPt-5515	Triticale	0	0	0	0	0	0	0	0	0	0	0	0	0	0	0	1	1	1	0	1	1	1	1	1	0	0	1	1	0	1	1	0	0	1	1	1	0	1	0	1	0	0	0
349277	91.0966	100	100	1B	tPt-5675	Triticale	0	0	0	0	1	0	0	0	0	0	0	0	0	0	0	0	0	0	0	0	0	0	0	0	0	0	0	0	0	0	0	0	0	0	0	0	0	0	0	0	0	0	0
348674	92.7052	100	100	1B	tPt-5755	Triticale	0	0	0	0	0	0	0	0	0	0	0	0	0	0	0	1	1	1	0	1	1	1	1	1	0	0	1	1	0	1	1	0	0	1	1	1	0	1	0	1	0	0	0
348465	89.2056	100	100	1B	tPt-6015	Triticale	0	0	0	0	0	0	0	0	0	0	0	0	0	0	0	1	1	1	0	1	1	1	1	1	0	0	1	1	0	1	1	0	0	1	1	1	0	1	0	1	0	0	0
348373	95.3379	100	100	1B	tPt-7559	Triticale	0	0	0	0	0	0	0	0	0	0	0	0	0	0	0	1	1	1	0	1	1	1	1	1	0	0	1	1	0	1	1	0	0	1	1	1	0	1	0	1	0	0	0
348294	92.5747	100	100	1B	tPt-7918	Triticale	0	0	0	0	0	0	0	0	0	0	0	0	0	0	0	1	1	1	0	1	1	1	1	1	0	0	1	1	0	1	1	0	0	1	1	1	0	1	0	1	0	0	0
348181	84.1986	100	100	1B	tPt-8754	Triticale	0	0	0	0	0	0	0	0	0	0	0	0	0	0	0	1	1	1	0	1	1	1	1	1	0	0	1	1	0	1	1	0	0	1	1	1	0	1	0	1	0	0	0
348169	87.6494	99.9145	100	1B	tPt-9585	Triticale	0	0	0	0	0	0	0	0	0	0	0	0	0	0	0	1	1	1	0	1	1	1	1	1	0	0	1	1	0	1	1	0	0	1	1	1	0	1	0	1	0	0	0
346235	87.9601	99.9275	99.6367	1B	wPt-0014	Wheat	1	1	1	1	1	1	1	1	1	1	1	1	1	1	1	0	0	1	1	0	0	0	0	0	1	1	0	1	1	1	1	1	1	0	0	1	1	0	1	0	1	1	1
377714	91.263	100	100	1B	wPt-0044	Wheat	1	1	1	1	1	1	1	1	1	1	1	1	1	1	1	0	0	1	1	0	0	0	0	0	1	1	0	1	1	1	1	1	1	0	0	1	1	0	1	0	1	1	1
63403	91.4236	100	100	1B	wPt-0202	Wheat	1	1	0	0	0	0	0	1	0	0	0	0	1	0	0	0	0	0	0	0	0	0	0	0	0	0	0	0	0	0	0	0	0	0	0	0	0	0	0	0	0	0	0
378846	83.3357	100	100	1B	wPt-0308	Wheat	1	1	1	0	0	1	1	1	0	0	1	0	1	1	1	-	1	1	0	1	-	1	1	1	1	1	1	1	0	1	1	0	0	1	1	1	1	1	1	1	1	0	1
344429	91.7749	100	100	1B	wPt-0320	Wheat	1	1	1	1	1	1	1	1	1	1	1	1	1	1	1	0	0	-	1	0	0	0	0	0	1	1	0	1	1	1	1	1	1	0	0	1	1	0	1	0	1	1	1
116523	86.1601	100	100	1B	wPt-0328	Wheat	1	1	1	1	1	1	1	1	1	1	1	1	1	1	1	0	0	0	1	0	0	0	0	0	1	1	0	1	1	1	1	1	1	0	0	1	1	0	1	0	1	1	1
116477	94.4585	100	100	1B	wPt-0359	Wheat	1	1	1	1	1	1	1	1	1	1	1	1	1	1	1	0	0	1	1	0	0	0	0	0	1	1	0	1	1	1	1	1	1	0	0	1	1	0	1	0	1	1	1
305586	80.569	100	100	1B	wPt-0459	Wheat	1	1	0	0	0	0	0	1	1	0	0	0	1	1	0	0	0	0	0	0	0	0	0	0	1	0	0	0	0	0	0	0	0	0	0	0	1	0	0	0	1	0	1
63664	84.2487	100	100	1B	wPt-0506	Wheat	1	1	0	0	0	0	0	1	0	0	0	0	1	0	0	0	0	0	0	0	0	0	0	0	0	0	0	0	0	0	0	0	0	0	0	0	0	0	0	0	0	0	0
372464	90.0339	99.7566	98.78	1B	wPt-0655	Wheat	1	1	0	1	1	1	1	1	1	1	1	1	1	1	1	0	0	-	1	0	0	0	0	0	1	1	0	1	1	1	1	1	1	0	0	1	1	0	1	0	1	1	1
116607	90.6554	100	100	1B	wPt-0705	Wheat	0	0	1	0	0	1	0	0	0	0	0	0	0	0	0	-	1	1	1	1	0	0	0	0	0	1	0	1	0	1	1	0	0	1	1	1	1	1	0	1	0	1	0
345532	85.5566	99.6377	99.6367	1B	wPt-0831	Wheat	1	1	1	1	1	1	1	1	1	1	1	1	1	1	1	0	0	0	1	0	0	0	0	0	1	1	0	1	1	1	1	1	1	0	0	1	1	0	1	0	1	1	1
304224	94.2159	100	100	1B	wPt-0983	Wheat	1	1	1	1	0	1	1	1	0	1	1	1	1	1	1	0	0	1	1	0	0	0	0	0	1	1	0	0	0	0	0	0	0	0	0	1	1	0	1	0	1	0	1
115655	82.6676	100	100	1B	wPt-1116	Wheat	1	1	1	1	1	1	1	0	1	1	1	1	0	1	1	0	0	0	1	0	0	0	0	0	1	1	0	1	1	1	1	1	1	0	0	0	0	0	1	0	1	1	1
372483	85.677	100	100	1B	wPt-1238	Wheat	0	0	0	1	0	0	1	0	0	1	0	1	0	1	1	0	0	0	1	0	0	0	0	0	0	1	0	0	0	0	0	0	0	0	0	0	0	0	0	0	0	0	0
372515	92.6725	100	100	1B	wPt-1251	Wheat	1	1	1	1	1	1	1	1	1	1	1	1	1	1	1	0	0	0	1	0	0	0	0	0	1	1	0	1	1	1	1	1	1	0	0	1	1	0	1	0	1	1	1
116325	93.2178	100	100	1B	wPt-1328	Wheat	1	1	1	1	1	1	1	1	1	1	1	1	1	1	1	0	0	1	1	0	0	0	0	0	1	1	0	1	1	1	1	1	1	0	0	1	1	0	1	0	1	1	1
119458	80.0914	100	100	1B	wPt-1363	Wheat	1	1	1	0	1	1	1	1	0	0	1	0	1	1	1	0	0	0	1	0	0	0	0	0	1	1	0	0	1	0	0	1	1	0	0	1	1	0	0	0	1	0	1
116684	93.4944	100	100	1B	wPt-1403	Wheat	0	0	0	1	1	1	0	0	0	1	0	1	0	0	0	0	1	1	1	1	0	0	0	0	0	1	0	1	0	1	1	0	0	1	1	1	0	1	1	1	0	1	0
372405	87.1045	100	100	1B	wPt-1568	Wheat	0	0	0	1	1	0	1	0	1	1	0	1	0	1	1	0	0	0	0	0	0	0	0	0	0	1	0	1	1	1	1	1	1	0	0	0	0	0	0	0	0	1	0
116363	95.6203	100	100	1B	wPt-1684	Wheat	1	1	0	0	1	0	0	0	0	0	0	0	0	0	0	0	0	0	0	0	0	0	0	0	0	0	0	0	0	0	0	0	0	0	0	0	0	0	0	0	0	0	0
120344	95.5048	100	100	1B	wPt-1781	Wheat	0	0	0	0	0	0	0	0	0	0	0	0	0	0	0	1	1	1	0	1	1	1	1	1	0	0	1	1	0	1	1	0	0	1	1	1	0	1	0	1	0	0	0
304283	80.663	100	100	1B	wPt-1818	Wheat	1	1	0	0	0	0	0	1	1	0	0	0	1	0	0	1	1	1	0	1	1	1	1	0	1	1	1	0	0	0	0	0	0	1	1	1	0	1	0	1	1	0	1
372490	86.8477	100	100	1B	wPt-1912	Wheat	0	0	0	1	0	0	1	0	0	1	0	1	0	1	1	0	0	0	1	0	0	0	0	0	0	1	-	0	0	0	0	0	0	0	0	0	0	0	0	0	0	0	0
305721	85.4419	100	100	1B	wPt-1972	Wheat	1	1	1	1	1	1	1	1	1	1	1	1	1	1	1	0	0	1	1	0	0	0	0	0	1	1	1	1	1	1	1	1	1	0	0	1	1	0	1	0	1	1	1
305613	84.7881	99.0621	98.6467	1B	wPt-1997	Wheat	1	1	1	1	1	1	1	1	1	1	1	1	1	1	1	0	0	0	1	0	0	0	0	0	1	1	0	1	1	1	1	1	1	0	0	1	1	0	1	0	1	1	-
379705	91.9419	99.8018	98.9933	1B	wPt-2057	Wheat	1	1	1	1	1	1	1	1	1	1	1	1	1	1	1	0	0	0	1	0	0	0	0	0	1	1	0	1	1	1	1	1	1	0	0	1	1	0	1	0	1	1	-
372388	84.7788	100	100	1B	wPt-2075	Wheat	1	1	1	1	1	1	1	1	1	1	1	1	1	1	1	0	0	1	1	1	1	1	1	1	1	1	1	1	1	1	1	1	1	1	1	1	1	0	1	0	1	1	1
311492	80.0432	99.9275	99.25	1B	wPt-2205	Wheat	0	0	0	1	0	0	-	0	1	1	0	1	0	1	1	1	1	1	1	1	1	1	1	1	-	1	1	1	1	1	1	1	1	1	1	1	0	0	0	0	0	1	0
66475	85.9457	100	100	1B	wPt-2230	Wheat	1	1	1	1	1	1	1	1	1	1	1	1	1	1	1	0	0	-	1	0	0	0	0	0	1	1	0	1	1	1	1	1	1	0	0	1	1	0	1	0	1	1	1
379319	88.948	100	100	1B	wPt-2261	Wheat	1	1	1	1	1	1	1	1	1	1	1	1	1	1	1	0	0	-	1	0	0	0	0	0	1	1	0	1	1	1	1	1	1	0	0	1	1	0	1	0	1	1	1
121219	86.1655	100	100	1B	wPt-2315	Wheat	0	0	0	0	0	0	0	0	0	0	0	0	0	0	1	1	1	0	0	0	1	1	1	1	0	0	1	0	0	0	0	0	0	0	0	0	0	0	0	0	0	0	0
346000	85.8928	100	100	1B	wPt-2395	Wheat	0	0	0	1	0	0	1	0	0	1	0	1	0	1	1	0	0	0	0	0	0	0	0	0	0	1	0	0	0	0	0	0	0	0	0	0	0	0	0	0	0	0	0
116552	91.304	100	100	1B	wPt-2614	Wheat	1	1	1	1	1	1	1	1	1	1	1	1	1	1	1	0	0	1	1	0	0	0	0	0	1	1	0	1	1	1	1	1	1	0	0	1	1	0	1	0	1	1	1
372967	81.8064	99.8428	98.9967	1B	wPt-2654	Wheat	1	1	1	1	1	1	1	1	1	1	1	1	1	1	1	0	0	-	1	0	0	0	0	0	1	1	0	1	1	1	1	1	1	0	0	1	1	0	1	0	1	1	1
305666	84.942	99.7826	97.8	1B	wPt-2694	Wheat	0	0	1	0	1	1	1	1	1	0	1	1	1	0	1	0	0	-	1	0	0	0	0	0	1	1	0	0	1	0	0	1	1	0	0	1	1	0	1	0	1	0	1
378294	84.8757	100	100	1B	wPt-2744	Wheat	1	1	0	0	1	1	1	0	1	0	1	0	1	0	-	0	0	0	1	0	0	0	0	0	0	0	0	0	0	0	0	0	0	0	0	1	1	0	0	0	0	0	0
115312	81.7763	98.9827	98.1233	1B	wPt-2751	Wheat	0	0	0	1	0	0	0	0	0	0	0	0	0	1	0	0	0	0	0	0	0	0	0	0	0	0	1	0	0	0	0	0	0	0	0	0	0	0	0	0	0	0	0
115539	91.6891	100	100	1B	wPt-2762	Wheat	1	1	1	1	1	1	1	1	1	1	1	1	1	1	1	0	0	0	1	0	0	0	0	0	1	1	0	1	1	1	1	1	1	0	0	1	1	0	1	0	1	1	1
373995	87.6433	100	100	1B	wPt-2861	Wheat	0	0	0	0	0	0	0	0	0	0	0	0	0	0	0	0	0	0	0	1	0	0	0	0	0	0	0	0	0	0	0	0	0	0	0	0	0	0	0	0	0	1	0
117101	87.4005	100	100	1B	wPt-2988	Wheat	0	0	0	1	0	0	1	0	0	1	0	1	0	1	1	0	0	0	0	0	0	0	0	0	0	1	0	0	0	0	0	0	0	0	0	0	0	0	0	0	0	0	0
376247	89.2857	100	100	1B	wPt-3072	Wheat	0	0	0	-	0	0	0	0	0	0	0	0	0	1	0	0	0	0	0	1	0	0	0	0	0	0	1	0	0	0	0	0	0	0	0	0	0	0	0	0	0	0	0
343426	92.2218	100	100	1B	wPt-3098	Wheat	1	1	1	1	1	1	1	1	1	1	1	1	1	1	1	0	0	1	1	0	0	0	0	0	1	1	0	1	1	1	1	1	1	0	0	1	1	0	1	0	1	1	1
120618	92.43	100	100	1B	wPt-3177	Wheat	1	1	1	1	1	1	1	1	1	1	1	1	1	1	1	0	0	0	1	0	0	0	0	0	1	1	0	1	1	1	1	1	1	0	0	1	1	0	1	0	1	1	1
116301	84.5794	100	100	1B	wPt-3227	Wheat	1	1	0	0	0	0	0	1	0	0	0	0	1	0	0	0	0	0	0	0	0	0	0	0	0	0	0	0	0	0	0	0	0	0	0	0	0	0	0	0	0	0	0
117097	92.0068	100	100	1B	wPt-3282	Wheat	1	1	1	1	1	1	1	1	1	1	1	1	1	1	1	0	0	0	1	0	0	0	0	0	1	1	0	1	1	1	1	1	1	0	0	1	1	0	1	0	1	1	1
378083	88.4568	100	100	1B	wPt-3411	Wheat	0	0	0	1	0	0	1	0	0	1	0	1	0	1	1	0	0	0	1	0	0	0	0	0	0	1	-	0	0	0	0	0	0	0	0	0	0	0	0	0	0	0	0
115277	94.1928	100	100	1B	wPt-3451	Wheat	1	1	1	1	1	1	0	1	1	1	0	1	1	0	0	0	0	-	0	0	0	0	0	0	1	0	0	0	1	0	0	1	1	0	0	0	0	0	1	0	1	0	1
120143	86.939	100	100	1B	wPt-3475	Wheat	0	0	0	0	0	0	0	0	0	0	0	0	0	1	0	0	0	0	0	0	0	0	0	0	0	0	0	1	1	1	1	0	1	0	0	0	0	0	0	0	0	0	0
119840	82.9477	100	100	1B	wPt-3477	Wheat	0	0	0	1	0	0	1	0	0	1	0	1	0	1	1	0	0	0	0	0	0	0	0	0	0	1	0	0	0	0	0	0	0	0	0	0	0	0	0	0	0	0	0
120947	93.5611	100	100	1B	wPt-3753	Wheat	0	0	1	0	1	0	1	0	0	0	0	0	0	0	0	0	0	0	0	0	0	0	0	0	0	0	0	0	0	0	0	0	0	0	0	0	0	0	0	0	0	0	0
378405	90.3627	100	100	1B	wPt-3787	Wheat	1	1	1	1	1	1	1	1	1	1	1	1	1	1	1	0	0	0	1	0	0	0	0	0	1	1	0	1	1	1	1	1	1	0	0	1	1	0	1	0	1	1	1
116702	84.6546	99.7385	98.7733	1B	wPt-3824	Wheat	-	1	1	1	1	1	-	1	1	1	1	1	1	1	1	0	0	-	1	0	0	0	0	0	1	1	0	1	1	1	1	1	1	0	0	1	1	0	1	0	1	1	1
304200	87.2148	100	100	1B	wPt-3942	Wheat	1	1	1	1	1	1	1	1	-	1	1	1	1	1	1	0	0	1	1	0	0	0	0	0	1	1	0	1	1	1	1	1	-	0	0	1	1	0	1	0	1	1	1
378539	83.0625	100	100	1B	wPt-3950	Wheat	0	0	0	0	1	0	1	0	0	0	0	0	0	1	0	0	0	0	0	0	0	0	0	0	0	0	1	0	0	0	0	0	0	0	0	0	0	0	0	0	0	1	0
116413	80.0305	99.1973	98.7833	1B	wPt-4107	Wheat	1	1	1	1	1	1	1	1	1	1	1	1	1	1	1	0	0	0	0	0	0	0	0	0	1	1	0	1	1	1	1	1	1	0	0	1	1	0	1	0	1	1	1
345127	89.6131	100	100	1B	wPt-4306	Wheat	1	1	1	1	1	1	1	1	1	1	1	1	1	1	1	0	0	0	1	0	0	0	0	0	1	1	0	1	1	1	1	1	1	0	0	1	1	0	1	0	1	1	1
372599	90.8897	99.9275	99.6333	1B	wPt-4326	Wheat	1	1	1	1	1	1	1	1	1	1	1	1	1	1	1	0	0	1	1	0	0	0	0	0	1	1	0	1	1	1	1	1	1	0	0	-	1	0	1	0	1	1	1
372649	89.561	100	100	1B	wPt-4343	Wheat	1	1	1	1	1	1	1	1	1	1	1	1	1	1	1	0	0	-	1	0	0	0	0	0	1	1	0	1	1	1	1	1	1	0	0	1	1	0	1	0	1	1	1
372596	83.9158	99.7826	99.6367	1B	wPt-4366	Wheat	0	0	0	0	1	0	0	0	0	0	0	0	0	0	0	0	0	0	0	0	0	0	0	0	0	0	0	0	0	0	0	0	0	0	0	0	0	0	0	0	0	0	0
120628	91.3597	100	100	1B	wPt-4434	Wheat	1	1	1	1	1	1	1	1	1	1	1	1	1	1	1	0	0	0	1	0	0	0	0	0	1	1	0	1	1	1	1	1	1	0	0	1	1	0	1	0	1	1	1
116683	80.4733	98.913	98.89	1B	wPt-4532	Wheat	0	0	0	0	0	0	0	0	0	0	0	0	0	1	0	0	0	0	0	0	0	0	0	0	0	0	0	1	1	1	1	0	1	0	0	0	0	0	0	0	0	0	0
377840	80.3311	100	100	1B	wPt-4646	Wheat	1	1	1	1	1	1	1	1	1	1	1	1	1	1	1	0	0	1	1	0	0	0	0	0	1	1	1	1	1	1	1	1	1	0	0	1	1	0	1	0	1	1	1
380581	85.8853	100	100	1B	wPt-4651	Wheat	1	1	1	1	0	1	0	1	1	1	0	1	1	1	1	0	0	0	0	0	0	0	0	0	1	0	0	1	1	1	1	0	0	1	0	0	1	1	1	1	1	0	1
115941	89.1525	100	100	1B	wPt-4721	Wheat	0	0	1	0	1	0	0	1	0	0	0	0	0	1	0	0	0	0	1	0	0	0	0	0	0	1	0	0	0	1	0	1	0	1	1	1	1	0	1	1	0	1	0
408369	88.1489	100	100	1B	wPt-4728	Wheat	1	1	1	1	1	1	1	1	1	1	1	1	1	0	1	1	1	1	1	1	1	1	1	1	1	1	0	1	1	1	1	1	1	1	1	1	1	1	1	1	1	1	1
372634	86.5971	100	100	1B	wPt-5006	Wheat	0	0	1	0	1	0	-	0	0	0	0	0	0	0	0	0	0	0	0	0	0	0	0	0	0	0	0	0	0	0	0	0	0	0	0	0	0	0	0	0	0	0	0
116419	91.8993	100	100	1B	wPt-5067	Wheat	1	1	1	1	1	1	1	1	1	1	1	1	1	1	1	0	0	-	1	0	0	0	0	0	1	1	0	1	1	1	1	1	1	0	0	1	1	0	1	0	1	1	1
304748	85.9268	100	99.45	1B	wPt-5246	Wheat	1	1	1	0	1	1	1	1	1	0	1	0	1	0	1	0	0	0	1	0	0	0	0	0	1	1	0	0	1	0	0	1	1	0	0	1	1	0	0	0	1	0	1
372363	85.9325	99.9275	99.6367	1B	wPt-5279	Wheat	1	1	1	1	1	1	1	1	1	1	1	1	1	1	1	0	0	0	1	0	0	0	0	0	1	1	0	1	1	1	1	1	1	0	0	1	1	0	1	0	1	1	1
63567	84.7442	100	100	1B	wPt-5281	Wheat	0	0	0	0	0	1	-	0	0	1	0	0	0	1	0	1	1	-	0	1	1	1	1	1	0	0	1	1	0	1	1	0	0	1	1	1	0	1	0	1	0	0	0
372479	92.6249	100	100	1B	wPt-5347	Wheat	0	0	1	0	1	0	1	0	0	0	0	0	0	0	0	0	0	0	0	0	0	0	0	0	0	0	0	0	0	0	0	0	0	0	0	0	0	0	0	0	0	0	0
345150	92.8909	100	100	1B	wPt-5385	Wheat	1	1	0	0	1	1	1	1	1	0	1	0	1	0	1	0	0	0	1	0	0	0	0	0	0	1	0	0	0	0	0	0	0	0	0	1	1	0	0	0	0	0	0
372421	87.5905	100	100	1B	wPt-5435	Wheat	1	1	1	1	1	1	1	1	1	1	1	1	1	1	1	0	0	0	1	0	0	0	0	0	1	1	0	1	1	1	1	1	1	0	0	1	1	0	1	0	1	1	1
117099	89.6604	100	100	1B	wPt-5562	Wheat	1	1	0	0	1	1	1	1	1	0	1	0	1	0	1	0	0	0	1	0	0	0	0	0	0	1	0	0	0	0	0	0	0	0	0	1	1	0	0	0	0	0	0
119964	81.712	99.8641	99.405	1B	wPt-5678	Wheat	0	0	0	0	0	0	0	0	0	1	0	1	0	1	0	0	0	0	0	0	0	-	0	0	0	1	0	1	0	1	1	0	0	0	0	0	0	0	0	0	0	0	0
121105	81.5693	100	100	1B	wPt-5745	Wheat	1	1	1	1	1	1	1	1	1	1	1	1	1	1	1	0	0	1	1	0	0	0	0	0	1	1	0	1	1	1	1	1	1	0	0	1	1	0	1	0	1	1	1
116566	95.729	100	100	1B	wPt-5765	Wheat	1	1	1	1	1	1	1	1	1	1	1	1	1	1	1	0	0	1	1	0	0	0	0	0	1	1	0	1	1	1	1	1	1	0	0	1	1	0	1	0	1	1	1
379682	83.5332	100	100	1B	wPt-5798	Wheat	1	1	1	1	1	1	1	1	1	1	1	1	1	1	1	0	0	0	1	0	0	0	0	0	1	1	0	1	1	1	1	1	1	0	0	-	1	0	1	0	1	1	1
63684	94.987	100	100	1B	wPt-6117	Wheat	1	1	1	1	1	1	1	0	1	1	0	1	0	1	0	0	0	1	1	0	0	0	0	0	1	0	0	1	1	1	1	1	1	0	0	0	0	0	1	0	1	1	1
306051	90.3181	100	100	1B	wPt-6325	Wheat	0	0	0	0	-	1	1	0	1	0	0	0	0	0	0	0	0	0	-	0	0	0	0	0	0	0	0	0	0	0	0	0	0	0	0	0	0	0	0	0	0	0	0
372712	92.8208	100	100	1B	wPt-6370	Wheat	0	0	0	1	0	0	1	0	0	1	0	1	0	1	1	0	0	0	0	0	0	0	0	0	-	1	0	0	0	0	0	0	0	0	0	0	0	0	0	0	0	0	0
116588	94.135	100	100	1B	wPt-6434	Wheat	1	1	1	1	1	1	1	1	1	1	1	1	1	1	1	0	0	1	1	0	0	0	0	0	1	1	0	1	1	1	1	1	1	0	0	1	1	0	1	0	1	1	1
116147	84.9156	100	100	1B	wPt-6457	Wheat	1	1	1	1	1	1	1	1	1	1	1	1	1	1	1	0	0	0	1	0	0	0	0	0	1	1	0	1	1	1	1	1	1	0	0	1	1	0	1	0	1	1	1
372373	94.1156	100	100	1B	wPt-6592	Wheat	0	0	1	0	1	0	1	0	0	0	0	0	0	0	0	0	0	0	0	0	0	0	0	0	0	0	0	0	0	0	0	0	0	0	0	0	0	0	0	0	0	0	0
372376	92.709	100	100	1B	wPt-6719	Wheat	1	1	1	1	1	1	1	1	1	1	1	1	1	1	1	0	0	-	1	0	0	0	0	0	1	1	0	1	1	1	1	1	1	0	0	1	1	0	1	0	1	1	1
63660	93.7518	100	100	1B	wPt-6833	Wheat	1	1	1	1	1	1	1	0	1	1	0	1	0	1	0	0	0	1	1	0	0	0	0	0	1	0	0	1	1	1	1	1	1	0	0	0	0	0	1	0	1	1	1
116484	83.3645	100	100	1B	wPt-7094	Wheat	0	0	1	1	1	0	1	0	1	1	0	1	0	1	1	0	0	0	1	0	0	0	0	0	0	1	0	1	1	1	1	1	1	-	1	1	0	0	1	0	0	1	0
372717	87.0238	100	100	1B	wPt-7138	Wheat	0	0	0	1	0	0	1	0	0	1	0	1	0	1	1	0	0	0	1	0	0	0	0	0	0	1	-	0	0	0	0	0	0	0	0	0	0	0	0	0	0	0	0
378563	82.9825	100	100	1B	wPt-7259	Wheat	0	0	0	1	0	0	1	0	0	1	0	1	0	1	1	0	0	0	0	0	0	0	0	0	0	1	0	0	0	0	0	0	0	0	0	0	0	0	0	0	0	0	0
344673	91.6702	100	100	1B	wPt-7422	Wheat	1	1	1	1	0	1	1	1	0	1	1	1	1	1	1	0	0	-	1	0	0	0	0	0	1	1	0	0	0	0	0	0	0	0	0	1	1	0	1	0	1	0	1
344562	88.7091	99.3478	98.89	1B	wPt-7460	Wheat	0	0	-	1	1	1	1	1	0	1	1	1	1	1	1	0	0	0	-	0	0	0	0	0	1	1	0	1	0	1	1	-	0	0	0	1	1	0	1	0	1	1	-
117001	92.5243	100	100	1B	wPt-7529	Wheat	1	1	1	1	1	1	1	1	1	1	1	1	1	1	1	0	0	1	1	0	0	0	0	0	1	1	0	1	1	1	1	1	1	0	0	1	1	0	1	0	1	1	1
372459	85.5451	100	100	1B	wPt-7905	Wheat	1	1	1	1	1	1	1	1	1	1	1	1	1	1	1	0	0	1	1	1	1	1	1	1	1	1	1	1	1	1	1	1	1	1	1	1	1	0	1	0	1	1	1
372574	89.0792	100	100	1B	wPt-8177	Wheat	1	1	1	1	1	1	1	1	1	1	1	1	1	1	1	0	0	-	1	0	0	0	0	0	1	1	0	1	1	1	1	1	1	0	0	1	1	0	1	0	1	1	1
116699	85.8879	99.6117	100	1B	wPt-8267	Wheat	0	0	1	1	1	0	1	0	1	1	1	1	0	1	1	0	0	0	1	0	0	0	0	0	0	1	0	1	1	1	1	1	1	-	1	1	0	0	1	1	0	1	0
115398	86.3494	100	100	1B	wPt-8279	Wheat	0	0	0	0	0	0	0	0	0	0	0	0	0	1	0	1	1	1	0	1	1	1	1	1	0	1	1	0	0	0	0	0	0	1	1	1	0	1	0	1	0	0	0
373092	90.5889	100	100	1B	wPt-8280	Wheat	1	1	0	0	1	1	0	1	0	0	0	0	1	1	0	-	1	0	0	0	1	1	1	1	0	0	1	0	0	0	0	0	0	0	0	0	0	0	0	0	0	0	0
343999	85.7951	100	100	1B	wPt-8287	Wheat	1	1	1	1	1	1	1	1	1	1	1	1	1	1	1	0	0	0	1	0	0	0	0	0	1	1	0	1	1	1	1	1	1	0	0	1	1	0	1	0	1	1	1
344758	87.3992	100	100	1B	wPt-8338	Wheat	1	1	1	1	1	1	1	1	1	1	1	1	1	1	1	0	0	0	1	0	0	0	0	0	1	1	0	1	1	1	1	1	1	0	0	1	1	0	1	0	1	1	1
305417	89.0539	100	99.63	1B	wPt-8488	Wheat	1	1	1	1	1	1	1	1	1	1	1	1	1	1	1	0	0	1	1	0	0	0	0	0	1	1	0	1	1	1	1	1	-	0	0	1	1	0	1	0	1	1	1
116529	92.761	100	100	1B	wPt-8616	Wheat	1	1	1	1	1	1	1	1	1	1	1	1	1	1	1	0	0	-	1	0	0	0	0	0	1	1	0	1	1	1	1	1	1	0	0	1	1	0	1	0	1	1	1
312002	86.9162	100	100	1B	wPt-8622	Wheat	1	1	1	0	1	1	1	1	1	0	1	0	1	0	1	0	0	0	1	0	0	0	0	0	1	1	0	0	1	0	0	1	1	0	0	1	1	0	0	0	1	0	1
116839	82.5418	100	100	1B	wPt-8930	Wheat	1	1	1	1	1	1	1	1	1	1	1	1	1	1	1	0	0	0	0	0	0	0	0	0	1	1	0	1	1	1	1	1	1	0	0	1	1	0	1	0	1	1	1
408424	93.5905	100	100	1B	wPt-9028	Wheat	1	1	0	0	0	1	0	1	0	0	1	0	1	1	0	0	0	0	0	1	0	0	0	0	0	0	0	1	1	1	1	0	0	0	1	0	1	1	1	1	1	1	1
380218	88.2891	100	100	1B	wPt-9472	Wheat	1	1	1	1	1	1	1	1	1	1	1	1	1	1	1	0	0	0	1	0	0	0	0	0	1	1	0	1	1	1	1	1	1	0	0	1	1	0	1	0	1	1	1
115574	91.5805	100	100	1B	wPt-9522	Wheat	1	1	1	1	1	1	1	1	1	1	1	1	1	1	1	0	0	1	1	0	0	0	0	0	1	1	0	1	1	1	1	1	1	0	0	1	1	0	1	0	1	1	1
372360	86.167	99.5652	99.445	1B	wPt-9524	Wheat	0	0	0	-	0	0	0	0	0	0	0	0	0	-	0	0	0	0	0	0	0	0	0	0	0	0	1	0	0	0	0	0	0	0	0	0	0	0	0	0	0	0	0
116151	85.4322	100	100	1B	wPt-9562	Wheat	1	1	1	1	1	1	1	1	1	1	1	1	1	1	1	0	0	-	1	0	0	0	0	0	1	1	0	1	1	1	1	1	1	0	0	1	1	0	1	0	1	1	1
379326	84.0959	99.0217	98.915	1B	wPt-9605	Wheat	1	1	1	1	1	1	1	1	1	1	1	1	1	1	1	0	0	0	1	0	0	0	0	0	1	1	0	1	1	1	1	-	1	0	0	1	1	0	1	0	1	1	-
344998	88.5013	100	100	1B	wPt-9631	Wheat	1	1	1	1	1	1	1	1	1	1	1	1	1	1	1	0	0	-	1	0	0	0	0	0	1	1	0	1	1	1	1	1	1	0	0	1	1	0	1	0	1	1	1
378214	86.4933	100	100	1B	wPt-9639	Wheat	1	1	1	1	1	1	1	1	1	1	1	1	1	1	1	0	0	-	1	0	0	0	0	0	1	1	0	1	1	1	1	1	1	0	0	1	1	0	1	0	1	1	1
378554	85.1774	99.9275	99.6267	1B	wPt-9864	Wheat	0	0	0	0	1	1	1	0	1	0	0	0	0	0	1	0	0	0	1	0	0	0	0	0	0	0	0	0	0	0	0	0	0	0	0	0	0	0	0	0	0	0	0
117446	95.2506	100	100	1B	wPt-9883	Wheat	1	1	1	1	1	1	1	1	1	1	1	1	1	1	1	0	0	1	1	0	0	0	0	0	1	1	0	1	1	1	1	1	1	0	0	1	1	0	1	0	1	1	1
116567	87.6276	100	100	1B	wPt-9903	Wheat	1	1	1	1	1	1	1	1	1	1	1	1	1	1	1	0	0	1	1	0	0	0	0	0	1	1	0	1	1	1	1	1	1	0	0	1	1	0	1	0	1	1	1
378216	86.532	100	100	1B	wPt-9975	Wheat	1	1	1	1	1	1	1	1	1	1	1	1	1	1	1	0	0	0	1	0	0	0	0	0	1	1	0	1	1	1	1	1	1	0	0	1	1	0	1	0	1	1	1
120654	86.7391	100	100	1B	wPt-9977	Wheat	1	1	1	1	1	1	1	1	1	1	1	1	1	1	1	0	0	-	1	0	0	0	0	0	1	1	0	1	1	1	1	1	1	0	0	1	1	0	1	0	1	1	1
346782	96.1394	100	100	1B|1D	rPt-4471	Rye	0	0	0	0	0	0	0	0	0	0	0	0	0	0	0	1	1	1	0	1	1	1	1	1	0	0	1	1	0	1	1	0	0	1	1	1	0	1	0	1	0	0	0
305461	85.2109	99.8291	99.1233	1B|2B	wPt-8776	Wheat	1	1	1	0	1	1	1	1	1	1	1	0	1	1	1	1	1	1	1	1	1	1	1	1	1	1	1	1	0	0	1	0	0	1	1	1	1	1	1	1	1	1	1
116164	86.921	99.5119	99.0033	1B|3D	wPt-5506	Wheat	1	1	1	1	1	1	1	1	1	1	1	1	1	-	1	0	0	0	1	0	0	0	0	0	1	1	0	1	1	1	1	1	1	0	0	1	1	0	1	0	1	1	1
121377	83.6396	100	98.9867	1B|4B	wPt-4918	Wheat	0	0	0	1	0	0	0	0	0	0	0	0	0	0	0	0	-	0	0	0	1	1	0	1	0	0	0	0	0	0	0	0	0	0	0	0	0	0	0	0	0	0	0
116229	82.7891	100	100	1B|5B|6B	wPt-6878	Wheat	1	1	1	1	0	1	0	1	0	0	1	0	1	0	0	0	0	-	0	0	0	0	0	0	1	0	0	0	1	0	0	0	0	0	0	1	1	1	1	0	1	1	1
116253	83.9141	100	100	1B|5B|6B	wPt-9660	Wheat	1	1	1	1	0	1	0	1	0	0	1	0	1	0	0	0	0	-	0	0	0	0	0	0	1	0	0	0	1	0	0	0	0	0	0	1	1	1	1	0	1	1	1
304623	84.9413	100	99.1233	1B|6B	wPt-2257	Wheat	1	1	0	0	0	1	1	1	1	0	0	0	1	0	1	0	0	0	0	0	0	0	0	0	1	0	0	0	1	0	0	1	1	0	0	0	1	0	0	0	1	0	1
120104	88.3908	99.4565	99.45	1B|7A	wPt-7188	Wheat	0	0	-	0	0	0	0	0	0	0	0	0	0	1	0	1	1	1	-	1	1	1	1	1	0	0	1	1	0	1	1	0	0	1	1	1	0	1	0	1	0	0	0
372626	95.9793	100	100	1D	wPt-0317	Wheat	0	0	0	1	0	0	0	0	0	0	0	0	0	1	0	0	0	0	0	0	0	0	0	0	0	0	1	0	0	0	0	0	0	0	0	0	0	0	0	0	0	0	0
117051	86.0333	100	100	1D	wPt-0413	Wheat	0	0	0	0	0	0	0	0	0	0	0	0	0	1	0	0	0	0	0	0	0	0	0	0	0	0	1	0	0	0	0	0	0	0	0	0	0	0	0	0	0	0	0
115514	84.3489	100	100	1D	wPt-0786	Wheat	0	0	0	1	0	0	0	0	0	0	0	0	0	1	0	0	0	0	0	0	0	0	0	0	0	0	1	0	0	0	0	0	0	0	0	0	0	0	0	0	0	0	0
374561	84.7821	100	100	1D	wPt-1242	Wheat	0	0	0	1	0	0	0	0	0	0	0	0	0	1	0	0	0	0	0	0	0	0	0	0	0	0	1	0	0	0	0	0	0	0	0	0	0	0	0	0	0	0	0
119567	90.4333	100	100	1D	wPt-1263	Wheat	0	0	0	0	0	0	0	0	0	0	0	0	0	1	0	0	0	0	0	0	0	0	0	0	0	0	1	0	0	0	0	0	0	0	0	0	0	0	0	0	0	0	0
117430	85.9223	100	100	1D	wPt-1445	Wheat	0	0	0	-	0	0	0	0	0	0	0	0	0	1	0	0	0	0	0	0	0	0	0	0	0	0	1	0	0	0	0	0	0	0	0	0	0	0	0	0	0	0	0
372994	92.5354	100	100	1D	wPt-2206	Wheat	0	0	0	1	0	0	0	0	0	0	0	0	0	0	0	0	0	0	0	0	0	0	0	0	0	0	0	0	0	0	0	0	0	0	0	0	0	0	0	0	0	0	0
115347	89.2348	100	100	1D	wPt-3738	Wheat	0	0	0	1	0	0	0	0	0	0	0	0	0	1	0	0	0	0	0	0	0	0	0	0	0	0	1	0	0	0	0	0	0	0	0	0	0	0	0	0	0	0	0
116675	84.36	100	100	1D	wPt-3790	Wheat	0	0	0	0	0	0	0	0	0	0	0	0	0	1	0	0	0	0	0	0	0	0	0	0	0	0	1	0	0	0	0	0	0	0	0	0	0	0	0	0	0	0	0
66556	90.0071	100	100	1D	wPt-3855	Wheat	0	0	0	1	0	0	0	0	0	0	0	0	0	1	0	0	0	0	0	0	0	0	0	0	0	0	1	0	0	0	0	0	0	0	0	0	0	0	0	0	0	0	0
120082	96.8307	100	100	1D	wPt-3872	Wheat	0	0	0	1	0	0	0	0	0	0	0	0	0	1	0	0	0	0	0	0	0	0	0	0	0	0	1	0	0	0	0	0	0	0	0	0	0	0	0	0	0	0	0
116246	82.6586	100	100	1D	wPt-3945	Wheat	0	0	0	1	0	0	0	0	0	0	0	0	0	0	0	0	0	0	0	0	0	0	0	0	0	0	0	0	0	0	0	0	0	0	0	0	0	0	0	0	0	0	0
116600	90.0346	100	100	1D	wPt-4196	Wheat	0	0	0	0	0	0	0	0	0	0	0	0	0	1	0	0	0	0	0	0	0	0	0	0	0	0	1	0	0	0	0	0	0	0	0	0	0	0	0	0	0	0	0
66642	84.4651	100	100	1D	wPt-4427	Wheat	0	0	0	1	0	0	0	0	0	0	0	0	0	0	0	0	0	0	0	0	0	0	0	0	0	0	0	0	0	0	0	0	0	0	0	0	0	0	0	0	0	0	0
375695	87.3404	100	100	1D	wPt-4671	Wheat	0	0	0	1	0	0	0	0	0	0	0	0	0	1	0	0	0	0	0	0	0	0	0	0	0	0	1	0	0	0	0	0	0	0	0	0	0	0	0	0	0	0	0
345438	92.5576	100	100	1D	wPt-4711	Wheat	0	0	0	1	0	0	0	0	0	0	0	0	0	0	0	0	0	0	0	0	0	0	0	0	0	0	0	0	0	0	0	0	0	0	0	0	0	0	0	0	0	0	0
116015	88.3472	100	100	1D	wPt-4942	Wheat	0	0	0	0	0	0	0	0	0	0	0	0	0	1	0	0	0	0	0	0	0	0	0	0	0	0	1	0	0	0	0	0	0	0	0	0	0	0	0	0	0	0	0
116313	90.7479	100	100	1D	wPt-4988	Wheat	0	0	0	1	0	0	0	0	0	0	0	0	0	0	0	0	0	0	0	0	0	0	0	0	0	0	0	0	0	0	0	0	0	0	0	0	0	0	0	0	0	0	0
117196	89.4592	100	100	1D	wPt-5183	Wheat	0	0	0	1	0	0	0	0	0	0	0	0	0	1	0	0	0	0	0	0	0	0	0	0	0	0	1	0	0	0	0	0	0	0	0	0	0	0	0	0	0	0	0
304868	88.5131	100	100	1D	wPt-5915	Wheat	0	0	0	0	0	0	0	0	0	0	0	0	0	1	0	0	0	0	0	0	0	0	0	0	0	0	1	0	0	0	0	0	0	0	0	0	0	0	0	0	0	0	0
379811	83.9393	100	100	1D	wPt-6503	Wheat	0	0	0	0	0	0	0	0	0	0	0	0	0	1	0	0	0	0	0	0	0	0	0	0	0	0	1	0	0	0	0	0	0	0	0	0	0	0	0	0	0	0	0
116514	80.9106	100	100	1D	wPt-6560	Wheat	0	0	0	1	0	0	0	0	0	0	0	0	0	0	0	0	0	0	0	0	0	0	0	0	0	0	0	0	0	0	0	0	0	0	0	0	0	0	0	0	0	0	0
116399	81.6491	100	99.425	1D	wPt-6963	Wheat	0	0	0	0	0	0	0	0	0	0	0	0	0	1	0	0	0	0	0	0	0	0	0	0	0	0	1	0	0	0	0	0	0	0	0	0	0	0	0	0	0	0	0
374777	87.078	100	100	1D	wPt-6979	Wheat	0	0	0	1	0	0	0	0	0	0	0	0	0	1	0	0	0	0	0	0	0	0	0	0	0	0	1	0	0	0	0	0	0	0	0	0	0	0	0	0	0	0	0
375138	87.9914	100	100	1D	wPt-7035	Wheat	0	0	0	1	0	0	0	0	0	0	0	0	0	1	0	0	0	0	0	0	0	0	0	0	0	0	1	0	0	0	0	0	0	0	0	0	0	0	0	0	0	0	0
116793	84.0231	100	100	1D	wPt-7092	Wheat	0	0	0	0	0	0	0	0	0	0	0	0	0	1	0	0	0	0	0	0	0	0	0	0	0	0	1	0	0	0	0	0	0	0	0	0	0	0	0	0	0	0	0
115926	86.659	100	100	1D	wPt-7278	Wheat	0	0	0	1	0	0	0	0	0	0	0	0	0	1	0	0	0	0	0	0	0	0	0	0	0	0	1	0	0	0	0	0	0	0	0	0	0	0	0	0	0	0	0
345958	86.8596	100	100	1D	wPt-7491	Wheat	0	0	1	1	1	0	0	0	0	1	0	0	0	1	1	0	0	0	0	1	0	1	1	0	0	0	0	0	0	0	0	0	0	0	0	0	0	0	0	0	0	0	0
116668	92.1225	100	100	1D	wPt-7953	Wheat	0	0	0	0	0	0	0	0	0	0	0	0	0	1	0	0	0	0	0	0	0	0	0	0	0	0	0	0	0	0	0	0	0	0	0	0	0	0	0	0	0	0	0
345677	83.3901	98.9279	98.175	1D	wPt-7957	Wheat	0	0	0	1	0	0	0	0	0	0	0	0	0	0	0	0	0	0	0	0	0	0	0	0	0	0	0	0	0	0	0	0	0	0	0	0	0	0	0	0	0	0	0
115927	89.3415	100	100	1D	wPt-7980	Wheat	0	0	0	1	0	0	0	0	0	0	0	0	0	1	0	0	0	0	0	0	0	0	0	0	0	0	1	0	0	0	0	0	0	0	0	0	0	0	0	0	0	0	0
115870	83.5172	100	100	1D	wPt-8454	Wheat	0	0	0	0	0	0	0	0	0	0	0	0	0	1	0	0	0	0	0	0	0	0	0	0	0	0	0	0	0	0	0	0	0	0	0	0	0	0	0	0	0	0	0
116662	81.6708	100	99.6367	1D	wPt-8545	Wheat	0	0	0	1	0	0	0	0	0	0	0	0	0	0	0	0	0	0	0	0	0	0	0	0	0	0	0	0	0	0	0	0	0	0	0	0	0	0	0	0	0	0	0
345186	81.4615	100	100	1D	wPt-8678	Wheat	0	0	0	1	0	0	0	0	0	0	0	0	0	1	0	0	0	0	0	0	0	0	0	0	0	0	1	0	0	0	0	0	0	0	0	0	0	0	0	0	0	0	0
116471	88.1257	100	100	1D	wPt-8960	Wheat	0	0	0	0	0	0	0	0	0	0	0	0	0	1	0	0	0	0	0	0	0	0	0	0	0	0	1	0	0	0	0	0	0	0	0	0	0	0	0	0	0	0	0
119945	80.0818	99.4872	98.175	1D	wPt-9181	Wheat	0	0	0	0	0	0	0	0	0	0	0	0	0	1	0	0	0	0	0	0	0	0	0	0	0	0	1	0	0	0	0	0	0	0	0	0	0	0	0	0	0	0	0
120660	83.0049	100	100	1D	wPt-9380	Wheat	0	0	0	0	0	0	0	0	0	0	0	0	0	1	0	0	0	0	0	0	0	0	0	0	0	0	1	0	0	0	0	0	0	0	0	0	0	0	0	0	0	0	0
115481	81.7175	100	100	1D|6B	wPt-7711	Wheat	0	0	0	0	0	0	0	0	0	0	0	0	0	1	0	0	0	0	0	0	0	0	0	0	0	0	1	0	0	0	0	0	0	0	0	0	0	0	0	0	0	0	0
117103	89.9943	100	100	1D|6B	wPt-7946	Wheat	0	0	0	0	0	0	0	0	0	0	0	0	0	1	0	0	0	0	0	0	0	0	0	0	0	0	1	0	0	0	0	0	0	0	0	0	0	0	0	0	0	0	0
27700	88.5277	98.5479	97.7933	1H	bPt-32258	Barley	0	0	0	0	0	0	0	0	0	0	0	0	0	0	0	1	-	1	0	1	1	1	1	1	0	0	1	1	0	1	1	0	0	1	1	1	0	1	0	1	0	0	0
66693	80.3577	100	100	2A	wXx-5027	Wheat	0	0	1	1	-	0	0	0	1	1	0	0	0	1	0	1	1	-	1	1	1	1	1	1	0	-	0	-	1	1	1	0	0	0	0	-	0	0	0	0	1	-	1
349329	80.069	100	100	2A	tPt-1041	Triticale	1	1	0	1	1	1	1	1	1	1	1	1	1	0	1	1	1	1	1	1	1	1	1	1	1	1	1	1	1	1	1	1	1	1	1	1	1	0	0	0	1	1	1
348938	83.1652	100	100	2A	tPt-1560	Triticale	1	1	1	1	1	1	1	1	1	1	1	1	1	0	0	1	1	1	1	1	1	1	1	0	0	0	0	1	1	1	1	1	1	1	1	1	1	1	1	1	1	1	1
349352	82.3938	100	100	2A	tPt-2163	Triticale	1	1	0	1	1	1	1	1	1	1	1	1	1	1	0	1	1	1	0	1	1	1	1	1	1	1	0	1	1	1	1	1	1	1	1	1	1	1	1	1	1	1	1
349126	85.8466	100	100	2A	tPt-3136	Triticale	0	0	1	1	1	1	1	1	1	0	0	1	1	0	1	1	1	1	0	1	1	1	1	1	1	1	1	1	1	1	1	1	1	1	1	0	0	0	1	0	1	1	1
348503	82.6447	99.8018	100	2A	tPt-5584	Triticale	1	1	1	1	1	1	1	1	1	1	1	1	1	0	0	1	1	1	1	1	1	1	1	1	0	0	0	1	1	1	1	1	1	1	1	1	1	1	1	1	1	1	1
348413	87.8894	100	100	2A	tPt-8937	Triticale	1	1	1	1	0	1	1	1	1	1	1	1	1	1	1	1	1	1	1	1	1	1	1	1	1	1	1	1	1	1	1	1	1	1	1	1	1	1	1	1	1	1	1
349182	80.3204	99.8913	98.51	2A	tPt-9405	Triticale	0	0	0	0	0	0	0	0	0	0	0	0	0	0	0	0	0	0	0	0	0	0	0	1	1	0	0	0	0	0	0	0	0	0	0	0	0	0	0	0	0	0	0
345203	88.833	100	100	2A	wPt-0115	Wheat	1	1	1	1	1	1	1	1	1	0	1	1	1	0	0	1	1	1	1	1	1	1	1	1	0	0	0	1	1	1	1	1	1	1	1	1	1	1	1	1	1	1	1
345039	96.6294	100	100	2A	wPt-0277	Wheat	0	0	1	1	1	0	0	0	1	1	0	0	0	1	0	1	1	1	1	1	1	1	1	1	0	1	0	1	1	1	1	0	0	0	0	1	0	0	0	0	1	1	1
116703	90.5368	100	100	2A	wPt-1480	Wheat	-	0	0	0	0	0	0	0	0	0	0	0	0	1	0	0	0	0	0	0	0	0	0	0	0	0	0	0	0	0	0	0	0	0	0	0	0	0	0	0	0	0	0
115498	83.8039	100	100	2A	wPt-1657	Wheat	1	1	1	1	1	1	1	1	1	1	1	1	1	1	1	1	1	1	1	1	1	1	1	1	1	0	1	1	0	1	1	1	1	1	1	1	1	1	1	1	1	1	1
116742	95.9759	100	100	2A	wPt-2087	Wheat	0	0	0	0	0	0	0	0	0	0	0	0	0	1	1	0	0	0	0	1	0	0	0	1	1	1	1	0	0	0	0	0	0	0	0	0	0	0	0	0	0	0	0
345256	95.9507	100	100	2A	wPt-2222	Wheat	0	0	1	1	1	0	0	0	1	1	0	0	0	1	0	1	1	1	1	1	1	1	1	1	0	1	0	1	1	1	1	0	0	0	0	1	0	0	0	0	1	1	1
120529	83.7284	100	100	2A	wPt-2448	Wheat	0	0	0	0	0	0	0	0	0	0	0	0	0	1	1	0	0	0	0	0	0	0	0	0	1	1	1	0	0	0	0	0	0	0	0	0	0	0	0	0	0	0	0
115722	84.7683	100	100	2A	wPt-3114	Wheat	1	1	1	1	0	1	1	1	1	1	1	1	1	1	1	1	1	1	1	1	1	1	1	1	1	1	1	1	1	1	1	1	1	1	1	1	1	1	1	1	1	1	1
115385	83.7996	100	100	2A	wPt-3244	Wheat	0	0	1	0	0	0	0	0	1	0	0	0	0	0	0	0	0	0	0	0	0	0	0	0	0	0	0	0	1	0	0	0	0	0	0	0	0	0	1	0	0	0	0
66695	96.3673	100	100	2A	wPt-3611	Wheat	0	0	1	1	1	0	0	0	1	1	0	0	0	1	0	1	1	1	1	1	1	1	1	1	0	1	0	1	1	1	1	0	0	0	0	1	0	0	0	0	1	1	1
346027	97.44	100	100	2A	wPt-3744	Wheat	0	0	1	1	1	0	0	0	1	1	0	0	0	1	0	1	1	1	1	1	1	1	1	1	0	1	0	1	1	1	1	0	0	0	0	1	0	0	0	0	1	1	1
121098	95.4981	100	100	2A	wPt-3976	Wheat	0	0	0	0	0	0	0	0	0	0	0	0	0	1	1	0	0	0	0	1	0	0	0	1	1	1	1	0	0	0	0	0	0	0	0	0	0	0	0	0	0	0	0
117417	81.2182	100	100	2A	wPt-4197	Wheat	1	1	0	1	1	1	1	1	1	1	1	1	1	1	1	1	1	1	1	1	1	1	1	1	1	1	1	1	1	1	1	1	1	1	1	1	1	0	0	0	1	1	1
120800	94.8165	100	100	2A	wPt-4533	Wheat	0	0	0	0	1	0	0	0	0	0	0	0	0	1	1	0	0	0	0	1	0	0	0	1	1	1	1	0	0	0	0	0	0	0	0	0	0	0	0	0	0	0	0
375557	85.0717	100	100	2A	wPt-4861	Wheat	1	1	0	1	1	1	1	1	1	1	1	1	1	1	0	1	1	1	0	1	1	1	1	1	1	1	0	1	1	1	1	1	0	1	1	1	1	1	1	1	1	1	1
121380	81.6835	100	100	2A	wPt-5647	Wheat	1	1	0	1	1	1	1	1	1	1	1	1	1	0	1	1	1	1	1	1	1	1	1	1	1	1	1	1	1	1	1	1	1	1	1	1	1	0	0	0	1	1	1
378243	94.036	100	100	2A	wPt-5839	Wheat	1	1	0	1	1	1	1	1	1	1	1	1	1	0	0	1	1	1	1	1	1	1	1	1	0	0	0	1	1	1	1	1	1	1	1	1	1	0	0	0	1	1	1
116982	89.3933	99.8551	99.63	2A	wPt-6687	Wheat	0	0	0	0	0	0	0	0	0	0	0	0	0	0	1	0	0	0	0	0	0	0	0	0	0	1	1	0	0	0	0	0	0	0	0	0	0	0	0	0	0	0	0
373592	82.4888	100	100	2A	wPt-7175	Wheat	0	0	1	0	0	0	0	0	0	0	0	0	0	1	0	0	0	0	0	1	0	0	0	0	0	0	0	0	0	0	0	0	0	0	0	0	0	0	0	0	0	0	0
116436	85.4259	100	100	2A	wPt-7187	Wheat	1	1	0	1	1	1	1	1	1	1	1	1	1	0	0	1	1	1	1	1	1	1	1	1	0	0	0	1	1	1	1	1	1	1	1	1	1	1	1	-	1	1	1
116101	92.209	100	100	2A	wPt-7626	Wheat	1	1	0	1	1	1	1	1	1	1	1	1	1	0	0	1	1	1	1	1	1	1	1	1	0	0	0	1	1	1	1	1	1	1	1	1	1	0	0	0	1	1	1
121002	89.2219	99.9275	99.6267	2A	wPt-7901	Wheat	0	0	0	0	0	0	0	0	0	0	0	0	0	0	1	0	0	0	0	0	0	0	0	0	0	1	1	0	0	0	0	0	0	0	0	0	0	0	0	0	0	0	0
408161	80.2562	100	100	2A	wPt-8490	Wheat	0	0	0	0	0	0	0	0	0	0	0	0	0	0	0	0	0	0	0	-	0	0	0	1	1	0	0	0	0	0	0	0	0	0	0	0	0	0	0	0	0	0	0
116005	80.0655	100	100	2A	wPt-9104	Wheat	0	0	0	0	0	0	0	0	0	0	0	0	0	1	1	0	0	0	0	1	0	0	0	1	1	1	1	0	0	0	0	0	0	0	0	0	0	0	0	0	0	0	0
116695	96.3269	100	100	2A	wPt-9277	Wheat	0	0	0	0	1	0	0	0	0	0	0	0	0	1	0	0	0	0	1	0	0	0	0	0	0	1	0	0	1	0	0	1	0	0	0	1	1	1	1	1	0	1	0
373205	82.641	100	100	2A	wPt-9320	Wheat	1	0	0	1	1	1	1	1	1	1	1	1	1	1	1	1	1	1	1	0	1	1	1	1	1	1	1	1	1	1	1	1	1	1	1	1	1	1	1	1	1	1	1
116456	93.5903	100	100	2A	wPt-9624	Wheat	1	1	0	1	1	1	1	1	1	1	1	1	1	0	0	1	1	1	1	1	1	1	1	1	0	0	0	1	1	1	1	1	1	1	1	1	1	0	0	0	1	1	1
121454	94.366	100	100	2A	wPt-9793	Wheat	0	0	0	0	1	0	0	0	0	0	0	0	0	1	0	0	0	0	1	0	0	0	0	0	0	1	0	0	1	0	0	1	0	0	0	1	1	1	1	1	0	1	0
115564	86.3935	100	100	2A|2B	wPt-5245	Wheat	1	1	1	1	1	1	1	1	1	1	1	1	1	1	-	1	1	1	1	1	1	1	1	1	0	1	0	1	1	1	1	1	1	1	1	1	1	1	1	1	1	1	1
372897	91.8369	97.7745	97.775	2A|2D	wXx-6064	Wheat	0	0	1	0	0	0	0	0	0	0	-	0	0	0	1	0	0	0	1	0	0	0	0	0	0	0	1	0	0	0	0	0	1	1	1	0	0	0	0	0	0	0	0
305342	92.2993	100	100	2A|2D	wPt-1615	Wheat	0	0	0	0	0	0	0	0	0	0	0	0	0	1	0	0	0	0	0	0	0	0	0	0	0	0	0	1	0	1	1	0	0	0	0	0	0	0	0	0	0	0	0
115779	88.064	100	100	2A|2D	wPt-2544	Wheat	0	0	0	0	0	0	0	0	0	0	0	0	0	0	0	0	0	0	0	0	0	0	0	0	0	0	0	0	0	1	-	0	0	0	0	0	0	0	0	0	0	0	0
304805	92.174	100	100	2A|2D	wPt-2858	Wheat	0	0	0	0	0	0	0	0	0	0	0	0	0	1	0	0	0	0	0	0	0	0	0	0	0	0	0	1	0	1	1	0	0	0	0	0	0	0	0	0	0	0	0
116840	88.8907	100	100	2A|2D	wPt-5865	Wheat	0	0	0	0	0	0	0	0	0	0	0	0	0	0	1	0	0	0	0	0	0	1	1	1	0	1	1	0	0	0	0	0	0	0	0	0	0	0	0	0	0	0	0
121514	81.1161	99.8113	99.02	2A|2D	wPt-5887	Wheat	1	1	0	1	1	1	1	1	1	1	1	1	1	1	0	1	1	1	0	1	1	1	1	1	1	1	0	1	1	1	1	1	0	0	1	1	1	1	1	1	1	1	1
304972	88.1484	100	100	2A|2D	wPt-9586	Wheat	0	0	0	1	0	0	0	0	0	0	0	0	0	1	0	0	0	0	0	0	0	0	0	0	0	0	0	1	0	1	1	0	0	0	0	0	0	0	0	0	0	0	0
349131	83.4799	99.8718	100	2B	tXx-9486	Triticale	0	0	0	0	0	0	0	0	0	0	0	0	0	0	0	1	1	1	0	1	1	1	1	1	0	1	1	1	0	1	1	0	0	1	1	1	0	1	0	1	0	0	0
348369	86.1385	99.1351	98.7833	2B	tPt-4248	Triticale	1	1	1	1	1	1	1	1	1	1	1	1	1	1	1	1	1	1	1	1	1	1	1	1	1	1	1	1	0	0	1	0	0	1	1	1	1	1	1	1	1	1	1
348404	89.4576	100	100	2B	tPt-4602	Triticale	1	1	0	1	1	1	1	1	1	0	1	1	1	0	0	0	1	1	1	1	0	0	1	0	0	1	0	0	1	0	0	1	1	1	1	1	1	1	1	1	0	1	0
348246	86.2091	99.7559	99.6333	2B	tPt-5438	Triticale	0	0	0	1	0	0	0	0	0	0	0	1	0	0	0	0	0	0	0	0	0	0	0	0	0	0	0	0	1	1	0	1	1	0	0	0	0	0	0	0	0	0	0
116481	91.3464	100	100	2B	wPt-0100	Wheat	1	1	1	1	0	0	1	1	0	1	1	1	1	1	1	1	1	1	1	1	1	1	1	1	1	1	1	1	1	1	1	0	0	1	1	1	1	0	0	1	1	0	1
375042	87.0077	100	100	2B	wPt-0189	Wheat	1	1	1	1	0	0	0	1	0	1	1	1	1	0	1	1	1	1	1	1	1	1	1	1	0	1	0	0	0	1	0	0	0	1	1	0	0	1	1	1	0	1	0
120078	86.6035	100	100	2B	wPt-0349	Wheat	0	0	0	1	0	0	0	0	0	0	0	0	0	1	0	0	0	0	0	0	0	0	0	0	0	0	1	0	0	0	0	0	0	0	0	0	0	0	0	0	0	0	0
116578	95.4151	100	100	2B	wPt-0694	Wheat	0	0	1	0	1	0	0	1	1	0	0	1	1	0	0	0	0	0	0	0	0	0	0	1	1	0	0	0	0	1	0	0	0	0	0	1	0	1	0	1	1	0	0
304320	87.2156	100	100	2B	wPt-0891	Wheat	0	0	1	0	1	0	0	0	0	0	0	0	0	0	1	0	0	0	0	0	0	0	0	1	1	1	1	0	0	1	0	0	0	1	1	0	0	0	0	0	0	0	0
115472	80.7042	100	100	2B	wPt-0950	Wheat	0	0	0	0	0	0	0	0	0	0	0	0	0	0	0	0	0	0	0	0	0	0	0	0	0	0	0	0	0	1	0	0	0	0	0	-	0	0	0	0	0	0	0
378600	93.3456	100	100	2B	wPt-1064	Wheat	1	1	1	1	1	0	1	1	0	1	1	1	1	1	1	0	0	0	0	1	1	1	1	1	1	1	1	0	1	0	0	1	1	1	1	1	0	1	1	1	0	1	1
115371	82.2254	99.531	98.9967	2B	wPt-1140	Wheat	0	0	1	0	1	1	1	1	1	0	0	0	1	1	0	0	0	0	0	0	0	0	0	1	1	1	1	1	1	0	1	-	1	0	0	1	1	0	0	0	1	0	1
345237	89.5747	100	100	2B	wPt-1294	Wheat	1	1	1	1	0	0	0	1	0	1	1	1	1	0	1	1	1	1	1	1	1	1	1	1	0	1	0	0	0	0	0	0	0	1	1	0	0	1	1	1	0	1	0
116065	86.9322	100	100	2B	wPt-1489	Wheat	1	1	-	1	1	1	1	0	1	1	1	1	1	1	1	1	1	1	1	1	1	1	1	1	1	1	1	1	1	1	1	1	1	1	1	1	1	1	1	1	1	1	1
343844	83.6631	100	100	2B	wPt-1634	Wheat	0	0	0	0	1	1	0	0	1	0	0	0	0	0	0	0	0	0	0	0	0	0	0	0	0	0	0	0	0	0	0	1	1	0	0	0	0	1	1	0	0	0	0
304657	82.0888	100	99.37	2B	wPt-1646	Wheat	0	0	0	1	0	0	0	0	0	0	0	0	0	0	0	0	0	0	0	0	0	0	0	0	0	0	0	1	0	0	1	0	0	0	0	0	0	0	0	0	0	0	0
115490	91.0386	100	100	2B	wPt-1813	Wheat	1	1	1	0	1	1	0	0	1	0	-	0	0	0	0	0	0	0	0	0	0	0	0	0	0	0	0	0	-	0	0	1	0	0	0	0	0	1	1	0	0	0	0
115477	96.2764	100	100	2B	wPt-2106	Wheat	0	0	0	0	1	1	1	1	0	1	0	1	1	1	1	0	1	0	0	1	1	1	1	0	1	1	1	1	0	1	1	0	0	1	1	1	1	1	1	1	1	1	1
121484	93.6992	100	100	2B	wPt-2135	Wheat	1	1	0	1	0	1	1	1	1	1	1	1	1	1	0	1	1	1	1	1	1	1	1	1	1	1	1	1	1	1	1	1	1	1	1	1	1	1	1	1	1	1	1
374416	89.2022	100	100	2B	wPt-2186	Wheat	0	0	0	0	0	0	0	0	0	0	0	0	0	0	1	0	0	0	0	0	0	1	1	1	0	1	1	1	0	1	1	0	0	0	0	0	0	0	0	0	0	0	0
345456	89.3714	100	100	2B	wPt-2274	Wheat	1	1	0	1	0	1	1	1	1	1	1	1	1	1	0	1	1	1	1	1	1	1	1	1	1	1	1	1	1	1	1	1	1	1	1	1	1	1	1	1	1	1	1
304588	80.5467	100	99.45	2B	wPt-2293	Wheat	0	0	1	0	1	1	1	0	1	0	0	0	1	1	0	0	0	0	0	0	0	0	0	-	1	1	1	1	1	1	1	1	1	0	1	1	1	0	1	0	1	0	1
115211	90.2091	100	100	2B	wPt-2430	Wheat	1	1	1	1	1	1	1	1	1	1	1	1	1	1	1	1	1	1	1	1	1	1	1	1	1	1	1	1	1	0	1	1	1	1	1	1	1	1	1	1	1	1	1
63514	91.5695	98.783	98.7833	2B	wPt-2576	Wheat	0	0	0	0	0	0	0	0	0	0	0	0	0	0	1	0	0	0	0	0	0	1	1	1	0	1	1	1	0	1	1	0	0	0	0	0	0	0	0	0	0	0	0
378717	82.8394	98.9279	98.7767	2B	wPt-2600	Wheat	0	0	0	1	1	1	1	0	1	1	0	1	1	1	1	0	0	0	0	1	1	1	1	1	1	1	1	0	1	1	0	0	0	1	1	0	0	1	1	1	1	1	1
305231	87.1269	100	100	2B	wPt-2724	Wheat	1	1	0	1	0	1	1	1	1	1	1	1	1	1	0	1	1	1	1	1	1	1	1	1	1	1	1	1	1	1	1	1	1	1	1	1	1	1	1	1	1	1	1
116606	94.9139	100	100	2B	wPt-3378	Wheat	1	1	0	1	0	1	1	1	1	1	1	1	1	1	0	1	1	1	1	1	1	1	1	1	1	1	1	1	1	1	1	1	1	1	1	1	1	1	1	1	1	1	1
120921	88.8481	99.8913	99.445	2B	wPt-3632	Wheat	1	1	1	1	0	1	1	1	0	-	1	0	1	1	1	1	1	1	0	1	1	1	1	1	1	0	0	1	0	1	1	0	0	1	1	1	1	1	1	1	1	1	1
381845	89.996	100	100	2B	wPt-3755	Wheat	0	0	0	1	1	1	1	0	0	0	0	0	1	0	0	0	0	0	0	0	0	0	0	0	1	0	1	1	1	1	1	1	1	0	0	0	0	0	0	0	0	0	1
120233	87.8619	100	100	2B	wPt-4002	Wheat	1	1	0	0	0	0	0	0	1	1	0	1	0	1	0	1	0	0	1	1	1	1	1	0	1	1	0	0	1	0	0	-	0	1	1	1	0	1	0	1	1	0	1
380679	86.7123	100	100	2B	wPt-4072	Wheat	0	0	0	0	0	0	0	0	0	0	0	1	0	0	0	0	0	0	0	0	0	0	0	0	0	0	0	0	0	0	0	0	0	0	0	0	0	0	0	0	0	0	0
63621	92.2864	100	100	2B	wPt-4125	Wheat	0	0	0	1	1	1	1	1	1	1	1	1	1	1	1	1	1	1	1	1	1	1	1	1	1	1	1	1	1	1	1	1	1	1	1	1	1	1	1	1	1	1	1
304233	90.7094	100	100	2B	wPt-4133	Wheat	0	0	0	0	1	1	1	0	1	0	0	0	0	0	0	0	0	0	1	0	0	0	0	0	0	0	0	0	0	0	0	0	0	0	0	0	0	0	0	0	0	0	0
379274	81.4275	99.4565	98.89	2B	wPt-4426	Wheat	1	1	1	1	1	1	1	1	0	1	1	0	1	1	1	1	1	1	1	1	1	1	1	1	1	1	1	1	0	1	1	0	0	1	1	1	1	1	1	1	1	1	1
305353	86.3941	99.7826	99.45	2B	wPt-4773	Wheat	0	0	0	1	0	1	1	1	1	0	0	1	1	0	0	0	0	1	1	1	0	0	0	0	1	0	0	1	1	1	1	1	1	1	1	1	0	0	0	0	1	0	1
116040	86.9465	100	100	2B	wPt-5374	Wheat	0	0	0	1	0	0	0	1	0	0	1	0	0	0	0	1	1	1	1	1	0	0	0	0	0	0	0	0	0	0	0	0	0	0	0	0	0	0	0	0	0	0	0
346001	83.8233	100	99.2667	2B	wPt-5513	Wheat	1	1	1	0	0	0	0	1	0	0	1	0	0	0	0	1	1	1	1	1	0	0	0	0	0	1	0	1	0	0	1	0	0	0	0	1	1	0	0	0	0	0	0
374246	81.717	100	100	2B	wPt-5530	Wheat	0	0	0	0	0	0	0	0	0	0	0	0	0	0	1	0	0	0	0	0	0	1	1	1	0	1	0	1	0	1	1	0	0	0	0	0	0	0	0	0	0	0	0
116391	91.7014	99.9275	99.6367	2B	wPt-5556	Wheat	0	0	0	1	1	1	1	1	1	1	1	1	1	1	1	1	1	1	1	1	1	1	1	1	1	1	1	1	1	1	1	1	1	1	1	1	1	1	1	1	1	1	1
63646	92.6562	100	100	2B	wPt-5672	Wheat	0	0	0	1	1	1	1	1	1	1	1	1	1	1	1	1	1	1	1	1	1	1	1	1	1	1	1	1	1	1	1	1	1	1	1	1	1	1	1	1	1	1	1
116937	94.5156	100	100	2B	wPt-5680	Wheat	1	1	0	0	0	0	0	0	0	1	1	1	0	0	0	1	1	1	1	1	1	1	1	1	0	1	0	1	0	0	1	0	0	1	1	-	0	1	1	1	0	1	0
121565	80.0185	99.2001	97.62	2B	wPt-5707	Wheat	0	0	0	0	0	0	0	0	0	0	0	0	0	0	0	0	0	0	0	0	0	0	0	0	0	0	0	1	0	0	-	0	0	0	0	1	-	0	0	0	0	0	0
377353	88.7839	100	100	2B	wPt-5736	Wheat	0	0	1	0	0	1	0	0	0	0	1	0	0	0	1	0	0	0	0	0	0	0	0	0	0	1	1	0	0	0	0	0	0	0	0	0	0	0	0	0	0	0	0
370577	90.8491	100	100	2B	wPt-5878	Wheat	0	0	0	0	0	0	0	0	0	0	0	0	0	0	0	0	0	0	0	0	0	0	0	0	0	0	0	0	0	1	0	0	0	0	0	0	0	0	0	0	0	0	0
373263	91.6564	100	100	2B	wPt-6174	Wheat	1	1	1	1	1	1	1	0	1	1	0	1	0	1	1	1	1	1	1	1	1	1	1	1	1	1	1	0	0	0	0	1	1	0	1	1	1	1	0	1	1	1	1
374042	93.4108	100	100	2B	wPt-6192	Wheat	0	0	0	1	1	1	1	1	1	1	1	1	1	1	1	1	1	1	1	1	1	1	1	1	1	1	1	1	1	1	1	1	1	1	1	1	1	1	1	1	1	1	1
116099	87.9727	99.0087	99.0067	2B	wPt-6477	Wheat	1	1	1	1	1	1	1	0	1	1	0	1	0	1	1	1	1	1	1	1	1	1	1	1	1	1	1	0	1	0	0	1	1	1	1	1	1	0	1	0	1	1	-
373941	94.8527	100	100	2B	wPt-6643	Wheat	0	0	1	0	1	0	0	0	0	0	0	0	0	0	1	0	0	0	0	0	0	0	0	1	1	1	1	0	0	0	0	0	0	1	1	0	0	0	0	0	0	0	0
119507	80.3002	98.4783	97.78	2B	wPt-6932	Wheat	0	0	0	0	0	0	0	0	0	0	1	0	0	0	0	0	0	0	0	1	0	0	0	0	0	0	0	0	0	1	0	-	1	0	0	0	0	0	0	0	-	0	0
116687	90.4928	100	100	2B	wPt-7004	Wheat	0	0	0	1	0	0	0	0	0	0	0	1	0	0	0	0	0	0	0	0	0	0	0	0	0	0	0	0	1	1	0	1	1	0	0	0	0	0	0	0	0	0	0
345421	89.358	100	100	2B	wPt-7149	Wheat	0	0	0	0	0	0	0	0	0	0	0	0	0	0	1	0	0	0	0	0	0	1	1	1	0	1	1	1	0	1	1	0	0	0	0	0	0	0	0	0	0	0	0
305529	80.7818	99.5652	98.81	2B	wPt-7305	Wheat	0	0	0	0	1	1	1	0	1	0	0	1	1	1	1	0	-	0	-	0	0	0	0	1	1	1	1	1	1	0	1	1	1	0	-	1	0	0	0	0	1	0	1
408129	86.3725	100	100	2B	wPt-7317	Wheat	1	1	0	1	0	0	0	0	0	1	1	0	0	0	1	1	1	1	1	1	1	1	1	1	0	1	0	0	0	1	0	0	0	1	1	0	0	1	1	1	0	1	0
116592	84.1508	100	100	2B	wPt-7320	Wheat	0	0	0	1	1	1	1	0	1	1	0	1	1	1	1	0	0	0	0	1	1	1	1	1	1	1	1	0	1	1	0	0	0	1	1	0	0	1	1	1	1	1	1
343583	81.9358	99.8913	99.43	2B	wPt-7619	Wheat	1	1	0	-	1	1	1	0	1	1	-	1	1	1	1	1	1	1	1	1	1	1	1	1	1	1	1	1	1	1	1	1	1	1	1	1	-	1	1	1	1	1	1
375049	90.6478	100	100	2B	wPt-7687	Wheat	0	0	0	0	0	0	0	0	0	0	0	0	0	0	1	0	0	0	0	0	0	1	1	1	0	1	1	1	0	1	1	0	0	0	0	0	0	0	0	0	0	0	0
115819	93.5917	100	100	2B	wPt-7695	Wheat	0	0	0	0	1	0	1	0	1	1	0	1	1	1	1	0	0	0	0	0	1	1	1	0	0	1	1	1	1	1	1	0	0	1	1	1	1	0	0	0	1	1	1
121617	94.0088	100	100	2B	wPt-7757	Wheat	0	0	0	1	1	1	1	1	1	1	1	1	1	1	1	1	1	1	1	1	1	1	1	1	1	1	1	1	1	1	1	1	1	1	1	1	1	1	1	1	1	1	1
116134	95.6863	100	100	2B	wPt-7892	Wheat	0	0	0	0	0	0	0	0	0	0	0	0	0	0	0	1	0	0	0	0	0	0	0	0	0	0	0	1	0	1	1	0	0	1	0	1	1	0	1	1	0	1	0
344101	83.041	100	100	2B	wPt-7985	Wheat	1	1	-	1	1	1	1	0	1	1	1	1	1	1	1	1	1	1	-	1	1	1	1	1	1	1	1	-	1	1	1	1	1	1	1	1	1	1	1	1	1	1	-
116089	83.0743	100	100	2B	wPt-8072	Wheat	1	1	1	1	1	1	1	0	1	1	1	1	1	1	1	1	1	1	1	1	1	1	1	1	1	1	1	1	1	1	1	1	1	1	1	1	1	1	1	1	1	1	1
378896	83.6918	100	100	2B	wPt-8340	Wheat	1	1	1	1	0	0	0	1	0	1	1	1	1	0	1	1	1	1	1	1	1	1	1	1	0	1	0	0	0	1	0	0	0	1	1	0	0	1	1	1	0	1	0
115890	91.4836	100	100	2B	wPt-8404	Wheat	0	0	0	0	0	0	1	0	1	1	0	1	1	1	1	0	0	0	0	0	1	1	1	0	1	1	1	1	1	1	1	0	0	1	1	1	1	0	0	0	1	1	1
115460	91.8158	100	100	2B	wPt-8460	Wheat	0	0	1	1	0	0	0	1	0	0	0	0	1	0	0	0	0	0	0	0	0	0	0	0	0	0	0	0	0	0	0	0	0	0	0	0	0	0	0	0	0	0	0
373890	90.3448	100	100	2B	wPt-8548	Wheat	1	1	1	1	1	1	1	0	1	1	0	1	0	1	1	1	1	1	1	1	1	1	1	1	1	1	1	0	0	0	0	1	1	0	1	1	1	1	0	1	1	1	1
304362	85.8159	99.7826	99.26	2B	wPt-8693	Wheat	0	0	0	0	1	1	1	0	1	0	0	0	1	1	0	0	0	0	0	0	0	0	0	1	1	1	1	1	1	1	1	1	1	0	0	1	1	0	0	0	1	0	1
378704	82.5768	99.4928	99.2767	2B	wPt-9274	Wheat	0	0	1	1	1	1	1	1	1	1	1	1	1	1	1	1	1	1	1	1	1	1	1	1	1	1	1	1	1	1	1	1	1	1	1	1	1	1	1	1	1	1	1
121479	90.6467	100	100	2B	wPt-9350	Wheat	0	0	0	0	1	1	1	0	1	0	0	0	1	1	1	0	0	0	0	0	0	0	0	1	1	1	1	0	1	1	0	1	1	0	0	1	1	0	0	0	1	0	1
116522	87.2984	100	100	2B	wPt-9402	Wheat	1	1	1	1	1	1	1	0	1	1	1	1	1	1	1	1	1	1	1	1	1	1	1	1	1	1	1	1	1	1	1	1	1	1	1	1	1	1	1	1	1	1	1
381467	84.6645	100	100	2B	wPt-9654	Wheat	1	1	1	1	0	0	0	1	0	1	1	1	1	0	1	1	1	1	1	1	1	1	1	1	0	1	0	0	0	-	0	0	0	1	1	-	0	1	1	1	0	1	0
116260	85.9893	100	100	2B	wPt-9859	Wheat	1	1	0	1	0	0	0	0	0	0	0	0	0	0	0	0	0	0	0	0	0	0	0	0	0	0	0	0	0	0	0	0	0	0	0	0	0	0	0	0	0	0	0
121151	80.437	99.7826	99.425	2B|2D	wPt-4223	Wheat	0	0	1	0	1	1	1	1	0	0	1	0	1	-	1	0	1	-	1	0	0	1	1	1	1	1	1	1	-	1	1	1	1	1	0	0	1	0	1	0	0	1	0
116511	90.7562	100	100	2B|2D	wPt-8713	Wheat	0	0	0	0	0	0	0	0	0	0	0	0	0	0	0	0	0	0	0	0	0	0	0	0	0	0	0	1	0	1	1	0	0	0	0	0	0	0	0	0	0	0	0
348498	80.9548	99.8113	98.5167	2B|4D	tPt-4627	Triticale	0	0	0	0	1	0	1	0	1	1	0	1	1	1	1	0	0	0	0	0	1	1	1	0	0	1	1	1	0	1	1	0	0	1	1	1	1	0	1	0	1	1	1
379211	81.4092	100	100	2B|4D	wPt-1964	Wheat	0	0	0	-	1	0	1	0	1	1	0	1	1	1	1	0	0	0	0	0	1	1	1	0	0	1	1	1	0	1	1	0	0	1	1	1	1	0	0	0	1	1	1
380269	88.6839	100	100	2B|6B	wPt-6522	Wheat	0	0	0	0	0	1	1	1	0	0	0	1	1	0	0	0	0	0	0	1	0	0	0	0	0	0	0	1	1	1	1	1	1	0	0	1	0	0	0	0	0	0	0
116223	85.3682	100	100	2B|6B	wPt-9423	Wheat	1	1	0	1	1	1	1	0	1	1	1	1	1	1	1	1	1	1	1	1	1	1	1	1	1	1	1	1	1	1	1	1	1	1	1	1	1	1	1	1	1	1	1
116352	88.6885	100	100	2B|7A	wPt-1454	Wheat	0	0	0	0	0	0	0	0	0	0	0	0	0	0	1	0	0	0	0	0	0	0	0	0	0	1	-	0	0	0	0	0	0	0	0	0	0	0	0	0	0	0	0
116074	83.1206	99.7101	99.2667	2B|7A	wPt-1928	Wheat	1	1	1	1	-	1	1	1	0	1	1	1	1	1	1	1	1	1	1	1	1	1	1	1	1	1	1	1	1	1	1	1	1	1	1	1	1	1	1	1	0	0	1
116127	83.4711	100	100	2B|7A	wPt-8492	Wheat	0	0	0	0	1	0	0	0	0	0	0	0	0	0	0	0	0	0	0	0	0	0	0	0	1	0	0	0	0	0	0	0	0	0	0	0	0	1	0	1	0	0	1
63590	83.6732	100	100	2B|7B	wPt-1266	Wheat	0	0	0	1	0	0	0	0	1	0	0	0	0	0	0	-	1	1	0	1	1	1	1	1	1	1	0	0	1	0	0	1	1	1	1	0	1	1	1	1	1	0	1
119707	88.9487	99.4565	98.835	2D	wPt-0330	Wheat	0	0	0	0	0	0	0	0	0	0	0	0	0	0	1	0	0	0	0	0	0	1	1	1	-	1	1	1	0	1	1	0	0	0	0	0	0	0	0	0	0	0	0
374327	92.4023	100	100	2D	wPt-0936	Wheat	0	0	0	0	0	0	0	0	0	0	0	0	0	0	1	0	0	0	0	0	0	1	1	1	0	1	1	1	0	1	1	0	0	0	0	0	0	0	0	0	0	0	0
116730	87.0497	100	100	2D	wPt-1554	Wheat	0	0	0	0	0	0	0	0	0	0	0	0	0	0	0	0	0	0	0	0	0	0	0	0	0	0	0	1	0	1	1	0	0	0	0	0	0	0	0	0	0	0	0
375500	84.8928	99.8913	99.44	2D	wPt-1753	Wheat	0	0	1	0	1	1	0	0	0	0	0	0	0	0	1	0	0	0	0	0	0	-	1	0	0	0	0	0	1	0	0	1	0	0	0	0	0	0	0	0	0	0	0
115333	89.4808	99.8291	99.1467	2D	wPt-2644	Wheat	0	0	0	0	0	0	0	0	0	0	0	0	0	0	1	0	0	0	0	0	0	1	1	1	0	1	1	1	0	1	1	0	0	0	0	0	0	0	0	0	0	0	0
345343	94.4083	100	100	2D	wPt-2652	Wheat	0	0	0	0	0	0	0	0	0	0	0	0	0	0	1	0	0	0	0	0	0	1	1	1	0	1	1	1	0	1	1	0	0	0	0	0	0	0	0	0	0	0	0
116495	95.1813	100	100	2D	wPt-2781	Wheat	0	0	0	0	0	0	0	0	0	0	0	0	0	0	1	0	0	0	0	0	0	1	1	1	0	1	1	0	0	0	0	0	0	0	0	0	0	0	0	0	0	0	0
115204	91.4251	100	100	2D	wPt-3677	Wheat	0	0	0	0	0	0	0	0	0	0	0	0	0	0	1	0	0	0	0	0	0	1	1	1	0	1	1	1	0	1	1	0	0	0	0	0	0	0	0	0	0	0	0
116173	84.722	100	100	2D	wPt-4144	Wheat	0	0	0	0	0	0	0	0	0	0	0	0	0	0	1	0	0	0	0	0	0	1	1	1	0	1	1	1	0	1	1	0	0	0	0	0	0	0	0	0	0	0	0
63479	89.3153	100	100	2D	wPt-5014	Wheat	0	0	0	0	0	0	0	0	0	0	0	0	0	0	1	0	0	0	0	0	0	1	1	1	0	1	1	1	0	1	1	0	0	0	0	0	0	0	0	0	0	0	0
121337	82.0478	100	99.6333	2D	wPt-5222	Wheat	0	0	0	0	0	0	0	0	0	0	0	0	0	0	1	0	0	0	0	0	0	1	1	1	0	1	1	1	0	1	1	0	0	0	0	0	0	0	0	0	0	0	0
115800	81.0351	98.6218	98.505	2D	wPt-5576	Wheat	0	0	0	0	0	0	0	0	0	0	0	0	0	0	-	0	0	0	0	0	0	1	0	0	0	0	1	1	0	1	1	0	0	0	0	0	0	0	0	0	0	0	0
373162	82.5651	100	100	2D	wPt-5586	Wheat	0	0	0	0	0	0	0	0	0	0	0	0	0	0	0	0	0	0	0	0	0	0	0	0	0	0	0	1	0	1	1	0	0	0	0	0	0	0	0	0	0	0	0
63417	88.602	98.913	98.915	2D	wPt-6133	Wheat	0	0	0	0	0	0	0	0	0	0	0	0	0	0	1	0	0	0	0	0	0	1	1	1	0	0	1	1	0	1	1	0	0	0	0	0	0	0	0	0	0	0	0
120770	93.4693	100	100	2D	wPt-6574	Wheat	0	0	0	0	0	0	0	0	0	0	0	0	0	0	1	0	0	0	0	0	0	1	1	1	0	1	1	0	0	0	0	0	0	0	0	0	0	0	0	0	0	0	0
121039	89.7984	99.4872	99.1467	2D	wPt-6609	Wheat	0	0	0	0	0	0	0	0	0	0	0	0	0	0	1	0	0	0	0	0	0	1	1	1	0	1	1	1	0	1	1	0	0	0	0	0	0	0	0	0	0	0	0
66766	89.3054	100	100	2D	wPt-6821	Wheat	0	0	0	0	0	0	0	0	0	0	0	0	0	0	0	0	0	0	0	0	0	0	0	0	0	0	0	1	0	1	1	0	0	0	0	0	0	0	0	0	0	0	0
115615	85.0979	99.4565	99.455	2D	wPt-6847	Wheat	0	0	0	0	0	0	0	0	0	0	0	0	0	0	1	0	0	0	0	0	0	1	1	1	0	1	1	0	0	0	0	0	0	0	0	0	0	0	0	0	0	0	0
345250	95.0043	100	100	2D	wPt-6850	Wheat	0	0	0	0	0	0	0	0	0	0	0	0	0	0	0	0	0	0	0	0	0	0	0	0	0	0	0	1	0	1	1	0	0	0	0	0	0	0	0	0	0	0	0
115496	88.9313	100	100	2D	wPt-7243	Wheat	0	0	0	0	0	0	0	0	0	0	0	0	0	0	1	0	0	0	0	0	0	1	1	1	0	1	1	1	0	1	1	0	0	0	0	0	0	0	0	0	0	0	0
374835	89.1058	100	100	2D	wPt-7466	Wheat	1	1	1	0	1	0	0	0	0	1	1	0	0	0	0	1	0	0	1	0	0	0	0	0	0	1	1	0	0	0	0	0	0	0	0	1	1	0	0	0	0	1	0
115727	80.0117	99.7484	99.3467	2D	wPt-9082	Wheat	0	0	0	0	0	0	0	0	0	0	0	0	0	0	1	0	0	0	0	0	0	1	1	1	0	0	1	1	0	1	1	0	0	0	0	0	0	0	0	0	0	0	0
120726	91.4746	100	100	2D	wPt-9900	Wheat	0	0	0	0	0	0	0	0	0	0	0	0	0	0	1	0	0	0	0	0	0	1	1	1	0	1	1	1	0	1	1	0	0	0	0	0	0	0	0	0	0	0	0
121435	84.28	100	100	2D	wPt-9963	Wheat	0	0	0	0	0	0	0	0	0	0	0	0	0	0	1	0	0	0	0	0	0	1	1	1	0	1	1	1	0	1	1	0	0	0	0	0	0	0	0	0	0	0	0
116724	91.0677	100	100	2D	wPt-9997	Wheat	0	0	0	0	0	0	0	0	0	0	0	0	0	0	1	0	0	0	0	0	0	1	1	1	-	1	1	1	0	1	1	0	0	0	0	0	0	0	0	0	0	0	0
121193	83.9275	100	100	2D|7B	wPt-6657	Wheat	0	0	0	0	0	0	0	0	0	0	0	0	0	0	0	0	0	0	0	0	0	0	0	0	0	0	0	-	0	1	0	0	0	0	0	0	0	0	0	0	0	0	0
348582	85.6183	99.9638	100	3A	tPt-6376	Triticale	1	1	0	1	0	1	0	0	1	1	1	1	0	0	0	1	1	1	0	0	0	0	0	1	1	0	0	0	1	0	0	1	1	1	1	1	1	1	1	1	1	1	1
346007	92.0513	98.783	98.7833	3A	wPt-0286	Wheat	0	0	0	1	1	1	1	0	1	1	1	1	1	1	1	1	1	1	1	1	0	1	1	1	1	1	1	1	1	1	1	1	1	1	1	1	1	0	1	1	1	0	1
116367	85.4497	100	100	3A	wPt-0398	Wheat	1	1	0	0	0	0	1	1	0	1	0	1	1	1	0	0	1	0	1	1	1	1	1	0	0	0	0	1	0	1	1	0	0	1	1	0	0	0	0	1	0	0	0
115719	85.227	99.7101	99.6333	3A	wPt-0797	Wheat	1	1	0	0	1	1	0	0	1	0	1	0	0	0	0	1	1	1	1	1	0	0	0	0	0	1	0	0	1	0	0	1	1	0	-	0	1	1	1	1	0	1	0
115694	86.9919	99.7101	99.6333	3A	wPt-0836	Wheat	1	1	0	0	1	1	0	0	1	0	1	0	0	0	0	1	1	1	1	1	0	0	0	0	0	1	0	0	1	0	0	1	1	0	-	0	1	1	1	1	0	1	0
120937	86.928	99.3162	99.1233	3A	wPt-1036	Wheat	1	1	1	1	1	1	1	1	1	1	1	1	1	1	0	1	1	1	0	1	1	1	1	1	1	0	0	1	1	0	1	1	1	1	1	1	1	1	1	1	1	1	1
376312	93.804	100	100	3A	wPt-1111	Wheat	1	1	1	1	1	1	1	1	1	1	1	1	1	1	1	1	0	1	0	1	1	1	1	1	1	1	1	1	1	1	1	0	0	1	0	1	0	1	0	0	1	0	1
343539	94.3011	100	100	3A	wPt-1119	Wheat	1	1	1	1	1	1	1	1	1	1	1	1	1	1	1	0	0	-	0	0	0	1	1	0	-	1	1	0	1	0	0	1	1	0	0	1	1	1	0	1	1	0	1
116696	88.0443	100	100	3A	wPt-1562	Wheat	0	0	0	1	1	1	1	0	1	1	1	1	1	1	1	1	1	1	1	1	0	1	1	1	1	1	1	1	1	1	1	1	1	1	1	1	1	0	-	1	1	0	1
63580	86.9187	100	100	3A	wPt-1681	Wheat	1	0	0	1	0	0	1	1	1	1	1	1	1	1	1	0	1	1	1	1	0	1	1	0	-	1	1	1	1	1	1	1	1	1	1	1	1	0	0	1	1	1	1
116380	87.0419	99.1537	98.9933	3A	wPt-1688	Wheat	1	1	0	0	1	1	0	0	1	0	1	0	0	0	0	1	1	1	1	1	0	0	1	0	0	1	0	0	1	0	0	1	1	0	-	0	1	1	1	1	0	1	0
116791	91.7751	100	100	3A	wPt-1888	Wheat	1	1	0	0	1	1	1	1	0	1	0	1	1	1	1	0	1	0	1	1	1	1	1	0	0	1	1	1	1	1	1	1	1	1	1	0	0	1	1	1	0	0	0
377547	87.2953	100	99.6333	3A	wPt-2144	Wheat	1	1	0	0	0	0	0	0	0	0	0	0	0	0	1	1	1	0	0	0	0	0	0	0	0	1	1	0	0	0	0	0	0	1	1	1	1	0	1	0	0	1	0
115697	88.635	99.3328	98.9933	3A	wPt-2478	Wheat	1	1	0	0	1	1	0	0	1	0	1	0	0	0	0	1	1	1	1	1	0	0	0	0	0	1	0	0	1	0	0	1	1	0	-	0	1	1	1	1	0	1	0
116496	87.0102	100	100	3A	wPt-2755	Wheat	1	0	0	1	0	0	1	1	1	1	1	1	1	1	1	0	1	1	1	1	0	1	1	0	-	1	1	1	1	1	1	1	1	1	1	1	1	0	0	1	1	1	1
381295	89.4602	100	99.6367	3A	wPt-2942	Wheat	1	1	0	0	0	0	0	0	0	0	0	0	0	0	1	1	1	0	0	0	0	0	0	0	0	1	1	0	0	0	0	0	0	1	1	1	1	0	1	0	0	1	0
120295	91.0222	100	100	3A	wPt-3978	Wheat	1	1	0	0	1	1	1	1	0	1	0	1	1	1	1	0	-	0	1	1	1	1	1	0	0	1	1	1	1	1	1	1	1	1	1	0	0	1	1	1	0	0	0
345909	80.794	99.7293	99.0067	3A	wPt-4398	Wheat	1	1	1	1	0	0	0	0	1	0	1	0	0	0	1	1	0	1	0	0	0	0	0	1	1	1	1	0	1	0	0	-	1	1	1	1	1	1	1	1	1	1	1
121554	87.5561	100	100	3A	wPt-4545	Wheat	1	1	0	0	1	1	1	1	0	1	0	1	1	1	1	0	0	0	1	1	1	1	1	0	0	1	1	1	1	1	1	1	1	1	1	0	0	1	1	1	0	0	0
116386	84.6994	100	100	3A	wPt-5263	Wheat	1	1	1	1	1	1	1	1	1	0	1	0	1	0	1	1	1	1	1	1	1	1	1	1	1	1	1	1	1	1	1	1	1	1	1	1	1	1	1	1	1	1	1
116810	86.0465	99.4565	99.455	3A	wPt-6422	Wheat	0	0	0	0	0	0	0	0	0	0	0	0	0	0	1	1	1	0	0	0	0	0	0	1	0	0	1	0	0	0	0	0	0	0	0	0	1	0	1	1	0	1	0
116439	93.1493	100	100	3A	wPt-6854	Wheat	0	0	0	0	1	0	0	0	0	0	0	0	0	0	0	0	0	0	0	0	0	0	0	0	0	0	0	0	0	0	0	0	0	0	0	0	0	1	0	0	0	0	0
121243	88.9279	100	100	3A	wPt-7756	Wheat	1	0	0	1	0	0	1	1	1	1	1	1	1	1	1	0	1	1	1	1	0	1	1	0	1	1	1	1	1	1	1	1	1	1	1	1	1	0	0	1	1	1	1
116507	92.9873	100	100	3A	wPt-7992	Wheat	0	0	0	0	1	0	0	0	0	0	0	0	0	0	0	0	0	0	0	0	0	0	0	0	0	0	0	0	0	0	0	0	0	0	0	0	0	1	0	0	0	0	0
375958	88.3254	100	100	3A	wPt-8146	Wheat	1	1	0	0	0	0	0	0	0	0	0	0	0	0	1	1	0	0	0	0	0	0	0	0	0	1	1	0	0	0	0	0	0	1	1	1	1	0	1	0	0	1	0
345137	84.6165	99.6035	99.0067	3A	wPt-8741	Wheat	1	1	1	1	1	1	1	1	1	0	1	0	1	0	1	1	1	1	1	1	1	1	1	1	1	1	1	1	1	1	1	1	1	1	1	1	1	1	1	1	1	1	-
121186	85.7315	100	100	3A	wPt-8876	Wheat	1	1	0	0	1	1	1	1	0	1	0	1	1	1	1	0	1	0	1	1	1	1	1	0	0	1	1	1	1	1	1	1	1	1	1	0	0	1	1	1	0	0	0
120873	80.7815	99.8291	99.1467	3A	wPt-9238	Wheat	1	1	1	1	0	0	0	0	1	0	1	0	0	0	1	1	0	1	0	0	0	0	0	1	1	1	1	0	1	0	0	1	1	1	1	1	1	1	1	1	1	1	1
119499	82.0819	100	100	3A	wPt-9268	Wheat	1	1	1	1	1	1	1	1	1	1	1	1	1	1	0	1	1	1	1	1	1	1	1	0	1	0	0	1	1	1	1	1	1	1	1	1	0	1	1	0	1	0	1
116957	91.8275	100	100	3A	wPt-9369	Wheat	0	0	0	0	1	0	0	0	0	0	0	0	0	0	0	0	0	0	0	0	0	0	0	0	0	0	0	0	0	0	0	0	0	0	0	0	0	1	0	0	0	0	0
380050	82.5541	100	100	3A	wPt-9634	Wheat	1	1	1	1	1	1	1	1	1	1	1	1	1	1	1	1	1	1	0	1	1	1	1	1	1	1	1	1	1	1	1	1	0	1	0	1	0	1	0	1	1	0	1
378212	91.937	100	99.6333	3A	wPt-9761	Wheat	0	0	0	0	0	0	0	0	0	0	0	0	0	0	1	1	1	-	0	0	0	0	0	1	0	0	1	0	0	0	0	0	0	0	0	0	1	0	1	1	0	1	0
116634	87.0676	100	100	3A|5A	wPt-3620	Wheat	1	1	1	1	1	1	1	0	0	1	0	1	1	0	1	1	1	1	1	1	1	1	1	1	1	1	1	0	1	0	0	1	1	1	1	1	1	1	1	1	1	1	0
347821	87.5606	99.6568	99	3B	rPt-5396	Rye	0	0	1	0	0	0	0	0	1	0	0	0	0	0	0	0	1	0	1	1	1	0	0	0	0	0	0	0	1	1	0	0	0	0	0	1	1	1	1	0	1	1	0
348178	87.5886	100	100	3B	tPt-1079	Triticale	0	0	0	1	1	1	1	0	1	0	0	1	0	1	1	0	1	1	1	1	0	0	0	0	1	1	1	0	1	0	0	1	1	1	1	1	1	1	1	1	1	1	1
349454	95.5732	100	100	3B	tPt-1093	Triticale	0	0	1	0	1	1	1	0	0	0	0	0	0	0	1	1	1	0	1	0	0	1	1	1	1	0	1	1	1	1	1	1	1	1	1	1	1	1	1	1	0	1	0
348559	92.3957	100	100	3B	tPt-1366	Triticale	1	1	0	0	1	1	0	0	0	0	1	0	0	0	0	1	1	0	1	1	0	1	1	1	0	0	0	1	1	1	1	0	0	0	0	1	1	1	1	0	1	1	0
348055	87.3582	100	100	3B	tPt-1759	Triticale	1	1	0	0	1	1	0	0	0	0	1	0	0	0	0	1	1	0	1	1	0	1	1	1	0	0	0	1	1	1	1	0	0	0	0	1	1	1	1	0	1	1	0
348534	88.1683	99.5447	99.0067	3B	tPt-3599	Triticale	1	1	0	1	1	1	1	1	0	1	1	1	1	1	1	1	1	0	0	1	1	1	1	1	0	1	0	-	0	1	1	1	1	1	0	1	0	1	0	1	0	0	0
348180	85.4953	100	100	3B	tPt-5281	Triticale	0	1	1	1	1	1	1	1	1	1	1	1	1	1	1	1	1	1	1	1	1	1	1	1	1	1	1	1	1	1	1	1	1	1	1	1	1	1	0	1	1	1	1
349382	86.0666	100	100	3B	tPt-9273	Triticale	0	0	1	0	1	1	0	0	0	0	1	0	0	0	1	1	1	0	1	1	0	1	1	1	0	0	0	1	1	1	1	0	0	0	0	1	1	1	1	0	0	1	0
116401	95.403	100	100	3B	wPt-0021	Wheat	0	0	0	1	1	1	1	0	0	0	0	0	0	0	1	1	1	1	1	0	0	1	1	1	1	0	0	1	1	1	1	1	1	1	1	1	1	1	1	1	0	1	1
116268	85.305	100	100	3B	wPt-0036	Wheat	1	1	1	0	0	0	0	1	1	0	1	0	1	0	0	0	1	0	1	1	1	0	0	0	0	0	0	0	1	0	0	1	1	0	1	0	1	0	1	1	0	1	0
379804	88.0021	100	100	3B	wPt-0327	Wheat	1	0	0	1	0	0	0	0	1	1	0	0	0	1	0	1	1	1	1	1	1	1	1	1	1	0	0	0	1	0	0	0	0	0	0	1	1	1	1	0	1	1	1
379957	82.2785	100	100	3B	wPt-0343	Wheat	0	0	0	0	0	1	0	0	0	0	0	0	0	0	0	0	0	0	1	0	0	0	0	0	0	0	0	0	0	0	0	0	0	0	0	0	0	0	0	0	0	0	0
521403	93.5665	100	100	3B	wPt-0345	Wheat	0	0	1	0	1	1	1	0	0	0	0	0	1	0	1	1	0	1	0	1	1	1	1	1	1	0	1	1	1	1	1	1	1	1	1	1	1	1	1	1	0	1	1
521965	82.1637	99.5708	98.14	3B	wPt-0371	Wheat	1	1	1	1	1	1	1	1	1	1	1	1	1	1	1	1	1	1	1	0	1	1	1	1	1	1	1	1	1	1	1	1	1	1	1	1	1	1	1	1	1	1	1
119524	94.1383	100	100	3B	wPt-0384	Wheat	1	1	1	0	0	0	0	1	1	0	1	0	1	0	0	0	1	0	1	1	1	0	0	0	0	0	0	0	1	0	0	1	1	0	1	0	1	0	1	1	0	1	0
520381	90.7639	100	100	3B	wPt-0533	Wheat	0	0	0	1	1	0	1	0	0	0	0	0	0	0	1	1	1	1	1	0	0	1	1	1	1	0	0	1	1	1	1	1	1	1	1	1	1	1	1	1	0	1	1
116461	88.9809	100	100	3B	wPt-0544	Wheat	1	1	0	1	1	1	1	1	1	1	1	1	1	1	1	1	1	1	1	1	1	1	1	1	1	1	1	1	1	1	1	1	1	1	1	1	1	1	1	1	0	1	1
520551	83.951	100	100	3B	wPt-0672	Wheat	1	1	-	1	0	0	1	1	1	1	1	0	1	0	0	0	1	0	1	1	1	0	0	0	0	0	0	1	1	1	1	0	0	0	0	1	1	1	1	1	1	1	0
520662	92.1727	100	100	3B	wPt-0912	Wheat	0	0	0	0	0	0	0	0	0	0	0	0	0	0	1	1	1	0	0	0	0	1	1	0	0	0	0	0	1	0	0	0	1	0	0	0	0	0	1	1	0	1	0
116062	87.6334	100	100	3B	wPt-0995	Wheat	1	1	1	0	1	0	1	1	1	0	1	1	1	1	1	1	1	1	1	1	1	1	1	1	1	1	1	1	1	1	1	1	1	1	1	1	1	1	1	1	1	1	0
519801	93.2577	100	100	3B	wPt-10003	Wheat	0	0	0	0	1	1	0	0	0	0	-	0	0	0	1	1	0	0	0	0	0	1	1	1	0	0	0	1	0	1	1	0	0	0	0	1	0	1	0	1	0	0	0
521932	80.6709	100	100	3B	wPt-10006	Wheat	0	0	0	0	0	0	0	1	0	0	0	0	1	1	0	0	0	1	0	0	0	0	0	0	1	0	0	0	0	0	0	0	0	0	0	0	0	0	0	0	0	0	1
522404	85.095	100	100	3B	wPt-10018	Wheat	1	1	1	1	1	1	1	0	1	1	1	1	0	1	1	1	1	1	1	0	0	1	1	1	1	1	1	1	-	1	1	1	1	1	0	0	1	1	0	1	1	0	1
520844	92.1572	100	100	3B	wPt-10033	Wheat	0	0	0	0	0	0	0	0	0	0	0	0	0	0	0	0	0	0	0	1	0	0	0	0	0	0	0	0	0	0	0	0	0	0	0	0	0	0	0	0	0	0	0
521576	81.1815	100	100	3B	wPt-10142	Wheat	0	0	0	0	1	1	0	0	0	0	0	0	0	0	1	1	0	0	0	0	0	1	1	1	0	0	0	1	0	1	1	0	0	1	0	0	0	0	0	0	0	0	0
521249	96.0566	100	100	3B	wPt-10176	Wheat	0	0	0	1	0	0	0	0	0	0	0	0	0	0	0	0	0	0	0	0	0	0	0	0	0	0	0	0	0	0	0	0	0	0	0	0	0	0	0	0	0	0	0
521482	89.8658	100	100	3B	wPt-10276	Wheat	0	0	0	1	1	1	1	0	0	1	0	1	0	1	1	1	0	0	0	0	0	1	1	1	0	1	0	1	0	1	1	0	0	1	0	1	0	1	0	1	0	0	0
521395	83.5956	100	100	3B	wPt-10349	Wheat	0	0	1	0	0	0	0	0	0	0	0	0	0	0	1	1	0	0	0	0	0	1	1	0	0	0	0	0	0	0	0	0	0	0	0	0	0	0	0	0	0	0	0
520374	85.4037	100	100	3B	wPt-10407	Wheat	1	1	1	0	1	0	1	1	1	0	1	1	1	1	1	1	1	1	1	1	1	1	1	1	1	1	1	1	1	1	1	1	1	1	1	1	1	1	1	1	1	1	0
521283	91.0077	100	100	3B	wPt-10455	Wheat	0	0	0	1	1	1	1	0	0	1	0	1	0	1	1	1	0	0	0	0	0	1	1	1	0	1	0	1	0	1	1	0	0	1	0	1	0	1	0	1	0	0	0
519930	88.294	100	100	3B	wPt-10490	Wheat	0	0	0	0	0	0	0	0	0	0	0	0	0	0	0	0	0	0	0	1	0	0	0	0	0	0	0	0	0	0	0	0	0	0	0	0	0	0	0	0	0	0	0
522364	81.0446	100	100	3B	wPt-10497	Wheat	1	1	1	1	0	0	1	1	1	1	1	1	1	1	1	1	1	1	1	1	1	1	1	1	1	1	1	1	1	1	1	1	1	1	1	1	1	1	1	1	1	1	1
520754	85.6476	99.6841	98.7833	3B	wPt-10758	Wheat	0	0	0	1	0	0	0	0	0	1	0	0	0	0	0	0	0	1	0	0	0	0	0	0	0	0	0	0	0	0	0	0	0	0	0	0	0	0	0	0	0	0	1
120935	82.2421	99.8291	99.1467	3B	wPt-1081	Wheat	0	0	0	1	1	1	1	1	0	0	1	1	1	1	1	0	1	1	1	1	0	0	0	0	1	1	0	0	1	0	0	1	1	1	1	0	1	1	1	1	1	1	1
520769	88.9845	100	100	3B	wPt-10874	Wheat	0	0	0	0	0	1	0	0	0	0	0	0	0	0	0	0	0	0	1	0	0	0	0	0	0	0	0	0	0	0	0	0	0	0	0	0	0	0	0	0	0	0	0
520593	85.9941	100	100	3B	wPt-10945	Wheat	1	1	1	1	1	1	1	0	1	1	1	1	0	1	1	1	1	1	1	0	0	1	1	1	1	1	1	1	1	1	1	1	1	1	0	0	1	1	0	1	1	0	1
521338	81.7629	99.4565	99.45	3B	wPt-10948	Wheat	0	0	1	0	1	1	0	0	0	0	1	0	0	0	1	1	0	0	0	-	0	1	1	1	0	0	0	1	0	1	1	0	0	0	0	0	0	0	0	0	0	0	0
522124	91.7006	100	100	3B	wPt-10991	Wheat	0	0	0	0	1	1	0	0	0	0	1	1	0	0	0	1	0	0	0	1	0	1	1	1	0	0	0	0	1	0	0	1	1	1	1	1	1	1	1	1	0	1	0
520455	89.9097	99.1277	98.1533	3B	wPt-11024	Wheat	0	0	0	0	0	0	0	0	0	0	0	0	0	0	0	0	0	0	0	1	0	0	0	0	0	0	0	0	0	0	0	0	0	0	0	0	0	0	0	0	0	0	0
521257	82.1713	100	100	3B	wPt-11029	Wheat	0	0	0	1	1	0	1	0	0	0	0	0	0	0	1	1	1	1	1	0	0	1	1	1	1	0	0	1	1	1	1	1	1	1	1	1	1	1	1	1	0	1	1
519853	82.7393	99.6349	98.17	3B	wPt-11032	Wheat	0	0	1	0	0	0	0	0	1	0	0	0	0	0	0	0	1	0	1	0	1	0	0	0	0	0	0	0	1	1	0	0	0	0	0	1	1	0	1	0	1	1	0
521154	84.656	100	100	3B	wPt-11155	Wheat	0	0	0	0	0	0	0	0	0	0	0	0	0	0	0	1	1	0	0	0	0	0	1	0	0	0	0	0	1	0	0	0	1	0	0	0	0	0	0	0	0	-	0
520499	84.8212	100	99.36	3B	wPt-11295	Wheat	0	0	0	0	1	1	0	0	0	0	0	0	0	0	0	0	1	0	1	1	0	0	0	0	0	0	0	0	0	0	0	0	0	0	0	0	0	0	1	0	0	0	0
519776	80.5693	100	99.1467	3B	wPt-11391	Wheat	1	1	1	1	1	1	1	1	1	1	1	1	1	1	1	1	1	1	1	0	1	1	1	1	1	0	1	1	1	1	1	1	1	0	0	1	1	1	1	1	1	0	1
116602	89.1601	100	100	3B	wPt-1159	Wheat	0	0	0	0	1	1	0	0	0	0	0	0	0	0	1	1	1	0	1	1	0	1	1	0	0	0	0	1	1	1	1	0	0	0	0	1	1	1	1	-	0	1	0
343926	83.0692	100	100	3B	wPt-1162	Wheat	0	0	0	0	0	0	0	0	0	0	0	0	0	0	0	0	0	0	0	1	0	0	0	0	0	1	0	0	0	0	0	0	0	1	1	0	0	0	0	0	0	1	0
115203	92.6876	100	100	3B	wPt-1191	Wheat	0	0	1	0	1	1	0	0	0	0	1	0	0	0	1	1	1	0	1	1	0	1	1	1	0	0	0	1	1	1	1	0	0	0	0	1	1	1	1	0	0	1	0
378036	92.0388	100	100	3B	wPt-1349	Wheat	1	1	0	1	0	0	1	1	1	1	1	0	1	0	0	0	1	0	1	1	1	0	0	0	0	0	0	0	1	0	0	0	0	0	0	1	1	1	1	1	1	1	0
116632	83.3599	100	100	3B	wPt-1590	Wheat	1	1	1	1	1	1	1	0	1	1	1	1	0	1	1	1	1	1	1	0	0	1	1	1	1	1	1	1	1	1	1	1	1	1	0	0	1	1	0	1	1	0	1
345404	84.7991	99.0087	98.9767	3B	wPt-1620	Wheat	0	0	0	0	1	0	0	-	0	0	0	0	1	0	0	0	0	0	0	0	0	0	0	0	0	0	0	1	0	1	1	0	0	0	0	0	0	0	0	0	0	0	0
116428	86.0726	100	100	3B	wPt-1822	Wheat	1	1	1	0	1	0	1	1	1	0	1	1	1	1	1	1	1	1	1	1	1	1	1	1	1	1	1	1	1	1	1	1	1	1	1	1	1	1	1	1	1	1	0
66782	93.596	100	100	3B	wPt-1940	Wheat	1	1	1	1	0	0	1	1	1	1	1	1	1	1	1	1	1	1	1	1	1	1	1	1	1	1	1	1	1	1	1	1	1	1	1	1	1	1	1	1	1	1	1
408114	81.231	99.8792	99.6167	3B	wPt-2202	Wheat	1	1	1	1	1	1	1	1	1	1	1	1	1	1	1	1	1	1	1	1	0	1	1	1	0	1	1	1	1	1	1	1	1	1	1	1	1	1	1	1	1	1	1
304701	86.2097	100	100	3B	wPt-2280	Wheat	1	1	1	1	0	0	1	1	1	1	1	1	1	1	0	0	1	1	1	1	1	0	0	0	1	1	1	0	1	0	0	1	1	0	1	1	1	1	1	1	1	1	1
115480	84.9678	99.7826	97.955	3B	wPt-2416	Wheat	1	1	1	0	0	1	0	0	1	0	0	0	0	0	0	1	0	0	1	0	0	1	0	0	0	0	0	0	1	0	0	0	0	0	0	0	0	0	1	1	0	1	0
373080	94.525	100	100	3B	wPt-2491	Wheat	0	0	1	0	1	1	1	0	0	0	0	0	1	0	1	1	0	1	0	1	1	1	-	1	1	0	1	1	1	1	1	1	1	1	1	1	1	1	1	1	0	1	1
304997	83.029	100	100	3B	wPt-2685	Wheat	1	1	1	1	1	1	1	1	1	1	1	1	1	1	1	0	0	1	1	1	1	1	0	1	1	1	-	1	0	1	1	1	0	1	1	1	1	1	0	0	1	0	1
120384	82.7239	100	100	3B	wPt-2720	Wheat	1	1	1	1	1	1	1	1	0	1	1	1	1	1	1	1	1	1	1	1	1	1	1	1	1	1	1	1	1	1	1	1	1	1	1	1	1	1	1	1	1	1	1
116935	90.7561	100	100	3B	wPt-2757	Wheat	0	0	0	1	1	1	1	1	0	0	1	1	1	1	1	0	1	1	1	1	0	0	0	0	1	1	0	0	1	0	0	1	1	1	1	0	1	1	1	1	1	1	1
346161	84.1224	100	99	3B	wPt-2936	Wheat	0	0	1	0	1	1	0	0	0	0	1	0	0	0	1	1	1	0	1	1	0	1	1	1	0	0	0	1	1	1	1	0	0	0	0	1	1	1	1	0	0	1	0
345847	80.9247	100	99.44	3B	wPt-2943	Wheat	0	0	0	1	1	1	1	0	0	0	0	0	0	0	1	1	1	1	1	0	0	1	1	1	1	0	1	1	1	1	1	1	1	1	1	1	1	1	1	1	0	1	1
115321	86.4028	100	100	3B	wPt-3327	Wheat	0	0	0	0	-	1	0	0	0	0	0	0	0	0	0	0	0	0	0	0	0	0	0	0	0	0	0	0	0	0	0	0	0	0	0	0	0	0	0	0	0	0	0
306203	81.2268	99.9275	99.6367	3B	wPt-3342	Wheat	0	0	1	0	0	0	0	0	0	0	0	0	0	0	1	1	0	0	0	0	0	1	1	0	0	0	0	0	0	0	0	0	0	0	0	0	0	0	0	0	0	0	0
115394	81.0612	100	100	3B	wPt-3536	Wheat	1	1	1	0	0	0	0	0	1	1	0	0	0	1	1	1	0	1	-	1	1	1	1	1	1	0	1	1	0	1	1	0	0	0	1	1	1	0	1	0	0	1	1
116370	87.4338	99.6568	98.63	3B	wPt-3609	Wheat	0	0	0	1	1	1	1	1	0	0	0	1	1	1	0	0	0	1	0	1	0	0	0	0	1	1	1	0	0	0	0	0	0	1	1	0	0	0	0	0	1	1	-
304611	85.7239	100	100	3B	wPt-3725	Wheat	0	0	0	0	0	0	0	0	0	0	0	0	0	0	1	0	0	0	0	0	0	0	0	0	0	0	0	0	0	0	0	0	0	0	0	0	0	0	0	0	0	0	0
520336	85.1617	99.2958	98.7833	3B	wPt-3761	Wheat	0	0	0	1	1	1	1	1	0	0	0	1	1	1	0	0	0	1	0	1	0	0	0	0	1	1	1	0	0	0	0	0	0	1	1	0	0	0	0	0	1	1	1
116345	82.1427	100	100	3B	wPt-3921	Wheat	1	1	1	0	0	0	0	0	1	1	1	0	0	0	1	1	1	0	1	0	1	1	1	1	1	0	0	1	0	1	1	0	0	0	0	1	1	1	1	1	0	0	0
63663	93.1159	100	100	3B	wPt-4209	Wheat	0	0	0	0	0	0	0	0	0	0	0	0	0	0	0	0	1	0	1	1	0	0	0	0	0	0	0	0	1	0	0	0	0	0	0	1	1	1	1	0	0	1	0
120315	80.8759	100	100	3B	wPt-4401	Wheat	0	0	0	1	1	1	1	0	0	0	0	0	0	0	1	1	1	1	1	0	0	1	1	1	1	0	1	-	1	1	1	1	1	1	1	1	1	1	1	1	0	1	1
119514	88.8659	100	100	3B	wPt-4412	Wheat	0	0	0	0	1	1	0	0	0	0	0	0	0	0	0	0	0	0	0	0	0	0	0	0	0	0	0	0	0	0	0	0	0	0	0	0	0	0	0	0	0	0	0
116582	80.5228	99.7826	98.835	3B	wPt-5072	Wheat	1	1	1	1	1	1	1	1	1	1	1	1	1	1	1	0	0	1	1	1	1	1	0	1	1	1	-	1	0	1	1	1	0	1	1	1	1	1	0	0	1	0	1
304361	80.378	99.0792	97.94	3B	wPt-5432	Wheat	1	1	0	1	1	1	1	1	1	1	1	1	1	1	1	1	1	-	1	1	1	1	1	1	1	0	0	1	0	1	1	1	1	1	1	0	1	1	0	1	1	0	1
306333	85.9864	100	100	3B	wPt-5522	Wheat	0	0	0	0	1	0	0	1	0	0	0	0	1	0	0	0	0	0	0	0	0	-	0	0	0	0	0	1	0	1	1	0	0	0	0	0	0	0	0	0	0	0	0
116745	89.2453	100	100	3B	wPt-5769	Wheat	0	0	0	0	0	0	0	0	0	0	0	0	0	0	0	0	1	0	1	0	0	0	0	0	0	0	0	0	0	0	0	0	0	0	0	0	0	0	0	0	0	0	0
116649	85.096	98.783	98.7833	3B	wPt-5825	Wheat	1	1	1	0	1	0	1	1	1	0	1	1	1	1	1	1	1	1	1	1	1	1	1	1	1	1	1	1	1	1	1	1	1	1	1	1	1	1	1	1	1	1	0
120595	85.3795	100	100	3B	wPt-5906	Wheat	0	0	0	0	0	0	0	0	0	0	0	0	0	0	0	0	0	0	0	1	0	0	0	0	0	0	0	0	0	0	0	0	0	0	0	0	0	0	0	0	0	0	0
345020	86.0829	99.4175	97.61	3B	wPt-5939	Wheat	1	0	0	0	0	0	0	0	0	0	0	0	0	0	0	1	0	0	0	1	0	0	0	0	0	0	0	0	0	0	0	-	1	0	-	0	0	0	0	1	0	0	0
119708	93.2524	100	100	3B	wPt-5947	Wheat	0	0	1	0	1	1	1	0	0	0	0	0	0	0	1	1	1	0	1	0	0	1	1	1	1	0	1	1	1	1	1	1	1	1	1	1	1	1	1	1	0	1	0
116452	94.6541	100	100	3B	wPt-6047	Wheat	0	0	1	0	1	1	0	0	0	0	0	0	0	0	0	0	0	0	0	1	0	0	0	0	0	0	0	0	0	0	0	0	0	0	0	0	0	0	0	0	1	0	0
119967	84.4035	100	100	3B	wPt-6216	Wheat	0	0	1	0	1	1	0	0	0	0	1	0	0	0	1	1	1	0	1	1	0	1	1	1	0	0	-	1	1	1	1	0	0	0	0	1	1	1	1	-	0	1	0
115515	80.7476	100	100	3B	wPt-6239	Wheat	1	1	0	0	0	0	0	0	1	0	0	0	0	0	0	0	1	0	1	0	0	0	0	0	0	0	0	0	1	0	0	0	0	0	0	1	1	1	1	1	1	1	0
377515	83.1357	99.2678	98.49	3B	wPt-6742	Wheat	1	1	0	1	0	0	1	-	1	1	0	0	1	0	0	0	1	0	1	1	1	0	0	0	0	0	0	0	1	0	0	0	0	0	0	1	1	1	1	1	1	1	0
120025	91.4945	100	100	3B	wPt-6785	Wheat	1	1	1	1	1	1	1	0	1	1	0	1	0	1	1	1	0	0	0	0	0	1	1	1	0	1	0	1	1	1	1	1	1	1	1	1	1	1	1	1	0	1	0
377771	87.1934	99.4147	98.7833	3B	wPt-6834	Wheat	0	0	0	1	0	0	0	0	0	1	0	0	0	0	0	0	0	1	0	0	0	0	0	0	0	0	0	0	0	0	0	0	0	0	0	0	0	0	0	0	0	0	1
377738	86.2058	100	100	3B	wPt-6856	Wheat	0	0	1	0	0	-	0	0	0	0	0	0	0	0	1	1	0	0	0	0	0	1	1	0	0	0	0	0	0	0	0	0	0	0	0	0	0	0	0	0	0	0	0
408374	81.1121	100	100	3B	wPt-6905	Wheat	1	1	1	1	1	1	1	1	1	1	1	1	1	1	1	1	-	1	0	0	1	1	1	1	1	1	1	1	0	1	1	1	1	1	1	0	0	1	0	1	1	0	1
121289	83.2544	99.0087	99.0033	3B	wPt-6929	Wheat	0	0	0	0	0	0	0	0	0	0	0	0	0	0	1	1	1	0	1	0	0	1	1	0	0	0	0	0	1	0	0	0	-	0	0	0	0	0	1	1	0	1	0
115763	88.2411	100	100	3B	wPt-6973	Wheat	1	1	0	0	1	1	0	0	0	0	1	0	0	0	0	1	1	0	1	1	0	1	1	1	0	0	0	1	1	1	1	0	0	0	0	1	1	1	1	0	1	1	0
116767	95.5112	100	100	3B	wPt-7142	Wheat	0	0	0	0	0	0	0	0	0	0	0	0	0	0	0	0	0	0	0	1	0	0	0	0	0	0	0	0	0	0	0	0	0	0	0	0	0	0	0	0	0	0	0
116501	85.1745	100	99.2767	3B	wPt-7186	Wheat	0	0	0	1	1	1	1	0	0	1	0	1	0	1	1	1	0	0	0	0	0	1	1	1	0	1	0	1	0	1	1	0	0	1	0	1	0	1	0	1	0	0	0
115526	93.1265	100	100	3B	wPt-7212	Wheat	0	0	0	0	0	0	0	0	0	0	0	0	0	0	0	0	0	0	0	1	0	0	0	0	0	0	0	0	1	0	0	0	0	0	1	1	1	0	1	0	0	1	0
116953	86.1721	100	100	3B	wPt-7225	Wheat	0	0	0	0	1	0	0	1	0	0	0	0	1	0	0	0	0	0	0	0	0	-	0	0	0	0	0	1	0	1	1	0	0	0	0	0	0	0	0	0	0	0	0
379656	81.1251	100	100	3B	wPt-7254	Wheat	1	1	1	1	0	0	1	1	1	1	1	1	1	1	0	0	1	1	1	1	1	0	0	0	1	1	1	0	1	0	0	1	1	0	1	1	1	1	1	1	1	1	1
116625	87.5846	100	100	3B	wPt-7266	Wheat	1	1	1	0	1	0	1	1	1	0	1	1	1	1	1	1	1	1	1	1	1	1	1	1	1	1	1	1	1	1	1	1	1	1	-	1	1	1	1	1	1	1	0
119498	81.9993	99.7826	99.44	3B	wPt-7301	Wheat	1	1	1	0	0	1	0	1	1	0	1	1	0	0	0	0	1	1	0	0	0	0	0	0	1	0	0	0	0	0	0	0	0	0	0	0	0	1	0	1	0	0	1
120283	80.0495	100	100	3B	wPt-7504	Wheat	1	1	1	1	1	1	1	1	1	1	1	1	1	1	1	1	1	1	1	0	1	1	1	1	1	0	1	1	1	1	1	1	1	0	0	1	1	1	1	1	1	0	1
116936	92.2521	100	100	3B	wPt-7514	Wheat	0	0	0	0	0	0	0	0	0	0	0	0	0	0	1	1	1	-	1	0	0	0	1	0	0	0	0	0	1	0	0	0	1	0	0	0	0	0	1	1	0	1	0
519816	94.2565	100	100	3B	wPt-7677	Wheat	1	1	1	1	1	1	1	1	1	1	1	1	1	1	1	1	1	1	0	1	1	1	1	1	1	1	1	1	0	1	1	1	1	1	1	0	0	1	0	1	1	0	1
344244	90.6103	100	100	3B	wPt-7786	Wheat	1	1	1	1	0	0	1	1	1	1	1	1	1	1	1	1	1	1	1	1	1	1	1	1	1	1	1	1	1	1	1	1	1	1	1	1	1	1	1	1	1	1	1
120950	86.6086	100	100	3B	wPt-7907	Wheat	1	1	1	1	1	1	1	1	1	1	1	1	1	1	1	1	1	1	1	0	1	1	1	1	1	0	1	1	1	1	1	1	1	0	0	1	1	1	1	1	1	0	1
116417	90.0951	100	100	3B	wPt-7956	Wheat	1	1	1	0	1	0	1	1	1	0	1	1	1	-	-	1	1	1	1	1	1	-	1	1	1	1	1	1	1	1	1	1	1	1	1	1	-	1	1	1	1	1	0
63632	96.1498	100	100	3B	wPt-7984	Wheat	0	0	0	1	1	1	1	1	0	0	0	1	1	1	1	1	1	1	1	0	1	1	1	1	1	0	1	0	0	0	0	0	0	0	0	1	1	1	1	1	1	0	1
121480	81.8297	100	100	3B	wPt-8096	Wheat	0	0	0	0	0	0	0	0	0	0	0	0	0	0	0	0	0	0	0	1	0	0	0	0	0	0	0	0	0	0	0	0	0	0	0	0	0	0	0	0	0	0	0
116532	86.411	100	100	3B	wPt-8141	Wheat	1	1	1	0	1	0	1	1	1	0	1	1	1	1	1	1	1	1	1	1	1	1	1	1	1	1	1	1	1	1	1	1	1	1	1	1	1	1	1	1	1	1	0
116659	83.9521	100	100	3B	wPt-8446	Wheat	0	0	0	0	1	0	0	1	0	0	0	0	1	0	0	0	0	0	0	0	0	-	0	0	0	0	0	1	0	1	1	0	0	0	0	0	0	0	0	0	0	0	0
121692	91.6447	100	100	3B	wPt-8686	Wheat	1	1	0	1	0	0	1	1	1	1	1	0	1	0	0	0	1	0	1	1	1	0	0	0	0	0	0	0	1	0	0	0	0	0	0	1	1	1	1	1	1	1	0
115406	90.9931	98.9171	98.6267	3B	wPt-8752	Wheat	0	0	0	1	1	-	1	0	0	0	0	0	0	0	1	1	1	1	1	0	0	1	1	1	1	0	0	1	1	-	1	1	1	1	1	1	1	1	1	1	0	1	1
381874	89.8803	99.2795	98.9933	3B	wPt-8915	Wheat	1	0	0	1	0	0	0	0	1	1	0	0	0	1	0	1	1	1	1	1	1	1	1	1	1	0	0	0	1	0	0	0	0	0	0	1	1	1	1	0	1	1	1
116598	94.5547	100	100	3B	wPt-8959	Wheat	1	1	0	1	0	0	0	0	1	1	0	0	1	1	1	0	0	1	1	1	1	0	0	1	1	1	1	1	0	1	1	0	0	1	1	1	1	1	0	0	1	0	1
375021	82.2894	99.7826	99.6333	3B	wPt-9066	Wheat	0	0	0	0	0	0	0	0	0	0	0	0	0	1	0	0	0	1	0	0	0	0	0	0	1	0	1	0	0	0	0	0	0	0	0	0	0	0	0	0	0	0	1
119455	94.3121	100	100	3B	wPt-9310	Wheat	0	0	0	0	0	0	0	0	0	0	0	0	0	0	0	0	0	0	0	1	0	0	0	0	0	0	0	0	0	0	0	0	0	0	0	0	0	0	0	0	0	0	0
63710	90.9683	100	100	3B	wPt-9368	Wheat	1	1	0	1	1	1	1	1	1	1	1	1	1	1	1	1	1	1	1	1	1	1	1	1	1	1	1	1	1	1	1	1	1	1	1	1	1	1	1	1	1	1	1
378706	94.7423	100	100	3B	wPt-9433	Wheat	0	0	0	0	0	0	0	0	0	0	0	0	0	0	0	0	0	0	0	1	0	0	0	0	0	0	0	0	0	0	0	0	0	0	0	0	0	0	0	0	0	0	0
378680	84.2323	100	100	3B	wPt-9443	Wheat	1	1	1	1	1	1	1	1	1	1	1	1	1	1	1	1	1	1	1	0	1	1	1	1	1	1	1	1	1	1	1	1	1	1	1	1	1	1	1	1	1	1	1
345285	82.148	99.6349	98.09	3B|3D	wPt-0965	Wheat	0	1	1	-	0	0	0	0	0	0	0	0	0	0	-	0	0	0	0	0	0	0	0	-	0	-	0	0	0	0	0	0	0	0	-	-	-	0	0	0	0	1	0
116398	92.5519	100	100	3B|3D	wPt-3165	Wheat	0	0	0	0	0	0	0	0	0	0	0	0	0	0	1	1	1	0	-	0	0	0	1	0	0	0	0	0	1	0	0	0	1	0	0	0	0	0	1	1	0	1	0
116718	91.9973	100	100	3B|4A	wPt-0610	Wheat	0	0	0	0	0	0	0	0	0	0	0	0	0	0	0	0	0	0	0	1	0	1	0	0	0	0	0	1	0	1	1	0	0	0	0	0	0	0	0	0	0	0	0
117074	91.3657	100	100	3B|4A	wPt-8886	Wheat	0	0	1	0	0	0	1	0	0	0	0	0	0	0	0	0	0	0	1	0	0	1	0	0	0	0	0	0	1	0	0	1	1	0	0	0	0	0	0	0	0	0	0
115381	84.6718	99.4969	99.3333	3B|4B	wPt-5390	Wheat	0	0	0	0	1	1	0	0	0	0	0	0	0	0	0	0	1	0	1	1	0	0	0	0	0	0	0	0	0	0	0	0	0	0	0	0	0	0	1	0	0	0	0
121573	80.0269	100	100	3B|7A	wPt-5105	Wheat	1	1	0	0	1	1	0	0	0	0	1	0	0	0	0	1	1	0	1	1	0	1	1	1	0	0	0	1	1	1	1	0	0	0	0	1	1	1	1	0	1	1	0
116612	82.3373	100	100	3B|7A	wPt-7015	Wheat	1	1	0	0	1	1	0	0	0	0	1	0	0	0	0	1	1	0	1	1	0	1	1	-	0	0	0	1	1	1	1	0	0	0	0	1	-	1	1	0	1	1	0
116676	87.29	99.7826	99.445	3B|7A	wPt-9170	Wheat	1	1	0	0	1	1	0	0	0	0	1	0	0	0	0	1	1	0	1	1	0	-	1	1	0	0	0	1	1	1	1	0	0	0	0	1	1	1	1	0	1	1	0
345897	81.2873	99.9275	99.6333	3B|7A	wPt-9496	Wheat	1	1	0	0	1	0	1	0	0	1	1	0	0	1	1	1	1	1	1	1	0	0	0	1	1	0	1	1	1	1	0	0	0	1	1	1	0	1	1	1	0	1	1
374906	86.3875	99.7826	98.89	3B|7B	wPt-2372	Wheat	0	0	0	0	1	1	0	0	0	0	0	0	0	0	1	1	0	0	0	0	0	1	1	1	0	0	0	1	0	1	1	0	0	0	0	1	0	-	0	1	0	0	0
116451	83.7197	99.7826	99	3B|7B	wPt-7934	Wheat	0	0	1	1	1	-	1	1	1	1	1	1	1	1	1	0	0	1	0	0	0	1	1	1	1	0	0	1	1	1	1	0	0	1	0	1	0	0	0	0	1	1	1
374431	88.9033	100	100	3D	wPt-4292	Wheat	0	0	1	0	1	1	0	0	0	0	0	0	0	0	1	1	0	0	1	1	0	1	1	1	0	0	0	1	1	1	1	0	0	0	0	1	1	0	1	0	0	1	0
116769	87.7295	100	100	3D	wPt-4476	Wheat	0	0	1	0	1	1	0	0	0	0	0	0	0	0	1	1	-	0	1	1	0	1	1	1	0	0	0	1	1	1	1	0	0	0	0	1	1	0	1	0	0	1	0
372600	80.4619	99.6226	99.3467	3D	wPt-4663	Wheat	1	1	0	0	0	0	0	1	0	0	0	0	0	0	0	0	0	0	1	0	0	0	0	0	0	0	0	0	0	0	0	0	0	0	0	0	0	0	0	0	0	0	0
66764	81.8882	99.7283	98.86	3D	wPt-5033	Wheat	0	0	0	0	0	0	0	0	0	0	0	0	0	0	1	0	0	0	0	0	0	0	-	0	0	0	0	0	0	0	0	0	0	0	0	0	0	0	0	0	0	0	0
345556	91.1425	100	100	3D	wPt-6337	Wheat	0	0	0	0	0	0	0	0	0	0	0	0	0	0	0	0	0	0	0	1	0	0	0	0	0	1	0	0	0	0	0	0	0	1	1	0	0	0	0	0	0	1	0
116004	89.1572	100	100	3D	wPt-7277	Wheat	0	0	0	0	0	0	0	0	0	0	0	0	0	0	1	1	0	0	0	0	0	1	1	1	0	1	1	1	0	1	1	0	0	0	0	0	1	0	1	1	0	1	0
374404	85.1855	99.8742	99.36	3D	wPt-7449	Wheat	0	0	0	0	0	0	0	0	0	0	0	0	0	0	1	0	0	0	0	0	0	1	1	1	0	1	1	1	0	1	1	0	0	0	0	0	1	0	1	1	0	1	0
116811	89.2917	100	100	3D	wPt-8807	Wheat	0	0	0	0	0	0	0	0	0	0	0	0	0	0	1	0	0	0	0	0	0	1	1	1	0	1	1	1	0	1	1	0	0	0	0	0	0	0	0	0	0	0	0
117056	86.0865	99.5262	97.56	3D	wPt-9662	Wheat	0	0	0	0	0	0	0	0	0	0	0	0	0	0	1	0	0	0	0	0	0	1	1	1	0	0	1	1	0	1	1	0	0	-	0	0	0	0	0	0	0	0	0
375701	93.1616	100	100	3D	wPt-9989	Wheat	0	0	0	0	1	1	1	1	0	0	1	1	0	0	0	0	0	0	0	0	0	0	0	0	0	0	1	0	0	0	0	1	0	0	0	0	0	0	0	0	0	0	0
119557	83.9304	98.9744	98.72	4A	wXx-8271	Wheat	0	0	1	0	0	0	1	0	0	0	0	0	0	0	0	0	0	0	1	0	0	1	0	0	0	0	0	0	1	0	0	1	1	0	0	0	0	0	0	0	0	0	0
305264	83.3915	99.8113	99.055	4A	wXx-7168	Wheat	0	0	0	0	0	0	0	1	0	1	1	0	1	1	1	1	1	1	0	1	1	0	1	1	1	1	1	1	0	1	0	0	0	1	1	1	1	1	1	1	0	1	1
380632	81.8107	98.718	98.72	4A	wXx-1007	Wheat	1	1	1	1	1	1	1	1	1	1	1	1	1	-	0	0	-	0	0	1	1	1	1	0	1	1	1	0	1	0	0	1	1	0	0	1	0	0	0	0	1	1	1
379716	80.7742	99.2453	97.76	4A	wXx-3239	Wheat	1	1	-	0	0	0	1	0	0	1	1	0	0	1	1	1	1	1	1	0	0	0	1	0	1	1	1	0	1	0	0	1	1	1	1	1	1	0	0	0	0	1	-
348222	80.6923	99.6544	98.915	4A	tPt-9400	Triticale	0	0	0	0	0	0	0	0	0	0	0	0	0	0	0	0	0	0	0	0	0	0	0	0	0	0	0	1	0	1	1	0	0	0	0	0	0	1	1	0	0	0	0
375136	81.511	99.3711	99.1867	4A	wPt-0023	Wheat	1	1	1	0	-	-	1	0	0	0	1	0	0	0	0	1	1	0	1	1	0	1	0	0	0	0	0	1	0	1	1	0	-	-	1	1	0	1	1	-	0	1	0
344977	88.0141	100	100	4A	wPt-0162	Wheat	1	1	0	1	1	1	1	1	1	1	1	1	1	1	1	1	0	-	-	1	1	1	1	1	1	1	1	0	0	0	0	0	0	1	0	0	0	1	1	0	1	1	1
374828	86.4545	100	100	4A	wPt-0447	Wheat	0	0	0	0	0	0	0	0	0	0	0	0	0	0	0	0	0	0	0	0	0	1	0	0	0	0	0	1	0	1	1	0	0	0	0	0	0	0	0	0	0	0	0
377607	94.561	100	100	4A	wPt-0764	Wheat	1	1	1	1	1	1	1	0	1	0	0	1	0	0	0	0	0	0	1	0	0	0	0	0	0	0	0	1	1	1	1	1	1	0	0	0	0	0	0	0	1	0	0
408084	91.4979	100	100	4A	wPt-0798	Wheat	0	0	1	1	1	1	1	0	1	0	0	1	0	0	0	0	0	0	0	0	0	0	0	0	0	0	0	0	1	0	0	1	1	0	0	0	0	0	0	0	1	0	0
116557	85.0071	99.4968	99.37	4A	wPt-0817	Wheat	0	0	0	0	0	0	0	0	0	0	0	0	0	0	0	0	0	0	0	0	0	0	0	0	0	0	0	0	0	0	0	0	0	0	0	0	0	1	1	-	0	0	0
116700	91.5179	100	100	4A	wPt-1155	Wheat	0	0	0	0	0	0	0	0	0	0	0	0	0	0	0	0	0	0	-	0	0	1	0	0	0	0	0	0	0	0	0	0	0	0	0	0	0	0	0	0	0	0	0
116396	94.8513	100	100	4A	wPt-1743	Wheat	0	0	1	0	0	0	1	0	0	0	0	0	0	0	0	0	0	0	0	0	0	0	0	0	0	0	0	0	1	0	0	1	1	0	0	0	0	0	0	0	0	0	0
66665	92.3184	100	100	4A	wPt-1961	Wheat	0	0	0	0	0	0	0	0	0	0	0	0	0	0	0	0	0	0	0	0	0	1	0	0	0	0	0	-	0	-	1	0	0	0	0	0	0	0	0	0	0	0	0
311946	88.4037	99.8018	99.0067	4A	wPt-2247	Wheat	0	0	0	1	1	1	0	1	1	0	0	1	1	0	0	0	0	1	0	1	1	1	-	1	1	0	0	0	0	0	0	0	0	1	1	0	0	0	0	0	1	0	1
119829	85.9609	99.8742	99.37	4A	wPt-2345	Wheat	0	0	0	1	0	0	1	0	0	1	0	1	0	0	1	0	0	0	0	0	0	0	0	0	0	1	0	1	0	1	1	0	0	0	0	0	0	0	0	0	0	0	0
66795	81.0055	99.9275	99.63	4A	wPt-2542	Wheat	1	1	0	0	0	0	1	0	0	1	1	0	0	1	1	1	1	1	1	0	0	0	1	0	1	1	1	0	1	0	0	1	1	1	1	1	1	0	0	0	0	1	1
120076	87.7347	99.5652	99.44	4A	wPt-2631	Wheat	0	0	0	0	0	0	0	0	0	0	0	0	0	0	0	0	0	0	0	0	0	1	0	0	0	0	0	1	0	1	1	0	0	0	0	0	0	0	0	0	0	0	0
121005	81.0442	100	100	4A	wPt-2777	Wheat	0	0	0	0	0	0	0	0	0	0	0	0	0	0	0	0	0	0	1	0	0	1	1	0	0	0	0	1	0	1	1	0	0	0	0	0	0	0	1	0	0	0	0
304024	86.8513	100	100	4A	wPt-2903	Wheat	1	1	1	1	1	1	1	1	1	1	1	1	1	1	1	1	1	1	1	1	1	1	1	1	1	1	1	0	1	0	0	1	1	1	1	1	1	1	1	1	1	1	1
377490	83.1521	99.0087	99.0067	4A	wPt-2982	Wheat	0	0	1	0	0	0	1	-	0	0	0	0	0	0	0	0	0	0	0	0	0	0	0	0	0	0	0	1	1	1	1	1	1	0	0	0	0	0	0	0	0	0	0
120354	93.5714	100	100	4A	wPt-3108	Wheat	0	0	1	0	0	0	1	0	0	0	0	0	0	0	0	0	0	0	1	0	0	1	0	0	0	0	0	0	1	0	0	1	1	0	0	0	0	0	0	0	0	0	0
343531	80.4194	99.9275	99.26	4A	wPt-3197	Wheat	1	1	1	0	1	1	0	0	0	0	1	0	0	0	0	0	0	0	1	0	0	0	0	0	0	0	0	0	1	0	0	1	0	0	0	0	0	1	1	0	0	0	0
116464	96.2684	100	100	4A	wPt-3349	Wheat	0	0	0	1	1	1	0	0	1	0	0	1	0	0	0	0	0	0	0	0	0	0	0	0	0	0	0	1	0	1	1	0	0	0	0	0	0	0	0	0	1	0	0
379087	81.2252	99.0812	98.6367	4A	wPt-3374	Wheat	1	1	1	0	0	0	1	0	0	1	1	0	0	1	1	1	1	0	1	0	0	0	-	0	0	1	1	1	1	1	1	1	1	1	1	1	1	1	1	0	0	1	0
304211	85.4738	100	100	4A	wPt-3398	Wheat	1	1	1	1	1	1	1	1	1	1	1	1	1	1	1	1	1	1	1	1	1	1	1	1	1	1	1	1	-	1	1	1	1	1	1	1	1	1	1	0	1	1	1
378920	82.4391	98.5931	97.915	4A	wPt-3655	Wheat	0	0	1	0	0	0	1	0	0	0	0	0	0	0	0	0	0	0	1	0	0	0	0	0	0	0	0	1	1	0	1	1	0	0	0	0	0	0	0	0	0	0	0
377680	90.7285	100	100	4A	wPt-3810	Wheat	0	0	1	0	0	0	1	0	0	0	0	0	0	0	0	0	0	0	0	0	0	0	0	0	0	0	0	0	1	0	0	1	0	0	0	0	0	0	0	0	0	0	0
377405	81.4753	100	100	4A	wPt-3845	Wheat	1	1	0	-	0	1	1	0	0	0	0	0	0	0	0	0	0	0	0	1	0	1	0	0	0	0	0	0	0	0	0	1	-	0	0	0	0	0	0	0	0	0	0
373949	80.876	100	100	4A	wPt-3859	Wheat	0	0	0	0	0	0	0	0	0	0	0	0	0	0	1	-	0	0	1	1	0	1	-	1	0	0	1	0	0	0	0	0	0	0	0	0	0	0	0	0	0	0	0
345225	90.3283	100	100	4A	wPt-4241	Wheat	1	1	0	0	0	0	0	1	0	1	1	0	1	1	1	1	1	1	0	1	1	0	1	1	1	1	1	1	0	1	1	0	0	1	1	1	1	1	1	1	0	1	1
116834	88.4019	99.0087	99.0033	4A	wPt-4424	Wheat	0	0	0	0	0	0	0	0	0	0	0	0	0	0	0	0	0	0	1	0	0	-	0	0	0	0	0	0	0	0	0	0	0	0	0	0	0	0	0	0	0	0	0
116409	87.3237	99.8913	99.45	4A	wPt-4596	Wheat	1	1	0	0	0	0	0	0	0	1	1	0	0	1	1	1	1	1	1	1	1	0	1	1	1	1	1	0	0	0	0	0	0	1	1	0	1	1	0	1	0	1	1
116026	84.4495	100	100	4A	wPt-4660	Wheat	0	1	1	0	0	0	0	1	1	0	0	0	1	0	0	1	1	1	1	1	1	0	0	0	0	0	0	1	0	1	1	0	1	1	1	1	1	1	1	1	1	0	0
66808	88.0037	100	100	4A	wPt-5003	Wheat	0	0	0	0	0	0	0	0	0	0	0	0	0	0	0	0	0	0	0	1	0	0	0	0	0	0	0	0	0	0	0	0	0	0	0	0	0	0	0	0	0	0	0
377816	90.8761	100	100	4A	wPt-5055	Wheat	0	0	1	1	1	1	1	0	1	0	0	1	0	0	0	0	0	0	0	0	0	0	0	0	0	0	0	0	1	0	0	1	1	0	0	0	0	0	0	0	1	0	0
378839	81.178	99.4621	98.125	4A	wPt-5124	Wheat	1	1	1	1	1	1	1	1	1	-	1	1	1	1	0	1	1	0	0	1	1	1	1	1	1	0	1	0	1	0	0	1	1	0	1	1	1	1	0	1	1	1	0
66747	85.63	100	100	4A	wPt-5249	Wheat	1	1	0	0	0	0	1	0	0	1	-	0	0	1	1	1	1	1	1	0	0	0	1	0	1	1	1	0	1	0	0	1	1	1	1	1	1	0	0	0	0	1	1
116787	84.0808	99.4969	99.37	4A	wPt-5434	Wheat	0	0	0	0	0	0	0	0	0	0	0	0	0	0	0	0	0	0	0	1	0	0	0	0	0	0	0	1	0	1	1	0	0	0	0	0	0	0	0	0	0	0	0
345541	84.6729	100	100	4A	wPt-5857	Wheat	1	1	0	0	0	0	0	0	0	1	1	0	0	1	1	1	1	0	1	0	0	0	0	0	0	1	1	1	0	1	1	0	1	1	1	1	1	1	1	1	0	1	0
374836	83.0675	100	100	4A	wPt-5871	Wheat	1	1	1	1	1	1	1	0	1	0	1	0	0	0	0	1	1	0	1	1	0	1	0	0	0	0	1	1	1	1	1	1	1	1	1	1	0	1	1	1	1	1	0
116960	89.2	100	100	4A	wPt-6440	Wheat	0	0	0	0	0	0	0	0	0	0	0	0	0	0	0	0	0	0	0	1	0	0	0	0	0	0	0	0	0	0	0	0	0	0	0	0	0	0	0	0	0	0	0
115350	91.5185	100	100	4A	wPt-6502	Wheat	1	1	0	0	0	0	0	1	0	1	1	0	1	1	1	1	1	1	0	1	1	0	1	1	1	1	1	1	0	1	1	0	0	1	1	1	1	1	1	-	0	1	1
374910	89.2066	97.7397	97.585	4A	wPt-6867	Wheat	0	0	0	0	0	0	0	0	0	0	0	0	0	0	0	0	0	0	0	0	0	1	0	0	0	0	0	1	0	1	1	0	0	0	-	0	0	0	0	0	0	0	0
115403	80.5021	100	100	4A	wPt-6997	Wheat	0	0	0	0	0	0	0	0	0	0	0	0	0	0	0	0	0	0	0	0	0	0	0	0	0	0	0	1	0	1	1	0	0	0	0	0	0	0	0	0	0	0	0
116453	94.8572	100	100	4A	wPt-7280	Wheat	0	0	0	0	0	0	0	0	0	0	0	0	0	0	0	0	0	0	0	0	0	1	1	0	0	0	0	1	0	1	1	0	0	0	0	0	0	0	0	0	0	0	0
116154	93.2023	100	100	4A	wPt-7354	Wheat	0	0	0	1	1	1	1	0	1	0	0	1	0	0	0	0	0	0	0	0	0	1	0	0	0	0	0	0	0	0	0	0	0	0	0	0	0	0	0	0	1	0	0
305996	83.8639	100	100	4A	wPt-7355	Wheat	1	0	0	1	0	0	1	0	0	1	1	1	0	1	1	1	0	0	0	0	0	0	0	1	1	1	1	0	0	0	0	1	0	0	0	0	0	0	0	0	0	1	1
345825	89.4093	100	100	4A	wPt-7391	Wheat	1	1	1	0	1	1	0	0	0	0	1	0	0	0	0	0	0	0	1	0	0	0	0	0	0	0	0	0	1	0	0	1	0	0	0	0	0	1	1	0	0	0	0
120717	88.8993	100	100	4A	wPt-7939	Wheat	1	1	1	0	0	0	1	0	0	1	1	0	0	1	1	1	1	0	1	0	0	0	1	0	0	1	1	1	1	1	1	1	1	1	1	1	1	0	0	0	0	1	0
375921	94.3931	100	100	4A	wPt-8144	Wheat	0	0	1	0	0	0	1	0	0	0	0	0	0	0	0	0	0	0	0	0	0	0	0	0	0	0	0	0	1	0	0	1	1	0	0	0	0	0	0	0	0	0	0
115605	93.0024	100	100	4A	wPt-8167	Wheat	0	0	1	0	0	0	1	0	0	0	0	0	0	0	0	0	0	0	1	0	0	1	0	0	0	0	0	0	1	0	0	1	1	0	0	0	0	0	0	0	0	0	0
116365	81.3505	100	100	4A	wPt-8275	Wheat	0	0	0	0	0	0	0	0	0	0	0	0	0	0	0	0	0	0	0	0	0	0	0	0	0	0	0	1	0	1	1	0	0	0	0	0	0	0	0	0	0	0	0
116408	95.1799	100	100	4A	wPt-8657	Wheat	1	1	1	1	1	1	1	0	1	0	0	1	0	0	0	0	0	0	1	0	0	0	0	0	0	0	0	1	1	1	1	1	1	0	0	0	0	0	0	0	1	0	0
116865	92.1617	100	100	4A	wPt-8841	Wheat	1	1	1	0	0	0	1	0	0	1	1	0	0	1	1	1	1	0	1	0	0	0	1	0	0	1	1	1	1	1	1	1	1	0	0	1	1	1	1	1	0	1	0
377416	80.2861	100	100	4A	wPt-8967	Wheat	1	-	0	0	0	1	1	0	0	0	0	0	0	0	0	0	0	0	0	1	0	1	0	0	0	0	0	0	0	0	0	1	0	0	0	0	0	0	0	0	0	0	0
116977	83.6944	100	100	4A	wPt-9183	Wheat	0	0	0	0	0	0	1	0	0	0	0	0	0	0	0	0	0	0	0	0	0	1	0	0	0	0	0	0	1	0	0	1	1	0	0	0	0	0	0	0	0	0	0
66521	91.2983	100	100	4A	wPt-9196	Wheat	0	0	1	0	0	0	1	0	0	0	0	0	0	0	0	0	0	0	1	0	0	0	0	0	0	0	0	0	1	0	0	1	1	0	0	0	0	0	0	0	0	0	0
373167	86.6949	100	100	4A	wPt-9305	Wheat	0	0	0	0	0	0	0	0	0	0	0	0	0	0	0	0	0	0	0	0	0	0	0	0	0	0	0	1	1	1	1	1	1	0	0	0	0	0	0	0	0	0	0
115622	94.0704	100	100	4A	wPt-9418	Wheat	0	0	0	0	0	0	0	0	0	0	0	0	0	0	0	0	0	0	-	0	0	1	0	0	0	0	0	0	0	0	0	0	0	0	0	0	0	0	0	0	0	0	0
381560	90.4538	98.9363	98.6367	4A	wPt-9445	Wheat	0	0	0	0	0	0	1	1	1	1	0	0	1	1	1	1	1	1	1	1	1	1	1	0	1	1	1	1	0	1	1	0	1	1	-	1	1	0	0	1	1	1	1
116576	94.2792	100	100	4A	wPt-9675	Wheat	0	0	0	0	0	0	0	0	0	0	0	0	0	0	0	0	0	0	0	0	0	1	0	0	0	0	0	1	0	1	1	0	0	0	0	0	0	0	0	0	0	0	0
345963	80.9395	98.9539	98.7833	4A	wPt-9738	Wheat	1	1	1	1	1	1	0	0	0	0	1	0	0	0	0	0	0	0	1	0	0	0	0	0	0	0	0	0	1	0	0	1	0	0	0	0	0	1	1	0	0	0	0
119636	91.7771	100	100	4A|6A	wPt-1642	Wheat	1	1	1	0	0	1	1	1	0	0	1	0	0	0	0	0	1	1	1	0	0	0	0	0	0	1	1	0	0	0	0	1	1	0	0	1	1	1	1	1	0	1	0
115383	83.1074	99.7436	98.72	4A|7A	wXx-2780	Wheat	0	0	1	1	0	0	1	0	0	0	0	0	0	0	0	0	0	0	1	0	0	1	1	0	0	0	0	1	1	1	1	1	1	0	0	0	0	0	0	0	0	0	0
347335	90.4398	100	100	4A|7A	rPt-7987	Rye	0	0	0	0	0	0	0	0	0	0	0	0	0	0	0	0	0	0	0	1	0	0	0	0	0	0	0	0	0	0	0	0	0	0	0	0	0	0	0	0	0	0	0
63367	89.5331	100	100	4A|7A	wPt-0538	Wheat	1	1	1	1	1	1	1	1	1	1	1	1	1	1	1	1	1	1	1	1	1	1	1	1	1	1	1	0	1	0	0	1	1	1	1	1	1	1	1	1	1	1	1
116809	82.7042	100	100	4A|7A	wPt-4487	Wheat	0	0	0	0	0	0	0	0	0	0	0	0	0	0	0	0	0	0	0	1	0	0	0	0	0	0	0	0	0	0	0	0	0	0	0	0	0	0	0	0	0	0	0
120712	87.6926	100	100	4A|7B	wPt-4620	Wheat	1	1	1	1	1	1	1	1	1	1	1	1	1	1	1	1	1	1	1	-	1	1	1	1	1	1	1	0	1	0	0	1	1	1	1	1	1	1	1	1	1	1	1
343869	89.3739	100	100	4A|7B	wPt-4828	Wheat	1	1	1	1	1	1	1	1	1	1	1	1	1	1	1	1	1	1	1	-	1	1	1	1	1	1	1	0	1	0	0	1	1	1	1	1	1	1	1	1	1	1	1
121361	86.5311	100	100	4B	wXx-3991	Wheat	1	1	1	1	1	1	1	1	0	1	1	-	1	1	1	0	1	0	0	0	1	1	1	1	1	1	1	1	0	1	1	1	1	1	1	0	0	0	0	0	0	0	1
348103	94.2029	100	100	4B	tPt-4214	Triticale	0	0	0	0	0	0	0	0	0	0	0	0	0	0	0	1	1	1	1	0	0	0	0	0	0	1	0	0	1	0	0	1	0	0	0	1	1	1	0	1	0	1	0
348354	80.9876	100	99.455	4B	tPt-5298	Triticale	0	0	0	1	1	1	0	0	0	1	1	0	0	1	1	1	0	1	0	1	1	1	1	1	0	1	1	1	1	1	1	1	1	1	1	-	0	1	1	0	0	1	0
349121	96.1309	100	100	4B	tPt-8905	Triticale	0	0	1	1	1	1	1	0	1	1	1	0	0	1	1	0	0	0	0	1	0	0	0	0	0	0	1	0	0	0	0	0	0	0	0	0	1	0	0	0	0	1	1
120461	93.8647	100	100	4B	wPt-0391	Wheat	1	1	1	1	1	1	1	0	1	0	0	0	0	0	1	0	0	0	0	0	0	1	0	1	0	0	1	0	0	0	0	0	0	0	0	0	0	0	1	0	0	0	0
116694	93.0663	100	100	4B	wPt-1708	Wheat	0	0	0	1	0	0	0	0	0	0	0	0	0	0	0	1	0	1	0	1	1	1	0	1	0	0	0	1	1	1	1	1	1	1	1	1	1	1	1	0	0	0	0
115446	91.3947	100	100	4B	wPt-3608	Wheat	0	0	0	0	0	0	0	0	0	0	0	0	0	0	-	1	1	1	1	0	0	0	0	0	0	1	0	0	1	0	-	1	0	0	0	1	1	1	0	1	0	1	0
116955	83.8301	100	99.63	4B	wPt-3917	Wheat	0	0	1	1	1	1	0	0	1	0	0	0	0	0	1	1	1	1	1	0	0	1	0	1	0	1	0	0	1	0	0	1	1	0	0	1	1	1	0	1	0	1	0
344980	94.1648	100	100	4B	wPt-4243	Wheat	0	0	0	0	0	0	0	0	0	0	0	0	0	0	0	1	1	1	1	0	0	0	0	0	0	1	0	0	1	0	0	1	0	0	0	1	1	1	0	1	0	1	0
377964	98.1975	100	100	4B	wPt-4280	Wheat	0	0	0	0	0	0	0	0	1	0	0	0	0	0	0	0	0	0	0	0	0	0	0	0	1	0	0	1	0	1	1	0	0	0	0	1	0	0	0	0	1	0	1
305571	83.1448	100	100	4B	wPt-4537	Wheat	0	0	0	0	1	1	0	0	0	0	0	0	0	0	0	0	0	0	1	0	0	0	0	0	0	0	0	1	0	-	0	0	0	0	0	0	0	0	0	0	0	0	0
304851	88.7705	98.8555	98.7833	4B	wPt-4607	Wheat	1	1	1	1	1	1	1	1	0	1	1	1	1	1	1	1	1	1	1	1	1	1	1	1	0	1	1	0	1	0	0	1	1	1	1	0	0	0	0	0	0	0	0
115994	93.5097	100	100	4B	wPt-5265	Wheat	0	0	0	0	0	0	0	1	0	1	1	1	1	1	1	1	1	1	1	1	1	0	1	-	0	1	0	1	1	1	1	1	1	1	1	1	1	0	1	1	1	1	0
121614	82.7664	98.913	98.915	4B	wPt-5338	Wheat	1	1	1	1	1	1	1	1	1	1	1	1	1	1	1	1	1	1	1	1	1	1	1	1	1	1	1	1	1	1	1	-	1	1	1	1	1	1	1	1	1	1	-
345668	91.5364	100	100	4B	wPt-5497	Wheat	1	1	1	1	1	1	1	1	0	1	1	1	1	1	1	0	1	0	0	1	1	1	1	1	1	1	1	1	0	1	1	1	1	1	1	1	1	0	0	0	0	0	1
116394	83.0269	100	100	4B	wPt-5996	Wheat	0	0	1	1	1	1	0	1	1	1	1	1	1	1	1	1	1	1	1	1	1	1	1	1	1	1	0	1	1	1	1	1	1	1	1	1	1	1	0	1	1	1	1
116433	82.9064	99.8913	99.425	4B	wPt-6149	Wheat	1	1	1	1	1	1	1	1	1	1	1	1	1	1	1	1	1	1	1	1	1	1	1	1	1	1	1	0	1	0	0	0	0	0	0	1	1	1	1	1	1	1	1
117006	83.0515	100	100	4B	wPt-6209	Wheat	1	1	1	-	1	1	1	1	-	1	1	1	1	1	1	0	0	0	1	1	-	-	0	1	1	1	1	0	0	0	0	0	0	0	0	1	1	0	0	0	0	1	0
304272	85.1443	99.4407	97.7933	4B	wPt-7233	Wheat	1	1	1	1	1	1	1	1	0	1	1	1	1	1	1	1	1	1	1	1	1	1	1	1	0	1	1	0	1	0	0	1	-	1	1	0	1	1	1	1	0	1	0
304279	95.7454	100	100	4B	wPt-7412	Wheat	0	0	1	1	1	1	1	0	1	1	1	0	0	1	1	0	0	0	0	1	0	0	0	0	0	0	1	0	0	0	0	0	0	0	0	0	1	0	0	0	0	1	1
116018	92.9537	100	100	4B	wPt-8292	Wheat	0	0	0	0	0	0	0	1	0	1	1	1	1	1	1	1	1	1	1	1	1	0	1	-	0	1	0	1	1	1	1	1	1	1	1	1	1	0	1	1	1	1	0
121517	86.2599	98.6381	98.4133	4B	wPt-8543	Wheat	0	0	0	1	1	1	0	0	1	1	1	0	0	1	1	0	0	0	0	1	0	0	0	0	0	1	0	1	1	1	1	1	1	1	1	1	0	1	1	1	1	1	1
304771	83.6161	100	100	4B	wPt-8555	Wheat	1	1	1	1	1	1	1	1	0	1	0	1	1	1	1	1	1	1	1	1	1	1	1	1	0	1	1	0	1	0	0	1	1	1	1	0	1	1	1	1	0	1	0
119480	81.8278	99.7139	98.7833	4B	wPt-8650	Wheat	1	1	1	1	1	1	1	1	0	1	1	1	1	1	1	1	1	1	1	1	1	1	1	1	0	1	1	0	1	0	0	1	1	1	1	0	0	0	0	0	0	0	0
345976	81.2206	100	100	4B	wPt-8796	Wheat	1	1	1	1	0	1	1	1	1	0	0	1	1	0	1	0	0	0	1	1	1	1	1	1	1	0	1	1	0	1	1	0	1	1	1	1	1	0	-	1	1	0	0
378859	86.2996	100	100	4B	wPt-9393	Wheat	1	1	1	1	1	1	1	0	0	1	1	1	1	1	1	0	1	0	0	1	1	1	1	1	0	0	1	1	1	1	1	1	1	1	1	0	0	0	0	0	0	0	0
116611	91.8835	100	100	4B|5B|7B	wPt-3439	Wheat	0	0	0	0	1	0	0	0	1	0	0	0	0	0	0	0	0	0	0	1	1	1	1	0	1	0	1	1	0	1	1	0	0	0	0	1	0	0	0	0	1	0	1
305166	92.8594	100	100	4B|6B	wPt-8892	Wheat	0	0	0	0	1	0	0	0	1	0	0	0	0	0	1	1	0	1	1	1	0	0	0	0	0	1	0	0	1	0	0	1	0	0	0	1	1	1	1	1	1	1	0
116586	91.6814	100	100	4B|7B	wPt-6869	Wheat	0	0	0	0	1	0	0	0	1	0	0	0	0	0	0	0	0	0	0	1	1	1	1	0	1	0	1	1	0	1	1	0	0	0	0	1	0	0	0	0	1	0	1
349142	89.9915	100	100	5A	tPt-4184	Triticale	1	1	0	1	0	1	1	1	0	1	1	1	1	0	1	1	1	1	0	1	1	0	1	1	1	0	0	1	1	1	1	1	1	0	0	1	1	1	1	0	0	0	1
348667	88.2534	99.8551	99.2767	5A	tPt-6495	Triticale	1	1	0	1	0	1	1	1	0	1	1	1	1	0	1	1	1	1	0	1	1	0	1	1	1	0	0	1	1	1	1	1	1	0	0	1	1	1	1	0	0	0	1
348464	86.7873	100	100	5A	tPt-9702	Triticale	1	1	1	1	1	1	1	0	0	1	0	1	1	0	1	1	1	1	1	1	1	1	1	1	1	1	1	0	1	0	0	1	1	1	1	1	1	1	1	1	1	1	0
121482	92.1932	100	100	5A	wPt-0605	Wheat	1	1	1	1	1	1	1	1	0	1	1	1	1	0	1	1	1	1	1	1	1	1	1	1	1	1	1	0	1	0	0	1	1	1	1	1	1	1	1	1	1	1	0
380301	81.8162	100	99.36	5A	wPt-1038	Wheat	1	1	1	1	1	1	1	1	1	1	1	1	1	0	0	1	1	1	0	1	1	1	1	1	1	0	1	1	1	1	1	1	1	0	0	0	1	1	1	0	1	1	1
116113	91.6263	100	100	5A	wPt-1165	Wheat	0	0	0	0	0	0	0	0	0	0	0	0	0	0	1	0	0	0	0	0	1	0	0	0	0	1	0	1	0	1	1	0	0	0	0	0	0	0	0	0	0	0	0
305121	84.1935	100	100	5A	wPt-1712	Wheat	0	0	0	1	0	1	1	1	1	1	-	1	1	1	1	1	1	1	1	1	1	1	1	1	1	1	1	1	-	1	1	1	1	1	1	1	1	1	1	1	1	1	1
120387	89.2952	100	100	5A	wPt-1979	Wheat	0	0	0	1	1	0	0	0	0	0	0	0	0	1	1	0	0	1	1	0	0	0	0	0	0	1	0	0	1	0	0	0	0	1	1	1	1	0	0	1	0	0	0
379033	80.1577	100	100	5A	wPt-4043	Wheat	1	1	0	1	1	1	1	1	0	1	1	1	1	1	1	1	1	1	1	1	1	1	1	1	1	1	0	1	1	1	1	1	1	1	1	1	1	1	1	1	1	0	1
121409	88.2066	100	100	5A	wPt-4131	Wheat	0	0	0	0	0	0	0	0	0	0	0	0	0	1	0	0	0	0	0	0	0	0	0	0	0	0	0	0	0	0	0	0	0	0	0	0	0	0	0	0	0	0	0
121256	81.9054	100	100	5A	wPt-4249	Wheat	1	1	1	1	0	1	1	1	1	1	1	1	1	1	0	1	1	1	1	1	0	1	1	1	0	0	1	0	1	0	0	1	1	1	1	1	1	0	0	1	1	0	1
120441	88.1674	100	100	5A	wPt-5231	Wheat	0	0	0	0	0	0	0	0	0	0	0	0	0	1	1	0	0	1	1	0	0	0	0	0	0	1	0	0	1	0	0	0	0	1	1	1	1	0	0	1	0	0	0
120505	85.4618	100	100	5A	wPt-5467	Wheat	0	0	0	0	0	0	0	0	0	0	0	0	0	0	1	-	0	0	0	0	0	0	0	0	0	1	0	1	0	1	1	0	0	1	0	1	1	0	1	1	0	1	0
66487	84.1615	100	100	5A	wPt-6825	Wheat	1	1	0	1	1	0	0	0	1	1	0	1	0	0	1	1	1	0	1	1	1	1	1	0	0	-	1	1	0	1	1	0	0	1	0	1	1	0	1	1	1	1	1
115387	91.8963	100	100	5A	wPt-7769	Wheat	0	0	1	0	0	0	0	1	1	0	1	0	1	0	0	0	0	0	0	0	0	0	0	0	0	0	0	0	0	0	0	1	0	0	0	0	0	0	0	0	0	0	1
377551	81.9575	99.8913	98.875	5A	wPt-7942	Wheat	0	0	0	0	0	0	0	0	0	0	0	0	0	0	-	0	0	0	0	0	0	0	0	-	1	0	0	1	0	1	1	0	0	-	0	0	0	0	0	1	0	0	0
121406	89.3975	100	100	5A	wPt-8226	Wheat	0	0	0	0	1	1	1	1	0	0	1	1	1	1	1	1	0	1	-	0	0	0	0	1	1	1	1	1	1	1	1	1	1	1	1	1	1	1	1	1	0	0	0
304257	94.6587	100	100	5A	wPt-8262	Wheat	1	1	1	0	1	1	1	1	1	1	1	1	1	0	0	1	1	0	1	1	1	1	1	1	1	0	1	1	1	1	1	1	1	0	0	0	1	1	1	1	1	1	1
349207	80.723	99.9371	98.9867	5B	tPt-1253	Triticale	1	1	0	1	1	-	1	1	0	1	1	1	1	0	1	1	1	1	1	1	0	1	1	1	1	1	1	1	1	1	1	1	1	1	1	0	0	1	1	1	1	1	1
349305	87.8074	99.8913	99.6367	5B	tPt-3144	Triticale	1	1	1	1	0	1	0	0	1	1	1	1	0	1	1	1	1	0	1	1	1	1	1	1	1	1	1	0	1	0	0	1	1	1	1	1	1	1	1	1	1	1	0
348501	83.5346	100	100	5B	tPt-3719	Triticale	1	1	1	1	1	1	1	1	1	1	1	1	1	1	0	1	1	1	1	1	1	0	0	1	1	1	1	1	1	1	1	1	1	1	1	1	1	1	1	1	1	1	1
349504	83.7388	100	100	5B	tPt-4875	Triticale	0	0	0	0	0	1	0	0	0	0	0	0	0	0	0	0	0	0	0	0	0	0	0	0	0	0	0	0	0	0	0	0	0	0	0	0	0	0	0	0	0	0	0
348500	90.977	100	100	5B	tPt-7183	Triticale	1	1	1	1	1	1	1	1	1	1	1	1	1	1	0	1	1	1	1	1	1	0	0	1	1	1	1	1	1	1	1	1	1	1	1	1	1	1	1	1	1	1	1
348314	80.4217	99.3915	97.7933	5B	tPt-7755	Triticale	1	1	1	1	1	1	1	1	1	1	1	1	1	1	0	1	1	1	1	1	1	-	0	1	1	1	1	1	0	1	1	0	0	1	1	1	1	1	1	1	1	1	1
305419	90.8486	100	100	5B	wPt-0054	Wheat	1	1	0	0	1	1	1	1	0	0	0	0	0	0	1	0	0	0	0	0	0	1	1	1	1	0	1	1	0	1	1	0	0	0	0	0	0	1	1	1	0	0	0
377383	87.2332	99.9275	99.63	5B	wPt-0295	Wheat	0	0	1	1	1	0	0	0	1	1	1	0	0	1	1	1	1	-	1	1	1	0	0	0	1	1	1	0	1	0	0	1	1	1	1	1	1	0	0	0	0	1	0
116385	90.6738	97.7917	97.7933	5B	wPt-0484	Wheat	0	0	0	0	0	0	0	0	0	0	-	0	0	0	0	0	0	0	0	0	0	0	0	0	0	0	0	1	0	1	1	0	0	0	0	0	0	0	0	0	0	0	0
120022	88.3005	99.6226	99.37	5B	wPt-0498	Wheat	0	0	1	0	0	1	0	0	0	0	0	1	0	0	1	1	0	0	0	0	1	1	1	0	0	0	0	1	0	1	1	0	0	0	0	0	1	1	1	1	0	1	0
116438	83.9267	100	100	5B	wPt-0921	Wheat	0	0	0	0	0	0	0	0	0	0	0	0	0	1	1	0	0	0	0	0	0	0	0	0	0	1	1	1	0	1	1	0	0	0	0	0	0	0	0	0	0	0	0
345088	82.3173	100	99.37	5B	wPt-0929	Wheat	0	0	0	0	0	1	0	0	0	0	0	0	0	0	0	0	0	0	0	0	0	0	0	0	0	0	0	0	0	0	0	0	0	0	0	0	0	0	0	0	0	0	0
119937	92.811	100	100	5B	wPt-1302	Wheat	1	1	1	1	1	1	1	1	1	1	1	1	1	0	1	1	1	1	1	1	1	1	1	1	1	1	1	1	0	1	1	1	1	1	1	1	1	1	1	1	1	1	1
66492	93.4019	100	100	5B	wPt-1348	Wheat	0	0	0	0	0	0	0	1	0	0	0	0	0	1	0	0	0	0	0	0	0	0	1	0	0	0	0	1	0	1	1	0	0	0	0	0	0	0	0	0	0	0	0
116558	94.3216	100	100	5B	wPt-1457	Wheat	0	0	0	0	0	1	0	0	0	0	0	0	0	0	0	0	0	0	0	0	0	0	0	0	0	0	0	0	0	0	0	0	0	0	0	0	0	0	0	0	0	0	0
303931	85.9831	100	100	5B	wPt-1548	Wheat	1	1	1	1	1	1	1	1	1	1	1	1	1	1	0	1	1	1	1	1	1	0	0	1	1	1	1	1	1	1	1	1	1	1	1	1	1	1	1	1	1	1	1
116393	83.3104	100	100	5B	wPt-1733	Wheat	0	0	1	0	1	0	1	0	0	0	1	0	0	0	1	1	0	0	0	1	1	1	1	0	0	0	0	1	1	-	-	0	0	0	0	1	1	0	-	1	0	1	0
120164	91.3649	100	100	5B	wPt-1951	Wheat	0	0	0	0	0	1	0	0	0	0	0	0	0	0	0	0	0	0	0	0	0	0	0	0	0	0	0	0	0	0	0	0	0	0	0	0	0	0	0	0	0	0	0
115345	95.5592	100	100	5B	wPt-2373	Wheat	0	0	0	0	0	0	0	1	0	0	0	0	0	1	0	0	0	0	0	0	0	1	1	1	0	0	0	0	0	0	0	0	0	0	0	0	0	0	0	0	0	0	0
375607	91.7664	100	100	5B	wPt-2453	Wheat	0	0	1	0	1	0	1	0	0	0	1	0	0	0	1	1	0	0	0	1	1	1	1	0	0	0	0	1	1	1	1	0	0	1	0	1	1	0	1	1	0	1	0
378696	82.0906	100	98.7833	5B	wPt-3012	Wheat	1	1	1	1	1	1	1	1	1	1	1	1	1	1	0	1	1	1	1	1	1	1	0	1	1	1	1	1	0	1	1	0	0	1	1	1	1	1	1	1	1	1	1
379898	85.7357	99.8291	99.1467	5B	wPt-3076	Wheat	0	0	1	0	0	0	0	0	0	0	0	0	0	1	0	0	0	0	0	0	1	0	0	0	0	0	0	1	0	1	1	0	0	0	0	1	1	0	0	0	0	0	0
373879	84.2464	100	99.1467	5B	wPt-3329	Wheat	1	1	1	1	0	1	1	1	1	1	1	1	1	1	1	1	1	1	1	1	1	1	1	1	1	1	1	0	1	0	0	1	1	1	1	1	1	1	1	1	1	1	1
116486	90.1753	100	100	5B	wPt-3457	Wheat	0	0	0	0	0	0	0	0	0	0	0	0	0	0	1	0	0	0	0	0	1	1	1	0	0	0	0	0	0	0	0	0	0	0	0	0	0	0	0	0	0	0	0
305486	80.5208	99.7826	99.44	5B	wPt-3498	Wheat	0	0	1	0	1	1	0	0	0	0	0	0	0	0	0	0	0	0	0	0	0	0	0	0	0	0	0	0	-	-	0	-	0	0	0	0	0	0	0	0	0	0	0
116889	82.8702	100	100	5B	wPt-3922	Wheat	1	1	1	1	1	1	1	1	1	1	1	1	1	1	1	1	1	1	1	1	1	1	1	1	1	1	1	0	1	0	0	1	1	1	1	1	1	1	1	1	1	1	1
380634	80.6346	98.783	98.78	5B	wPt-4367	Wheat	0	0	1	0	0	0	0	0	0	0	0	0	0	0	0	1	0	0	0	0	0	0	0	0	0	0	0	1	0	1	1	0	0	1	0	1	1	0	1	1	0	1	0
311648	90.8351	100	100	5B	wPt-4402	Wheat	0	0	1	1	1	0	0	0	1	1	1	0	0	1	1	1	1	0	1	1	1	0	0	0	1	1	1	0	1	0	0	1	1	1	1	1	1	0	0	0	0	1	0
121464	92.9131	100	100	5B	wPt-4551	Wheat	1	1	1	0	1	1	1	0	0	0	0	1	0	0	1	0	0	0	0	0	0	0	0	0	1	0	1	1	0	1	1	0	0	0	0	0	0	1	1	1	0	0	0
116733	83.4772	99.8742	99.3467	5B	wPt-4577	Wheat	0	0	1	0	0	0	0	0	0	0	0	0	0	0	0	-	1	0	1	0	0	0	0	0	0	0	0	1	0	1	1	0	0	1	1	-	1	0	1	1	0	1	0
373722	89.2249	99.8742	99.36	5B	wPt-4677	Wheat	0	0	0	0	0	0	0	0	0	0	0	0	0	0	0	0	0	0	0	0	0	0	0	0	0	0	0	0	1	0	0	1	1	0	0	0	0	0	0	0	0	0	0
121171	90.0979	100	100	5B	wPt-4936	Wheat	0	0	0	0	1	0	0	0	0	0	0	0	0	0	1	0	0	0	0	0	0	1	1	0	0	0	0	0	0	0	0	0	0	0	0	0	0	0	0	0	0	0	0
305092	86.4509	100	100	5B	wPt-5092	Wheat	0	0	1	1	1	1	0	1	1	1	0	1	1	1	1	0	0	-	0	0	1	1	1	1	1	1	1	1	0	1	1	1	1	0	0	0	1	0	0	0	1	0	1
119520	88.5589	100	100	5B	wPt-5118	Wheat	0	0	0	0	0	1	0	1	1	0	0	0	0	1	0	0	0	0	0	0	0	1	1	1	0	0	0	0	1	0	0	0	0	0	0	0	0	0	0	0	0	0	0
121182	82.5442	99.8017	98.99	5B	wPt-5168	Wheat	0	0	0	0	0	0	0	1	0	0	0	0	0	0	0	0	0	0	0	0	0	1	1	1	0	0	0	1	0	1	1	0	0	1	0	1	1	0	1	1	0	1	0
116447	88.5226	99.0087	99.0033	5B	wPt-5346	Wheat	1	1	1	1	1	1	1	1	1	1	1	1	1	0	1	1	1	1	1	1	1	1	1	1	1	1	1	1	1	1	1	1	1	1	1	1	1	1	-	1	1	1	1
115320	87.9859	99.2438	98.7833	5B	wPt-5429	Wheat	1	1	0	0	1	1	1	1	0	0	0	0	0	0	1	0	0	0	0	0	0	1	1	1	1	0	1	1	0	1	1	0	0	0	0	0	0	1	1	1	0	0	0
408111	86.0595	100	100	5B	wPt-5514	Wheat	1	1	0	1	0	0	1	1	1	1	1	1	1	1	0	1	1	1	1	1	1	1	0	1	1	1	1	1	0	1	1	0	1	1	1	1	1	1	1	1	1	1	1
346196	89.7372	100	100	5B	wPt-5604	Wheat	0	0	0	0	1	0	1	0	0	0	1	0	0	0	1	1	0	0	0	1	-	1	1	1	1	0	0	0	1	0	0	0	0	0	0	1	0	0	0	0	0	0	0
116838	95.0792	100	100	5B	wPt-5896	Wheat	0	0	1	-	1	-	1	0	0	0	1	0	0	0	0	1	1	0	1	1	1	1	1	1	1	0	0	0	1	0	0	1	1	1	1	1	1	0	0	1	0	1	0
372535	90.2267	100	100	5B	wPt-5928	Wheat	0	0	0	0	1	0	0	0	0	0	1	0	0	0	1	1	0	0	0	1	-	1	1	1	1	0	0	0	1	0	0	0	0	0	0	1	-	0	0	0	0	0	0
63383	85.2391	100	100	5B	wPt-6348	Wheat	1	1	1	1	1	1	1	1	1	1	1	1	1	0	1	1	1	1	1	1	1	1	1	1	1	1	1	1	1	1	1	1	1	1	1	1	1	1	1	1	1	1	1
380405	85.1501	100	100	5B	wPt-6465	Wheat	0	0	0	0	0	0	0	0	0	0	0	0	0	0	0	0	0	0	0	0	0	0	0	0	0	0	0	1	0	1	1	0	0	0	0	0	0	0	0	0	0	0	0
116414	85.8712	100	99.1467	5B	wPt-6880	Wheat	0	0	0	0	0	0	0	0	0	0	0	0	0	1	1	0	0	0	0	0	0	0	0	0	0	1	1	1	0	1	1	0	0	0	0	0	0	0	0	0	0	0	0
380225	91.1853	99.2603	98.6467	5B	wPt-6971	Wheat	0	0	1	1	0	1	1	0	0	1	1	0	1	0	0	1	1	1	1	1	1	0	0	0	1	1	0	1	-	1	1	1	1	1	1	1	1	1	1	1	1	1	1
377795	80.5125	100	100	5B	wPt-6989	Wheat	0	0	1	0	0	0	0	0	0	0	0	0	0	0	0	-	0	0	0	0	0	0	0	0	0	0	0	1	0	1	1	0	0	1	0	1	1	0	1	1	0	1	0
378670	90.1121	100	100	5B	wPt-7006	Wheat	0	0	0	0	0	0	0	1	0	0	0	0	0	0	0	0	0	0	0	0	0	0	0	0	0	0	0	0	0	0	0	0	0	0	0	0	0	0	0	0	0	0	0
63624	84.7039	100	100	5B	wPt-7238	Wheat	0	0	0	0	0	0	0	1	0	0	0	0	0	1	0	0	0	0	0	0	0	1	1	1	0	0	0	1	0	1	1	0	0	0	0	0	0	0	0	0	0	0	0
346140	81.9869	99.7484	99.37	5B	wPt-7240	Wheat	0	0	0	0	0	0	0	0	0	0	0	0	0	1	0	0	0	0	0	0	0	0	0	0	0	0	0	0	1	0	0	0	0	0	0	0	0	0	0	0	0	0	0
408330	96.0237	100	100	5B	wPt-7400	Wheat	1	1	1	0	1	1	1	0	0	0	0	1	0	0	1	0	0	0	0	0	0	0	0	0	1	0	1	1	0	1	1	0	0	0	0	0	0	1	1	1	0	0	0
116731	92.4456	100	100	5B	wPt-7665	Wheat	1	1	1	0	1	-	0	0	1	0	0	1	0	0	1	0	0	0	0	0	0	0	0	0	1	0	1	0	0	0	0	0	0	0	0	0	0	1	1	1	0	0	0
116183	93.5808	100	100	5B	wPt-8449	Wheat	0	0	0	0	0	0	0	1	0	0	0	0	0	1	0	0	0	0	0	0	0	0	1	0	0	0	0	1	0	1	1	0	0	0	0	0	0	0	0	0	0	0	0
116669	91.0092	100	100	5B	wPt-9116	Wheat	1	1	1	0	1	1	0	0	1	0	0	1	0	0	1	0	0	0	0	0	0	0	0	0	1	0	1	0	0	0	0	0	0	0	0	0	0	1	1	1	0	0	0
375696	92.7235	100	100	5B	wPt-9300	Wheat	0	0	1	0	1	0	1	0	0	0	1	0	0	0	1	1	0	0	0	1	1	1	1	0	0	0	0	1	1	1	1	0	0	1	0	1	1	0	1	1	0	1	0
121251	87.9875	100	100	5B	wPt-9454	Wheat	0	0	0	0	1	0	1	0	0	0	0	0	0	0	1	1	0	0	0	0	1	1	1	0	0	0	0	0	1	1	0	0	0	0	0	1	1	0	0	0	0	0	0
116274	83.0376	99.6568	99.0067	5B	wPt-9504	Wheat	0	0	1	1	1	1	1	1	0	0	0	1	1	1	1	0	0	1	0	0	1	0	0	0	1	1	1	1	1	1	1	0	0	0	0	1	1	1	1	1	1	0	-
121557	83.8056	100	100	5B	wPt-9666	Wheat	1	1	1	1	1	0	1	1	1	1	1	1	1	0	1	1	1	1	1	1	1	1	1	1	1	1	1	1	0	1	1	0	0	1	1	1	1	1	1	1	1	1	1
346249	80.7429	100	100	5B	wPt-9724	Wheat	1	1	1	1	1	0	1	1	1	1	1	1	1	0	1	1	1	1	1	1	1	1	1	1	1	1	1	1	0	1	1	0	0	1	1	1	1	1	1	1	1	1	1
120516	86.3313	99.9275	99.63	5B	wPt-9782	Wheat	0	0	1	1	1	1	1	1	0	0	0	1	1	1	1	0	0	1	0	0	1	0	0	0	1	1	1	1	1	1	1	0	0	0	0	1	1	1	1	1	1	0	1
119741	81.031	100	100	5B|5D	wPt-0927	Wheat	0	0	0	0	0	0	0	1	1	0	0	1	0	1	1	0	0	0	0	0	0	0	0	0	1	1	1	1	0	1	1	0	0	0	0	1	1	0	0	0	0	0	0
116465	85.3216	99.7484	99.37	5B|6A	wPt-9205	Wheat	0	0	0	1	0	0	0	0	0	0	0	0	0	0	0	1	0	0	0	0	0	0	0	0	0	0	0	1	0	1	1	0	0	1	0	0	1	0	1	1	0	1	0
121475	80.0557	100	100	5B|7A	wPt-2992	Wheat	1	1	1	1	1	1	1	1	1	1	1	1	1	0	1	1	1	1	1	1	1	1	1	1	1	1	1	1	1	1	1	1	1	1	1	1	1	1	1	1	1	1	1
116117	81.7434	99.4565	99.165	5B|7B	wPt-0837	Wheat	0	0	1	1	1	0	1	1	1	1	1	0	1	1	1	1	1	0	1	1	1	1	1	1	1	1	1	0	1	0	0	1	1	1	1	1	1	0	0	0	0	1	0
116744	87.2793	100	100	5B|7B	wPt-4863	Wheat	0	0	0	0	0	0	0	0	0	0	0	0	0	0	1	0	0	0	0	1	1	1	1	1	0	0	1	1	1	1	-	0	0	1	0	0	0	0	0	0	0	1	0
116482	86.5777	100	100	5B|7B	wPt-5175	Wheat	1	1	1	1	1	1	1	1	1	1	1	1	1	0	1	1	1	1	1	1	1	1	1	1	1	1	1	1	1	1	1	1	1	1	1	1	1	1	1	1	1	1	1
116816	84.6298	100	100	5B|7B	wPt-6372	Wheat	1	0	0	1	0	-	1	1	0	-	0	1	1	1	1	-	1	1	0	1	1	1	1	1	1	1	0	1	1	1	1	1	1	1	1	-	1	1	1	1	0	1	0
116591	86.5978	100	100	5B|7B	wPt-6498	Wheat	0	0	1	1	1	1	1	1	1	1	1	1	1	1	1	0	0	1	0	1	0	1	1	1	1	0	0	1	1	1	1	0	0	1	0	1	0	0	0	0	1	1	1
115520	87.7609	100	100	5B|7B	wPt-9467	Wheat	0	0	0	1	0	0	0	0	0	0	0	0	0	0	0	0	0	1	0	0	0	0	0	0	1	0	0	1	0	1	-	0	0	0	0	0	0	0	0	0	1	1	1
347042	91.1339	100	100	5D	rPt-3825	Rye	0	0	0	0	0	0	0	0	0	0	0	0	0	0	0	1	0	0	0	0	0	0	0	0	0	0	0	1	0	1	1	0	0	1	0	1	1	0	1	1	0	1	0
119748	89.1262	100	100	5D	wPt-0400	Wheat	0	0	0	0	0	0	0	0	0	0	0	0	0	0	0	0	0	0	0	0	0	0	0	0	0	0	0	1	0	1	1	0	0	0	0	0	0	0	0	0	0	0	0
116559	94.6912	100	100	5D	wPt-0603	Wheat	0	0	0	0	0	0	0	0	0	0	0	0	0	0	0	1	0	0	0	0	0	0	0	0	0	0	0	1	0	1	1	0	0	1	0	1	1	0	1	1	0	1	0
117337	93.3593	100	100	5D	wPt-0886	Wheat	0	0	0	0	0	0	0	0	0	0	0	0	0	0	0	1	0	0	0	0	0	0	0	0	0	0	0	1	0	1	1	0	0	1	0	1	1	0	1	1	0	1	0
120700	91.0619	100	100	5D	wPt-1197	Wheat	0	0	0	0	0	0	0	0	0	0	0	0	0	0	0	0	0	0	0	0	0	0	0	0	0	0	0	1	0	1	1	0	0	0	0	0	0	0	0	0	0	0	0
120578	90.9427	100	100	5D	wPt-1210	Wheat	0	0	0	0	0	0	0	0	0	0	0	0	0	0	0	1	0	0	0	0	0	0	0	0	0	0	0	1	0	1	1	0	0	0	0	0	1	0	1	1	0	1	0
116510	86.2326	100	100	5D	wPt-1400	Wheat	0	0	0	0	0	0	0	0	0	0	0	0	0	0	0	1	0	0	0	0	0	0	0	0	0	0	0	0	0	0	0	0	0	1	0	1	1	0	1	1	0	1	0
120166	91.0759	100	100	5D	wPt-2856	Wheat	0	0	0	0	0	0	0	0	0	0	0	0	0	0	0	1	0	0	0	0	0	0	0	0	0	0	0	1	0	1	1	0	0	0	0	0	1	0	1	1	0	1	0
116372	85.1446	100	100	5D	wPt-2998	Wheat	0	0	0	0	0	0	0	0	0	0	0	0	0	0	0	0	0	0	0	0	0	0	0	0	0	0	0	1	0	1	1	0	0	0	0	0	1	0	1	1	0	1	0
119702	89.4012	100	100	5D	wPt-3724	Wheat	0	0	0	0	0	0	0	0	0	0	0	0	0	0	0	1	0	0	0	0	0	0	0	0	0	0	0	1	0	1	1	0	0	1	0	1	1	-	1	1	0	1	0
116315	93.5101	100	100	5D	wPt-4295	Wheat	0	0	0	0	0	0	0	0	0	0	0	0	0	0	0	1	0	0	0	0	0	0	0	0	0	0	0	1	0	1	1	0	0	0	0	0	1	0	1	1	0	1	0
121359	93.6651	100	100	5D	wPt-5078	Wheat	0	0	0	0	0	0	0	0	0	0	0	0	0	0	0	1	0	0	0	0	0	0	0	0	0	0	0	1	0	1	1	0	0	1	0	1	1	0	1	1	0	1	0
116704	89.8738	100	100	5D	wPt-5505	Wheat	0	0	0	0	0	0	0	0	0	0	0	0	0	0	0	1	0	0	0	0	0	0	0	0	0	0	0	0	0	0	0	0	0	1	0	1	1	0	1	1	0	1	0
116560	94.6221	100	100	5D	wPt-5997	Wheat	0	0	0	0	0	0	0	0	0	0	0	0	0	0	0	1	0	0	0	0	0	0	0	0	0	0	0	1	0	1	1	0	0	1	0	1	1	0	1	1	0	1	0
117049	87.709	99.3711	99.37	5D	wPt-6225	Wheat	0	0	0	0	0	0	0	0	0	0	0	0	0	0	0	0	0	0	0	0	0	0	0	0	0	0	0	1	0	1	1	0	0	0	0	0	1	0	1	1	0	1	0
66703	82.1528	99.7826	98.89	5D	wPt-7323	Wheat	0	0	0	0	0	0	0	0	0	0	0	0	0	0	0	1	0	0	0	0	0	0	0	0	0	0	0	1	0	1	1	0	0	0	0	0	1	0	1	1	0	1	0
116473	94.775	100	100	5D	wPt-9543	Wheat	0	0	0	0	0	0	0	0	0	0	0	0	0	0	0	1	0	0	0	0	0	0	0	0	0	0	0	1	0	1	1	0	0	0	0	0	1	0	1	1	0	1	0
116317	82.6447	99.9275	99.6333	5D	wPt-9788	Wheat	0	0	0	0	0	0	0	0	0	0	0	0	0	0	0	0	0	0	0	0	0	0	0	0	0	0	0	1	0	1	1	0	0	0	0	0	0	0	0	0	0	0	0
381106	84.8924	100	100	5D	wPt-9842	Wheat	0	0	0	0	0	0	0	0	0	0	0	0	0	0	0	1	0	0	0	0	0	0	0	0	0	0	0	1	0	1	1	0	0	1	0	0	1	0	1	1	0	1	0
27318	84.1788	99.7826	99.45	5H	bPt-21452	Barley	0	0	0	0	0	0	0	0	0	0	0	0	0	0	0	-	0	0	0	0	0	0	0	0	0	0	0	1	0	1	1	0	0	1	0	0	1	0	-	0	0	1	0
117493	86.1224	100	100	6A	wXx-6520	Wheat	0	0	0	0	1	0	0	0	0	0	0	0	0	0	0	0	0	0	0	0	0	0	0	0	0	0	0	1	0	1	1	0	0	0	0	0	0	0	0	0	0	0	0
373218	88.7749	99.2453	99.055	6A	wXx-9000	Wheat	1	1	1	0	0	1	1	1	0	0	1	0	0	0	0	0	1	1	1	0	0	0	0	0	0	1	1	0	0	0	0	1	1	0	0	1	1	1	1	1	0	1	-
346533	88.7568	100	100	6A	rPt-6189	Rye	0	0	0	1	1	0	0	0	1	1	0	1	1	1	1	1	0	0	0	1	1	1	1	1	1	0	0	1	1	1	0	0	0	1	1	0	0	0	0	0	1	0	1
347681	90.1919	100	100	6A	rPt-9324	Rye	0	0	0	1	1	0	0	0	1	1	0	1	1	1	1	1	0	0	0	1	1	1	1	1	1	0	0	1	1	1	0	0	0	1	1	0	0	0	0	0	1	0	1
348540	93.8446	100	100	6A	tPt-0877	Triticale	0	0	0	0	1	0	0	0	0	0	0	0	0	0	0	0	0	0	0	0	0	0	0	0	0	0	0	1	0	1	1	0	0	0	0	0	0	0	0	0	0	0	0
348216	87.5877	99.8783	100	6A	tPt-2833	Triticale	1	1	1	1	0	1	1	1	1	1	1	1	1	1	1	1	1	1	1	1	1	1	1	1	1	1	1	0	1	0	0	1	1	1	1	1	1	1	1	1	1	1	1
348303	84.9487	99.2657	98.1533	6A	tPt-4178	Triticale	1	1	1	0	1	1	1	1	0	0	1	0	0	0	0	0	1	1	1	0	0	0	0	0	1	1	1	0	0	0	0	1	1	0	1	1	1	1	1	1	0	1	0
349234	89.8194	99.7792	100	6A	tPt-6661	Triticale	1	1	1	0	1	1	0	1	1	0	0	0	1	0	0	0	0	0	1	1	0	0	0	0	0	0	0	1	0	1	1	0	0	0	0	0	0	0	1	1	1	0	1
348880	92.3376	100	100	6A	tPt-6716	Triticale	1	1	1	0	0	1	1	1	0	0	1	0	0	0	0	0	1	1	1	0	0	0	0	0	0	1	1	0	0	0	0	1	1	0	0	1	1	1	1	1	0	1	0
116322	87.5204	100	100	6A	wPt-0175	Wheat	0	0	0	1	0	0	0	0	0	0	0	0	0	1	0	0	0	0	0	0	0	0	0	0	0	0	1	0	0	0	0	0	0	0	0	0	0	0	0	0	0	0	0
115603	80.3818	99.7863	100	6A	wPt-0228	Wheat	0	0	0	0	0	0	0	0	0	0	0	0	0	0	0	0	0	0	0	0	0	0	0	0	0	0	0	1	0	1	1	0	0	0	0	0	0	0	0	0	0	0	0
374941	90.7261	100	100	6A	wPt-0902	Wheat	1	1	1	1	1	1	1	1	1	1	1	1	1	1	1	1	1	1	1	1	1	1	1	1	0	1	1	1	1	1	1	1	1	1	1	1	1	1	1	1	1	1	1
119604	84.802	100	100	6A	wPt-1285	Wheat	0	0	0	0	0	0	0	0	0	0	0	0	0	0	0	0	0	0	0	0	0	0	0	0	0	0	0	1	0	1	1	0	0	0	0	0	0	0	0	0	0	0	0
345605	93.3824	100	100	6A	wPt-1375	Wheat	1	1	1	0	0	1	1	1	0	0	1	0	0	0	0	0	1	1	1	0	0	0	0	0	0	1	1	0	0	0	0	1	1	0	0	1	1	1	1	1	0	1	0
115916	89.4964	98.7018	98.51	6A	wPt-1661	Wheat	1	1	1	0	0	1	1	1	0	0	1	0	0	0	0	0	1	1	1	0	0	0	0	0	0	1	1	0	0	0	0	-	1	0	0	1	1	1	1	1	0	1	0
116476	88.4056	100	100	6A	wPt-1664	Wheat	0	0	0	0	0	0	0	0	0	0	0	0	0	0	0	0	0	0	0	0	0	0	0	0	0	0	0	1	0	1	1	0	0	0	0	0	0	0	0	0	0	0	0
121525	85.5495	99.0087	99.0067	6A	wPt-2465	Wheat	0	0	0	0	1	1	1	0	0	0	1	1	1	0	0	1	1	1	1	1	1	1	1	1	1	1	1	1	1	1	1	1	1	1	-	1	1	1	1	1	1	1	1
117077	87.7608	100	100	6A	wPt-2573	Wheat	0	0	1	0	1	0	1	0	0	0	0	0	0	0	0	1	1	1	1	1	1	1	1	1	1	1	1	1	1	1	1	1	1	1	1	0	0	1	1	1	0	1	1
376551	86.9527	100	100	6A	wPt-2582	Wheat	0	0	0	0	1	-	0	0	0	0	0	0	0	0	0	0	0	0	0	0	0	0	0	0	0	0	0	0	0	0	0	0	0	0	0	0	0	0	0	0	0	0	0
305107	82.8637	99.5844	98.6367	6A	wPt-2632	Wheat	0	0	0	0	0	1	1	0	0	0	1	0	0	0	0	0	1	1	1	0	0	0	0	0	1	1	1	0	0	0	0	1	1	0	1	1	1	1	1	1	0	1	0
115478	87.1344	100	100	6A	wPt-3247	Wheat	0	0	0	1	1	-	1	0	1	1	1	1	1	1	1	1	1	1	1	1	1	1	1	1	1	1	0	1	1	1	0	1	1	1	1	1	1	1	0	0	1	1	1
116359	95.4471	100	100	6A	wPt-3468	Wheat	0	0	0	0	1	0	0	0	0	0	0	0	0	0	0	0	0	0	0	0	0	0	0	0	0	0	0	1	0	1	1	0	0	0	0	0	0	0	0	0	0	0	0
116422	95.9861	100	100	6A	wPt-3965	Wheat	1	1	0	1	1	1	0	1	1	1	1	1	1	1	0	0	0	0	1	1	0	0	0	0	0	0	0	1	0	1	1	0	0	0	0	1	1	0	0	0	1	0	0
119546	87.8155	100	100	6A	wPt-4016	Wheat	0	0	0	0	1	0	0	0	0	0	0	0	0	0	0	0	0	0	0	0	0	0	0	0	0	0	0	1	0	1	1	0	0	0	0	0	0	0	0	0	0	0	0
119722	86.7984	100	100	6A	wPt-4017	Wheat	0	0	0	0	0	0	0	0	0	0	0	0	0	0	0	0	0	0	0	0	0	0	0	0	0	0	0	1	0	1	1	0	0	0	0	0	0	0	0	0	0	0	0
346428	89.3737	99.4852	97.91	6A	wPt-4145	Wheat	0	0	0	1	1	0	0	0	1	1	0	1	1	1	-	1	0	0	0	1	1	1	1	1	1	0	0	1	-	1	0	0	0	1	1	0	0	0	0	0	1	0	1
115518	84.6559	100	100	6A	wPt-4229	Wheat	0	0	1	0	0	0	0	0	0	0	0	0	0	0	0	0	0	0	0	0	0	0	0	0	0	0	0	0	0	0	0	0	0	0	0	0	0	0	0	0	0	0	0
305815	88.7953	100	100	6A	wPt-4270	Wheat	0	0	0	0	1	-	0	0	0	0	0	0	0	0	0	0	0	0	0	0	-	0	0	0	0	-	0	0	0	0	0	0	0	0	0	0	0	0	0	0	0	0	0
345552	86.7477	100	100	6A	wPt-4907	Wheat	0	0	0	0	0	0	0	0	0	0	0	0	0	0	0	0	0	0	0	0	0	0	0	0	0	0	0	1	0	1	1	0	0	0	0	0	0	0	0	0	0	0	0
378832	94.4505	100	100	6A	wPt-5572	Wheat	1	1	1	0	0	1	1	1	0	0	1	0	0	0	0	0	1	1	1	0	0	0	0	0	0	1	1	0	0	0	0	1	1	0	0	1	1	1	1	1	0	1	0
116647	92.1582	100	100	6A	wPt-5652	Wheat	1	1	1	1	0	1	1	1	1	1	1	1	1	1	1	1	1	1	1	1	1	1	1	1	1	1	1	0	1	0	0	1	1	1	1	1	1	1	1	1	1	1	1
304825	85.1008	100	100	6A	wPt-5654	Wheat	0	0	1	-	-	1	0	0	0	0	-	0	0	0	0	0	-	1	1	0	0	0	0	0	0	1	1	0	0	0	0	1	0	0	0	1	1	1	-	0	0	0	0
116437	94.2499	100	100	6A	wPt-5696	Wheat	0	0	0	0	1	0	0	0	0	0	0	0	0	0	0	0	0	0	0	0	0	0	0	0	0	0	0	0	0	0	0	0	0	0	0	0	0	0	0	0	0	0	0
373959	86.8553	100	100	6A	wPt-6468	Wheat	1	1	1	0	0	1	1	1	0	0	1	0	0	0	0	0	1	1	1	0	0	0	0	0	0	1	1	0	0	0	0	1	1	0	0	1	1	1	1	1	0	1	0
345319	90.2192	100	100	6A	wPt-6829	Wheat	1	1	1	0	0	1	1	1	0	0	1	0	0	0	0	0	1	1	1	0	0	0	0	0	1	1	1	0	1	0	0	1	1	0	1	1	1	1	1	1	0	1	0
116721	95.6389	100	100	6A	wPt-6904	Wheat	0	0	0	0	1	0	0	0	0	0	0	0	0	0	0	0	0	0	0	0	0	0	0	0	0	0	0	1	0	1	1	0	0	0	0	0	0	0	0	0	0	0	0
345561	91.2817	100	100	6A	wPt-6995	Wheat	1	1	1	0	0	1	1	1	0	0	1	0	0	0	0	0	1	1	1	0	0	0	0	0	0	1	1	0	0	0	0	1	1	0	0	1	1	1	1	1	0	1	0
115260	87.7141	99.3711	99.36	6A	wPt-7063	Wheat	0	0	1	0	1	1	1	0	0	0	1	1	0	0	0	1	1	1	1	1	1	1	1	1	1	1	1	1	0	1	1	1	0	1	1	1	1	1	1	1	0	1	1
121179	80.4417	99.8551	99.6333	6A	wPt-7204	Wheat	1	1	1	1	1	1	0	1	1	1	0	1	1	1	1	1	0	0	1	1	1	1	1	1	1	0	0	1	1	1	1	1	0	1	1	0	0	0	1	1	1	0	1
116648	88.4987	100	100	6A	wPt-7330	Wheat	0	0	0	0	0	0	0	0	0	0	0	0	0	0	0	0	0	0	0	0	0	0	0	0	0	0	0	1	0	1	1	0	0	0	0	0	0	0	0	0	0	0	0
378047	89.1362	100	100	6A	wPt-7548	Wheat	0	0	0	1	1	0	0	0	1	1	0	1	1	1	1	1	0	0	0	1	1	1	1	1	1	0	0	1	1	1	0	0	0	1	1	0	0	0	0	0	1	0	1
116741	95.5708	100	100	6A	wPt-7623	Wheat	1	1	0	1	1	1	0	1	1	1	1	1	1	1	0	0	0	0	1	1	0	0	0	0	0	0	0	1	0	1	1	0	0	0	0	1	1	0	0	0	1	0	0
378535	85.7935	100	100	6A	wPt-7754	Wheat	0	0	0	0	1	0	0	0	0	0	0	0	0	0	0	0	0	0	0	0	0	0	0	0	0	0	0	1	0	1	1	0	0	0	0	0	0	0	0	0	0	0	0
373083	93.1229	100	100	6A	wPt-7809	Wheat	0	0	0	1	0	0	0	0	1	1	0	1	1	1	1	1	0	0	0	1	1	1	1	1	0	0	0	1	1	1	1	0	0	1	0	0	0	0	0	0	1	0	1
379339	81.266	98.913	98.91	6A	wPt-7840	Wheat	0	0	0	0	1	0	0	0	0	0	0	0	0	0	0	0	0	0	0	0	0	0	0	0	0	0	0	0	0	0	0	0	0	0	0	0	0	0	0	0	0	0	0
304430	85.2701	100	100	6A	wPt-7857	Wheat	1	1	1	1	1	1	1	1	1	1	1	1	1	1	1	1	1	1	1	1	1	1	1	1	0	1	1	1	1	1	1	1	1	1	1	1	1	1	1	1	1	1	1
63671	88.3587	100	100	6A	wPt-8124	Wheat	0	0	0	1	0	0	1	0	0	1	1	1	0	1	1	1	1	1	1	0	1	1	1	1	1	1	1	0	1	0	0	1	1	1	1	1	1	1	0	0	0	1	0
63453	87.7911	100	100	6A	wPt-8266	Wheat	1	1	1	1	0	1	1	1	1	1	1	1	1	1	1	1	1	1	1	1	1	1	1	1	1	1	1	0	1	0	0	1	1	1	1	1	1	1	1	1	1	1	1
379803	84.8359	98.325	98.1533	6A	wPt-8443	Wheat	1	1	1	1	0	1	1	1	1	1	1	1	1	1	-	1	1	1	1	1	1	1	1	1	1	1	1	0	1	0	0	1	1	1	1	1	1	1	1	1	1	1	1
344553	85.6399	99.3328	98.9767	6A	wPt-8954	Wheat	1	1	1	0	0	1	1	1	0	0	1	0	0	0	0	0	1	1	1	0	0	0	0	0	1	1	1	0	-	0	0	1	1	0	1	1	1	1	1	1	0	1	0
376703	86.4554	100	100	6A	wPt-9089	Wheat	1	1	1	0	1	1	1	1	0	0	1	0	0	0	0	0	1	1	1	0	0	0	0	0	1	1	1	0	0	0	0	1	1	0	1	1	1	1	1	1	0	1	0
378443	83.6211	99.5652	99.2667	6A	wPt-9280	Wheat	0	0	0	0	0	0	0	0	0	0	0	0	0	0	0	0	0	0	0	0	0	0	0	0	0	0	0	1	0	1	1	0	0	0	0	0	0	0	0	0	0	0	0
116416	87.3906	100	100	6A	wPt-9382	Wheat	0	0	0	0	0	0	0	0	0	-	-	0	0	0	0	0	0	0	0	0	0	0	0	0	0	0	0	1	0	1	1	0	0	0	0	0	0	0	0	0	0	0	0
117053	89.5399	100	100	6A	wPt-9679	Wheat	1	1	1	1	-	1	1	1	1	1	1	1	1	1	1	1	1	1	1	1	1	1	1	1	1	1	1	0	1	0	0	1	1	1	1	1	1	1	1	1	1	1	1
116864	87.9148	100	100	6A	wPt-9690	Wheat	0	0	1	0	1	0	1	0	0	0	0	0	0	0	0	1	1	1	1	1	1	1	1	1	1	1	1	1	1	1	1	1	1	1	1	0	0	1	1	1	0	1	1
346356	83.7035	99.9275	98.39	6A	wPt-9692	Wheat	0	0	1	0	1	0	1	0	0	0	0	0	0	0	1	1	1	1	1	1	1	1	1	1	1	1	1	1	-	1	1	1	1	1	1	0	0	1	1	1	0	1	1
304723	88.7622	100	100	6A	wPt-9832	Wheat	1	1	1	1	0	1	1	1	1	1	1	1	1	1	1	1	1	1	1	1	1	1	1	1	1	1	1	0	1	0	0	1	1	1	1	1	1	1	1	1	1	1	1
119745	85.8366	100	100	6A	wPt-9976	Wheat	0	0	1	1	0	0	0	0	1	1	0	1	1	1	1	1	0	0	0	1	1	1	1	1	1	0	0	1	1	1	1	0	0	1	1	0	0	0	1	1	1	0	1
66730	83.9632	100	100	6A|6B	wPt-3605	Wheat	1	1	-	1	1	1	1	1	1	1	1	1	1	1	0	0	0	1	1	1	0	1	1	0	1	0	0	1	1	1	1	0	-	0	0	1	1	0	0	0	1	0	1
116411	83.3421	100	99.04	6B	wXx-4764	Wheat	0	0	1	1	0	0	1	0	1	1	0	1	1	1	0	0	0	1	0	1	1	1	1	1	1	0	1	1	0	1	1	0	0	1	1	1	0	0	0	0	1	0	1
66619	81.7027	99.7436	100	6B	wXx-1547	Wheat	1	1	0	0	0	0	0	1	0	0	1	0	1	1	1	1	1	1	1	1	1	1	1	1	0	0	1	0	1	1	0	1	1	1	1	1	1	1	1	0	0	1	0
379309	80.7535	99.4339	97.775	6B	wXx-0052	Wheat	1	1	0	0	0	0	0	0	0	0	1	0	0	1	0	1	1	1	1	0	0	0	0	0	0	0	0	0	1	0	0	1	1	0	0	0	1	1	1	1	0	1	0
346705	83.1785	99.0087	99.0067	6B	rPt-1040	Rye	0	0	1	1	1	1	1	0	1	1	1	1	1	1	1	1	1	1	1	1	1	1	0	1	1	1	0	1	1	1	1	1	1	1	1	1	1	1	1	1	1	-	1
348774	83.821	99.8421	99.1467	6B	tPt-2055	Triticale	0	0	1	0	1	0	0	1	1	0	0	0	0	0	0	1	1	1	1	0	0	0	0	0	0	0	0	0	1	1	0	1	1	1	1	0	1	1	1	0	0	1	0
349303	90.7622	100	100	6B	tPt-3506	Triticale	0	0	0	1	0	0	0	0	1	0	0	0	0	0	1	0	0	0	0	0	0	0	0	0	0	1	0	0	0	0	0	0	0	0	0	0	0	0	0	0	0	0	0
348569	95.2969	100	99.37	6B	tPt-3689	Triticale	0	0	0	1	0	0	1	0	1	1	0	1	1	1	1	0	0	1	0	1	1	1	1	1	1	1	1	1	0	1	1	0	0	1	1	1	0	0	1	0	1	0	1
349330	86.0727	100	100	6B	tPt-4887	Triticale	0	0	0	1	0	0	0	0	1	0	0	0	0	0	-	0	0	0	0	0	0	0	0	0	0	1	0	0	0	0	0	0	0	0	0	0	0	0	0	0	0	0	0
349310	87.366	99.5457	98.915	6B	tPt-4990	Triticale	1	1	1	1	0	1	1	1	1	1	1	1	1	1	0	1	1	1	1	1	1	1	0	1	1	0	1	0	1	0	0	-	1	1	1	1	1	1	1	1	1	1	-
373057	85.2329	99.5939	98.505	6B	wPt-0554	Wheat	1	1	0	0	1	0	1	0	0	0	1	0	0	0	0	1	1	1	1	0	0	0	0	0	0	0	0	0	1	0	0	0	0	0	0	0	1	1	0	1	0	1	0
374164	86.9914	100	100	6B	wPt-0882	Wheat	1	1	1	0	0	0	1	1	1	0	1	0	1	1	0	1	1	1	1	1	1	1	1	0	0	0	1	0	1	0	0	1	1	1	1	1	1	1	1	0	0	1	0
116377	94.3649	100	100	6B	wPt-1325	Wheat	1	1	1	0	0	0	0	0	0	0	0	0	0	0	0	0	0	1	0	1	1	0	0	0	1	0	0	1	0	1	1	0	0	1	1	0	0	0	0	0	1	0	1
343414	85.0325	99.8551	99.63	6B	wPt-1364	Wheat	1	1	0	1	1	1	1	0	0	1	1	1	1	1	0	1	1	1	1	1	1	1	0	1	1	0	0	0	1	1	0	1	1	1	1	1	1	1	1	1	1	1	1
116631	83.2412	100	100	6B	wPt-1437	Wheat	1	1	0	0	1	1	1	0	0	0	1	1	1	1	0	1	1	1	1	1	1	1	1	1	1	0	0	1	1	1	1	1	1	1	1	1	1	1	1	1	0	1	0
116546	83.8992	100	100	6B	wPt-1541	Wheat	0	0	0	1	0	0	0	0	0	0	0	0	0	0	0	0	0	0	0	0	0	0	0	0	0	0	0	0	0	0	0	0	0	0	0	0	0	0	0	0	0	0	0
116420	97.5274	100	100	6B	wPt-1730	Wheat	1	0	1	1	0	0	1	0	1	1	0	1	1	1	1	0	0	1	0	1	1	1	1	1	1	1	1	1	0	1	1	0	0	1	1	1	0	0	1	0	1	0	1
373440	83.3677	100	100	6B	wPt-1756	Wheat	0	0	0	0	0	0	0	1	1	0	0	0	0	0	0	0	0	0	0	0	0	0	0	0	0	0	0	0	0	0	0	0	0	0	0	0	0	0	0	0	0	0	0
372383	85.8431	100	100	6B	wPt-1761	Wheat	0	0	0	0	1	1	1	1	1	1	1	1	1	1	1	1	1	0	1	0	0	1	1	1	0	1	1	0	1	0	0	1	1	0	0	1	1	1	1	1	0	1	0
379024	91.9956	100	100	6B	wPt-1830	Wheat	1	1	0	0	1	0	1	0	0	1	1	1	0	1	0	1	1	1	1	-	0	1	1	0	1	1	0	0	1	0	0	0	0	0	0	0	1	1	1	1	1	1	1
116232	81.7878	99.8291	99.1467	6B	wPt-1852	Wheat	1	1	1	0	1	0	0	1	1	0	0	0	1	1	0	1	1	1	1	1	1	1	1	-	0	0	0	0	1	1	0	1	1	1	1	1	1	1	1	0	0	1	0
303944	86.2251	100	100	6B	wPt-2000	Wheat	1	1	1	1	1	1	1	1	1	1	1	1	1	1	0	1	1	1	1	1	1	1	1	1	1	0	1	1	1	1	1	1	1	1	1	1	1	1	1	1	1	1	1
120063	86.5338	100	100	6B	wPt-2095	Wheat	1	1	0	0	1	1	1	0	0	0	1	1	1	1	0	1	1	1	1	1	1	1	1	1	1	0	0	1	1	1	1	1	1	1	1	1	1	1	1	1	0	1	0
373747	95.9628	100	100	6B	wPt-2162	Wheat	1	1	1	0	0	1	0	0	0	0	0	0	0	0	0	0	0	1	0	1	1	0	0	0	1	0	0	1	0	1	1	0	0	1	1	0	0	0	0	0	1	0	1
116038	85.9307	100	100	6B	wPt-2175	Wheat	0	0	0	1	0	0	0	0	0	0	0	0	0	0	1	0	0	0	0	0	0	0	0	0	0	1	0	0	0	0	0	0	0	0	0	0	0	0	0	0	0	0	0
117418	84.7016	100	99.36	6B	wPt-2297	Wheat	1	1	0	1	0	0	0	1	1	0	1	0	0	0	1	1	1	1	1	0	0	0	0	0	0	1	0	0	1	1	0	1	1	1	1	0	1	1	0	1	0	1	0
303980	81.1395	99.9275	99.6367	6B	wPt-2400	Wheat	1	1	1	0	0	1	1	0	1	1	1	1	1	1	0	1	1	1	1	1	1	1	1	1	1	0	1	0	1	0	0	1	1	1	1	1	1	1	1	1	1	1	1
115541	83.3474	100	100	6B	wPt-2424	Wheat	1	1	1	1	1	1	1	1	1	1	1	1	1	1	0	1	1	1	1	1	1	1	1	1	1	0	1	1	1	1	1	1	1	1	1	1	1	1	1	1	1	1	1
379861	94.1435	100	100	6B	wPt-2498	Wheat	0	0	0	1	0	0	1	0	1	1	0	1	1	1	1	0	0	1	0	1	1	1	1	1	1	1	1	1	0	1	1	0	0	1	1	1	0	0	1	0	1	0	1
345858	83.1708	100	100	6B	wPt-2564	Wheat	0	0	0	1	1	1	1	0	-	1	1	1	1	1	1	1	1	1	1	1	1	1	0	1	1	1	0	1	1	1	1	0	0	1	1	1	1	1	1	1	1	1	1
119784	87.7734	100	100	6B	wPt-2991	Wheat	1	1	0	0	0	-	-	0	1	0	-	0	1	0	1	0	0	0	1	1	1	1	1	-	0	1	1	0	0	0	0	0	0	0	0	1	0	0	0	0	0	0	0
120687	87.8917	100	100	6B	wPt-3060	Wheat	1	1	1	1	1	1	1	1	1	1	1	1	1	1	1	1	1	1	1	1	1	1	1	1	1	1	1	0	1	1	0	1	1	1	1	1	1	1	1	1	1	1	1
379878	82.8139	100	100	6B	wPt-3070	Wheat	1	1	0	1	1	1	1	0	0	1	1	1	1	1	0	1	1	1	1	1	1	1	0	1	1	0	0	0	1	1	0	1	1	1	1	1	1	1	1	1	1	1	1
116431	90.9562	100	100	6B	wPt-3116	Wheat	1	1	1	0	1	0	0	0	1	0	0	0	1	1	0	0	0	0	1	1	1	1	1	1	0	0	0	0	0	0	0	0	0	0	0	1	0	0	0	0	0	0	0
116136	96.3055	100	100	6B	wPt-3130	Wheat	0	0	0	1	0	1	1	0	0	1	0	1	0	1	1	0	0	1	0	0	0	0	0	1	1	1	0	1	0	0	1	0	0	0	0	0	0	0	0	1	1	0	1
121534	86.2428	100	100	6B	wPt-3304	Wheat	1	1	1	0	1	0	0	1	1	0	0	0	1	1	0	1	1	1	1	1	1	1	1	1	0	0	0	0	1	1	0	1	1	1	1	1	1	1	1	0	0	1	0
305572	89.6197	100	100	6B	wPt-3424	Wheat	1	1	0	0	0	1	1	0	0	0	1	1	1	0	0	1	1	1	1	1	1	1	1	1	1	0	0	1	1	1	1	1	1	1	1	1	1	1	1	1	0	1	0
344999	91.1622	100	100	6B	wPt-3526	Wheat	0	0	1	0	0	0	0	1	1	0	0	0	0	0	1	0	0	0	1	0	0	0	0	0	0	1	0	0	0	0	0	0	0	0	0	0	0	0	0	0	0	0	0
116320	88.2474	100	99.1467	6B	wPt-3581	Wheat	0	0	0	0	1	1	0	0	0	0	1	0	0	0	1	1	1	1	0	1	0	0	0	0	0	1	0	0	1	0	0	0	0	0	0	0	1	1	0	1	0	1	0
343836	90.0127	99.4565	99.44	6B	wPt-4142	Wheat	0	0	1	0	0	0	0	1	1	0	0	0	0	0	1	0	0	0	0	0	0	0	0	0	0	1	0	0	0	0	0	0	0	0	0	0	0	0	0	0	0	0	0
116812	86.4395	100	100	6B	wPt-4164	Wheat	0	0	0	0	0	0	0	0	0	0	0	0	0	0	0	0	0	0	0	0	0	0	0	0	0	0	0	0	1	0	0	0	0	0	0	1	0	1	0	0	0	1	0
66534	83.3823	99.8742	99.37	6B	wPt-4648	Wheat	0	0	1	0	1	1	0	0	0	0	1	0	0	1	1	1	1	0	1	0	0	0	1	0	0	1	1	0	1	0	0	1	1	0	0	0	1	1	0	1	0	1	0
116615	80.4383	100	99.62	6B	wPt-4662	Wheat	1	1	1	1	1	1	1	1	1	0	1	0	0	0	0	1	0	-	-	0	0	1	1	1	0	1	1	0	0	0	0	1	1	0	0	1	1	1	1	1	0	0	0
120003	86.7798	98.638	98.4233	6B	wPt-4706	Wheat	1	1	1	1	1	1	1	1	1	1	0	1	1	1	0	1	1	1	1	1	1	1	1	1	1	0	0	1	1	1	1	1	1	1	1	1	1	1	1	1	1	1	1
377954	86.9534	100	100	6B	wPt-4742	Wheat	0	0	1	1	1	1	1	1	1	1	0	1	1	1	0	0	0	1	1	1	1	1	1	1	1	0	1	1	0	1	1	1	1	1	1	1	0	0	0	0	1	0	1
121581	91.2122	100	100	6B	wPt-4858	Wheat	0	0	0	1	0	0	0	0	1	0	0	0	0	0	1	0	0	0	0	0	0	0	0	0	0	1	0	0	0	0	0	0	0	0	0	0	0	0	0	0	0	0	0
312361	89.0071	99.0087	99.0067	6B	wPt-4893	Wheat	1	1	1	0	0	1	0	0	0	0	1	0	0	1	0	1	1	1	1	1	0	0	0	0	0	0	0	1	1	0	1	1	1	0	0	0	1	1	1	1	0	1	0
116067	94.2581	100	100	6B	wPt-4924	Wheat	0	0	0	0	0	0	0	0	0	0	0	0	0	0	1	0	0	0	0	1	0	0	1	0	0	1	0	1	0	1	1	0	0	0	0	0	0	0	0	0	0	0	0
119716	82.5855	99.9275	99.6367	6B	wPt-4930	Wheat	0	0	1	0	0	0	0	1	1	0	0	0	0	0	1	0	0	0	0	0	0	0	0	0	0	1	0	0	0	0	0	0	0	0	0	0	0	0	0	0	0	0	0
121392	93.1647	100	100	6B	wPt-5037	Wheat	1	1	0	1	1	1	1	0	1	1	1	1	1	1	1	1	1	1	1	1	1	1	1	1	1	1	1	1	1	1	1	1	1	1	1	1	1	1	1	1	1	1	1
374344	89.0272	99.2698	98.17	6B	wPt-5144	Wheat	0	0	0	0	0	0	0	0	0	0	0	0	0	1	0	0	0	0	0	0	0	0	0	0	0	0	-	0	0	0	0	-	0	0	0	0	0	0	0	0	0	0	0
121254	89.7425	100	100	6B	wPt-5176	Wheat	0	0	0	1	0	0	0	0	0	0	0	0	0	0	0	0	0	0	-	0	0	0	0	0	0	0	0	0	0	0	0	0	0	0	0	0	0	0	1	1	0	0	0
305220	83.9391	100	100	6B	wPt-5211	Wheat	1	1	1	1	1	1	1	1	1	1	1	1	1	1	0	1	1	1	1	1	1	1	1	1	1	0	1	1	1	1	1	1	1	1	1	1	1	1	1	1	1	1	1
115276	83.1376	99.4872	99.1467	6B	wPt-5234	Wheat	0	0	0	0	0	0	-	1	0	0	1	0	0	0	1	1	1	1	1	0	0	0	0	0	0	1	1	0	1	1	0	1	1	1	1	0	1	1	1	0	0	1	0
116599	89.1593	100	100	6B	wPt-5256	Wheat	0	0	1	0	1	0	0	1	1	0	0	0	0	-	1	0	0	0	0	0	0	0	0	0	0	1	0	0	0	0	0	0	0	0	0	0	0	0	0	0	0	0	0
116735	80.6441	99.367	98.6467	6B	wPt-5270	Wheat	0	0	1	1	1	1	0	0	0	0	0	0	0	0	1	0	0	0	0	0	0	0	0	0	0	1	0	0	0	1	1	-	1	0	0	0	0	0	0	0	0	0	0
115966	85.1116	100	100	6B	wPt-5333	Wheat	0	0	1	1	1	1	0	0	1	1	0	1	1	1	0	0	0	-	1	1	1	1	1	1	1	0	1	1	0	1	1	1	1	1	1	1	0	0	0	0	1	0	1
63393	81.6656	99.4968	99.37	6B	wPt-5596	Wheat	0	0	0	0	1	0	0	0	0	0	0	0	0	0	1	0	0	0	0	0	0	1	-	1	1	1	1	1	0	1	1	0	0	0	1	0	0	0	0	0	0	0	0
345797	82.2989	100	100	6B	wPt-5971	Wheat	0	0	1	0	0	0	0	1	0	0	1	0	0	0	0	1	1	1	1	0	0	0	0	0	0	0	1	0	1	1	0	1	1	1	1	0	1	1	1	0	0	1	0
120513	88.1691	100	100	6B	wPt-6116	Wheat	1	1	1	1	1	1	1	1	1	1	0	1	1	1	1	1	1	1	1	1	1	1	1	1	1	1	1	1	1	1	1	1	1	1	1	1	1	1	1	1	1	1	1
305894	84.1799	100	100	6B	wPt-6154	Wheat	0	0	1	0	0	0	0	0	1	0	0	0	0	0	0	0	0	0	0	0	0	0	0	0	0	0	0	0	0	0	0	0	0	0	0	0	0	0	0	0	0	0	0
346134	88.6416	99.0087	99.0067	6B	wPt-6247	Wheat	1	1	1	0	0	1	0	0	0	0	1	0	0	1	0	1	1	1	1	1	0	0	0	0	0	0	0	1	1	0	1	1	1	0	0	0	1	1	1	1	0	1	0
304934	85.4955	100	100	6B	wPt-6293	Wheat	0	0	1	1	0	1	-	0	1	1	-	1	0	1	0	0	0	0	0	0	0	0	0	1	1	0	0	1	0	1	1	0	0	0	0	0	0	0	0	1	1	0	1
344783	83.6892	99.6377	99.6333	6B	wPt-6585	Wheat	1	1	0	1	1	1	1	0	0	1	1	1	1	1	0	0	0	0	1	1	1	1	1	1	1	0	1	1	0	1	1	0	0	0	0	1	0	0	0	1	1	0	1
380000	90.4744	100	100	6B	wPt-6594	Wheat	0	0	1	1	0	0	0	1	1	1	0	1	0	1	1	0	0	1	0	1	0	0	0	0	1	1	1	0	0	0	0	0	0	0	0	0	0	0	0	0	1	0	1
116883	84.7695	100	100	6B	wPt-6653	Wheat	0	0	0	0	1	0	0	0	0	0	0	0	0	0	0	0	0	0	0	0	0	0	0	0	0	0	0	0	0	0	0	0	0	0	0	0	0	0	0	0	0	0	0
345025	84.5467	100	100	6B	wPt-6667	Wheat	0	0	1	0	0	0	0	1	1	0	0	0	0	0	1	0	0	0	-	0	0	0	0	0	0	1	0	0	0	0	0	0	0	0	0	0	0	0	0	0	0	0	0
116697	84.6591	100	100	6B	wPt-6674	Wheat	0	0	0	0	0	0	0	0	0	0	0	0	0	0	1	0	0	0	0	0	0	0	0	0	0	1	1	0	0	0	0	0	0	0	0	0	0	0	0	0	0	0	0
304795	96.1513	100	100	6B	wPt-6916	Wheat	0	0	0	1	0	0	1	0	0	1	0	-	0	1	0	0	0	1	1	1	0	0	0	0	1	0	1	0	0	0	0	0	0	0	0	0	0	0	0	0	1	0	1
120363	92.4344	100	100	6B	wPt-6994	Wheat	1	1	1	0	1	1	1	1	1	0	1	0	1	1	0	1	1	1	1	1	1	1	1	1	0	0	1	0	1	1	0	1	1	1	1	1	1	1	1	0	0	1	0
304505	92.2761	100	100	6B	wPt-7065	Wheat	0	0	0	0	1	0	1	0	0	0	1	0	0	0	0	0	0	0	1	0	0	0	0	0	0	0	1	0	0	0	0	0	0	0	0	0	0	0	0	0	0	0	0
116720	80.904	100	100	6B	wPt-7207	Wheat	0	0	0	1	0	1	1	0	0	1	0	1	0	1	1	0	0	0	0	0	0	0	0	1	1	1	0	1	0	0	1	0	0	0	0	0	0	0	0	1	1	0	1
117025	89.682	100	100	6B	wPt-7576	Wheat	0	0	0	1	0	0	0	0	1	0	0	0	0	0	1	0	0	0	0	0	0	0	0	0	0	1	0	0	0	0	0	0	0	0	0	0	0	0	0	0	0	0	0
379259	82.5399	100	100	6B	wPt-7582	Wheat	1	1	1	0	1	-	0	1	1	0	-	0	1	-	0	1	1	1	1	1	1	1	1	1	0	0	1	0	1	1	0	1	1	1	1	1	1	1	1	0	0	1	0
120591	92.6076	100	100	6B	wPt-7745	Wheat	0	0	0	1	1	0	0	0	1	0	1	0	0	0	1	1	1	-	1	0	0	0	0	0	0	1	0	0	1	0	0	0	0	0	0	0	1	1	0	1	0	1	0
304979	93.15	100	100	6B	wPt-7846	Wheat	1	1	0	0	0	0	0	0	0	0	1	0	0	1	0	1	1	1	1	0	0	0	0	0	0	0	0	0	1	0	0	1	1	0	0	0	1	1	1	1	0	1	0
379495	89.13	100	100	6B	wPt-7935	Wheat	0	0	1	1	1	1	1	0	1	1	1	1	1	1	1	1	1	1	1	1	1	1	0	1	1	1	0	1	1	1	1	1	1	1	1	1	1	1	1	1	1	1	1
120558	89.9041	99.8742	99.37	6B	wPt-7954	Wheat	0	0	1	1	1	1	1	1	1	1	1	1	0	1	0	1	1	1	1	1	0	0	0	1	1	0	0	1	1	1	1	1	1	1	1	0	1	1	1	1	1	1	1
115215	91.9467	100	100	6B	wPt-8015	Wheat	0	0	0	0	0	0	1	1	0	0	1	0	0	0	1	1	1	1	1	0	0	0	0	0	0	1	1	0	1	1	0	1	1	1	1	0	1	1	1	0	0	1	0
311736	91.1234	100	100	6B	wPt-8059	Wheat	1	1	1	0	0	1	0	1	0	1	1	1	1	1	1	0	1	1	1	1	1	0	0	0	0	1	1	1	0	1	1	1	1	1	1	0	1	0	0	0	1	0	1
115360	80.3011	100	100	6B	wPt-8183	Wheat	1	1	1	1	1	1	1	1	1	1	1	1	1	1	0	1	1	1	1	1	1	1	1	1	1	0	1	1	1	1	1	1	1	1	1	1	1	1	1	1	1	1	1
304290	91.2489	100	100	6B	wPt-8194	Wheat	1	1	0	0	0	0	0	0	0	0	1	0	0	1	0	1	1	1	1	0	0	0	0	0	0	0	0	0	1	0	0	1	1	0	0	0	1	1	1	1	0	1	0
117075	85.7663	100	100	6B	wPt-8239	Wheat	1	1	1	0	0	0	1	1	1	0	1	0	1	0	0	1	1	1	1	1	1	1	1	0	0	0	1	0	1	0	0	1	1	1	1	1	1	1	1	0	0	1	0
408112	80.729	99.8551	99.6367	6B	wPt-8554	Wheat	1	1	1	1	0	1	1	0	1	1	1	1	1	0	1	1	1	1	1	1	1	1	1	1	1	1	1	1	1	1	1	1	1	1	1	1	1	1	1	1	1	1	1
379116	86.6561	100	100	6B	wPt-8560	Wheat	1	1	1	1	1	1	1	1	1	1	1	1	1	1	0	1	1	1	1	1	1	1	1	1	1	0	1	1	1	1	1	1	1	1	1	1	1	1	1	1	1	1	1
346019	95.8205	100	100	6B	wPt-8563	Wheat	0	0	0	1	0	1	1	0	0	1	0	1	0	1	1	0	0	1	0	0	0	0	0	1	1	1	0	1	0	0	1	0	0	0	0	0	0	0	0	1	1	0	1
119631	91.0465	100	100	6B	wPt-8721	Wheat	0	0	0	0	0	0	0	0	0	0	1	0	0	0	0	1	1	1	1	0	0	0	0	0	0	0	0	1	1	0	1	1	1	0	0	0	1	1	0	1	0	1	0
117100	91.9838	100	100	6B	wPt-8814	Wheat	0	0	1	0	1	0	0	1	1	0	0	0	0	0	1	0	0	0	0	0	0	0	0	0	0	1	0	0	0	0	0	0	0	0	0	0	0	0	0	0	0	0	0
344643	82.814	100	100	6B	wPt-8976	Wheat	1	1	0	1	1	1	1	0	-	1	1	1	1	1	0	1	1	1	1	1	1	1	0	1	1	0	0	0	1	1	0	1	1	1	1	1	1	1	1	1	1	1	1
119888	91.0573	100	100	6B	wPt-9124	Wheat	1	1	0	1	1	1	1	0	1	1	1	1	1	1	1	1	1	1	1	1	1	1	1	1	1	1	1	1	1	1	1	1	1	1	1	1	1	1	1	1	1	1	1
119597	93.1668	100	100	6B	wPt-9256	Wheat	0	0	0	0	1	1	1	1	1	1	1	1	1	1	1	1	1	0	1	0	0	1	1	1	0	1	1	0	1	0	0	1	1	0	0	1	1	1	1	1	0	1	0
120779	92.6591	100	100	6B	wPt-9642	Wheat	0	0	1	0	0	0	0	0	0	0	0	0	0	0	1	0	0	0	0	1	0	0	1	0	0	1	1	1	0	0	1	0	0	0	0	0	0	0	0	0	0	0	0
377734	83.7765	99.0087	99.0067	6B	wPt-9784	Wheat	1	1	1	1	0	1	1	0	1	1	0	1	1	1	1	0	0	1	1	0	1	1	0	1	1	1	1	1	0	1	1	1	1	1	1	1	0	0	1	0	1	0	1
116344	87.6789	99.5392	98.7767	6B	wPt-9881	Wheat	0	0	0	0	1	1	0	0	0	0	1	0	0	0	1	1	1	1	0	1	0	0	0	0	0	1	0	0	1	0	0	0	0	0	0	0	1	1	0	1	0	1	0
116358	90.1828	100	100	6B	wPt-9952	Wheat	0	0	0	1	1	1	1	0	1	0	0	0	0	0	0	1	0	0	0	0	0	1	1	1	1	0	0	0	1	0	0	0	0	0	0	1	0	1	1	1	0	1	0
117419	91.2255	100	100	6B	wPt-9971	Wheat	0	0	1	1	1	1	1	1	1	1	0	1	1	1	0	0	0	1	1	1	1	1	1	1	1	0	1	1	0	1	1	1	1	1	1	1	0	0	0	0	1	0	1
116912	95.7115	100	100	6B	wPt-9990	Wheat	0	0	0	1	0	1	1	0	0	1	0	1	0	1	1	0	0	1	0	0	0	0	0	1	1	1	0	1	0	0	1	0	0	0	0	0	0	0	0	1	1	0	1
117009	83.0809	99.4147	98.7733	6B|7B	wPt-4230	Wheat	1	1	1	1	1	1	1	1	1	1	1	1	1	1	0	1	1	1	1	0	0	0	0	0	1	1	0	1	0	1	1	1	1	0	1	1	1	1	1	1	1	0	1
305365	85.8717	99.5727	99.1467	6D	wPt-5331	Wheat	0	0	0	0	0	0	1	0	0	0	1	0	0	0	0	0	1	1	1	0	0	0	0	0	0	1	0	0	0	0	0	1	1	0	1	1	1	1	0	0	0	1	0
377529	91.8031	100	100	6D	wPt-9589	Wheat	1	1	1	0	0	1	0	1	0	1	1	1	1	1	1	0	1	1	1	1	1	0	0	0	0	1	1	1	0	1	1	1	1	1	1	0	1	0	0	0	1	0	1
381522	81.3637	99.6795	98.685	7A	wXx-1601	Wheat	1	1	0	1	0	0	1	1	0	1	0	1	1	1	1	1	1	0	0	0	1	1	1	1	1	1	1	1	0	1	1	0	0	1	1	1	1	1	0	1	1	0	0
116098	83.3318	100	100	7A	wXx-7785	Wheat	1	1	1	1	-	1	1	1	0	1	1	1	1	1	1	1	1	1	1	1	1	1	1	1	1	1	1	1	1	1	1	1	1	1	1	1	1	1	1	1	0	0	1
346394	90.7376	100	100	7A	wPt-0288	Wheat	0	0	0	0	0	1	0	0	1	0	0	0	0	0	1	0	0	1	0	0	0	0	0	1	1	1	1	0	0	0	0	1	0	1	1	1	1	1	1	1	1	1	1
373816	84.7418	100	98.7833	7A	wPt-0321	Wheat	0	0	0	1	1	0	0	1	0	0	0	0	0	0	0	0	0	0	0	0	0	0	0	0	0	0	0	0	0	0	0	0	0	0	0	0	0	0	0	0	0	0	0
304885	84.3813	100	100	7A	wPt-0393	Wheat	1	1	1	0	0	1	1	0	1	1	1	1	1	1	1	1	1	1	1	1	1	0	0	1	1	1	1	1	1	1	1	1	1	1	1	1	1	1	1	1	1	1	1
377941	94.986	100	100	7A	wPt-0514	Wheat	1	1	1	1	1	1	1	0	1	1	1	1	1	1	1	1	1	1	1	1	1	1	1	1	1	0	1	1	1	0	1	0	1	0	0	0	1	1	0	1	1	0	1
119634	92.5529	100	100	7A	wPt-0744	Wheat	0	0	0	1	0	0	0	1	0	0	0	0	1	0	0	0	0	0	0	0	0	1	1	0	0	0	0	0	0	0	0	1	1	0	0	0	0	0	0	0	0	0	0
121469	90.6082	99.7484	99.36	7A	wPt-1023	Wheat	0	0	1	0	1	1	0	0	1	0	1	0	0	0	0	0	1	1	1	1	0	0	0	0	0	0	0	0	1	0	0	1	1	1	0	0	0	0	1	1	0	1	1
115913	80.919	100	100	7A	wPt-1093	Wheat	0	0	0	0	0	0	0	0	0	0	0	0	0	0	0	0	0	0	0	0	0	0	0	0	0	0	0	0	0	1	0	0	0	0	0	0	0	0	0	0	0	0	0
343829	89.9495	100	100	7A	wPt-1163	Wheat	1	1	1	0	0	1	0	0	0	1	0	1	0	1	0	1	0	1	0	1	1	1	1	0	1	0	0	0	0	0	0	0	0	0	0	0	0	1	0	0	0	0	1
120985	93.5396	100	100	7A	wPt-1259	Wheat	0	0	1	0	1	1	0	0	1	0	1	0	0	0	0	0	1	1	1	1	0	0	0	0	-	0	0	0	1	0	0	1	1	1	0	0	0	0	1	1	0	1	1
344210	81.0018	99.4852	98.48	7A	wPt-1436	Wheat	0	0	0	0	0	1	1	0	1	0	1	0	1	0	1	1	1	1	1	0	1	0	0	1	1	0	1	1	1	0	1	0	1	0	0	0	0	1	0	0	1	1	1
345583	83.5723	100	100	7A	wPt-1441	Wheat	1	1	1	0	0	1	1	0	1	1	1	1	1	1	1	1	1	1	1	1	1	0	0	1	1	1	1	1	1	1	1	1	1	1	1	1	1	1	1	1	1	1	1
120997	83.9435	99.8291	99.1233	7A	wPt-1885	Wheat	0	0	0	0	0	0	0	1	0	0	0	0	0	0	0	0	0	0	0	0	0	0	0	0	0	0	0	0	0	0	0	0	0	0	0	0	0	0	0	0	0	0	0
117416	91.2692	100	100	7A	wPt-2100	Wheat	0	0	0	1	0	0	0	1	0	0	0	0	0	0	0	0	0	0	0	0	0	0	0	0	0	0	0	0	0	1	0	0	0	0	0	0	0	0	0	0	0	0	0
345846	86.1413	100	100	7A	wPt-2199	Wheat	1	1	0	0	1	1	1	0	1	1	1	1	1	1	1	1	1	1	1	1	1	0	0	1	1	1	1	1	1	1	1	1	1	1	1	1	1	1	1	1	1	1	1
344809	83.3269	100	100	7A	wPt-3002	Wheat	1	1	1	1	1	1	1	0	1	1	1	1	1	1	1	1	1	1	1	1	1	1	1	1	1	1	1	1	1	0	1	1	1	1	1	1	1	1	1	1	1	1	1
343497	80.2828	100	100	7A	wPt-3059	Wheat	1	1	0	0	1	1	1	0	1	1	1	1	1	1	1	1	1	1	1	1	1	0	0	1	1	1	1	1	1	1	1	1	1	1	1	1	1	1	1	1	1	1	1
116572	80.0534	99.8913	99.44	7A	wPt-3226	Wheat	0	0	0	0	0	0	0	0	0	0	0	0	0	0	0	0	0	0	0	1	0	0	0	0	0	0	0	0	0	0	0	-	0	0	0	0	0	0	0	0	0	0	0
346237	85.9731	100	100	7A	wPt-3373	Wheat	0	0	0	0	0	1	0	0	1	0	0	0	0	0	1	0	0	1	0	0	0	0	0	1	1	1	1	0	0	0	0	1	0	1	1	1	1	1	1	1	1	1	1
119701	83.9072	100	100	7A	wPt-3393	Wheat	0	0	0	0	0	0	0	0	0	0	0	0	0	0	0	0	0	0	0	-	0	-	0	0	0	1	0	-	0	1	0	1	0	1	1	1	1	0	1	1	0	1	0
116121	83.4111	100	100	7A	wPt-3572	Wheat	0	0	0	0	0	0	0	1	0	0	0	0	0	0	0	0	0	0	0	0	0	0	0	0	0	0	0	0	0	0	0	0	0	0	0	0	0	0	0	0	0	0	0
116335	88.0985	100	99.3467	7A	wPt-3883	Wheat	0	0	0	1	1	1	1	1	1	0	1	-	1	0	1	1	1	0	1	0	-	0	0	1	0	1	1	1	1	1	1	1	1	1	1	1	1	0	1	1	1	1	0
116526	88.0949	100	100	7A	wPt-3992	Wheat	1	1	1	1	1	1	1	0	1	1	1	1	1	1	1	1	1	1	1	1	1	1	1	1	1	1	1	1	1	1	1	1	1	1	1	1	1	1	1	1	1	1	1
119601	87.3047	100	98.99	7A	wPt-4345	Wheat	1	1	1	1	1	1	0	1	0	1	1	1	1	1	1	1	1	-	1	1	1	1	1	1	0	0	1	0	1	1	0	0	1	0	0	0	0	0	0	0	0	0	0
63414	92.7527	100	100	7A	wPt-4515	Wheat	1	1	1	0	1	1	1	0	1	1	1	1	1	1	1	1	1	1	1	1	1	1	1	1	1	1	1	1	1	1	1	1	1	1	1	1	1	1	1	1	1	1	1
375994	82.6808	99.4968	99.37	7A	wPt-4617	Wheat	1	1	0	1	1	0	1	0	0	1	1	0	0	0	1	1	1	1	1	1	1	1	1	1	1	0	1	1	1	1	1	1	0	1	1	1	0	1	1	1	0	1	-
121156	91.3277	100	100	7A	wPt-4637	Wheat	0	0	0	1	0	0	0	1	0	0	0	0	0	0	0	0	0	0	0	0	0	0	0	0	0	0	0	0	0	1	0	0	0	0	0	0	0	0	0	0	0	0	0
119823	91.36	100	100	7A	wPt-4796	Wheat	0	0	0	1	0	0	0	1	0	0	0	0	0	0	0	0	0	0	0	0	0	0	0	0	0	0	0	0	0	1	0	0	0	0	0	0	0	0	0	0	0	0	0
344975	84.6745	100	100	7A	wPt-4831	Wheat	0	0	0	0	0	0	0	1	0	0	0	0	0	0	0	0	0	0	1	0	0	0	0	0	0	0	0	0	0	1	0	0	0	0	0	0	0	1	0	1	0	0	0
116513	96.0092	100	100	7A	wPt-4835	Wheat	1	1	1	0	1	0	0	0	0	0	0	0	0	1	0	0	0	1	1	1	0	0	0	0	1	0	1	0	0	0	0	0	0	0	0	0	0	1	1	0	0	1	1
115943	94.2698	99.9275	99.6367	7A	wPt-4877	Wheat	0	0	1	0	1	0	0	1	0	0	0	0	0	1	0	0	0	0	1	0	0	0	0	0	0	1	0	0	0	1	0	1	0	1	1	1	1	0	1	1	0	1	0
381104	81.0009	99.7151	99.1467	7A	wPt-5524	Wheat	0	0	0	0	0	0	0	1	0	0	0	0	0	0	0	0	0	0	0	1	0	0	0	0	0	0	0	0	0	1	0	0	0	0	0	0	0	1	0	1	0	0	0
116011	91.1894	100	100	7A	wPt-5590	Wheat	0	0	0	1	0	0	0	1	0	0	0	0	1	0	0	0	0	0	0	0	0	1	1	0	0	0	0	0	0	0	0	1	1	0	0	0	0	0	0	0	0	0	0
408088	85.0598	99.8913	99.44	7A	wPt-5949	Wheat	0	0	0	0	1	-	0	0	0	0	0	0	0	-	0	0	0	0	-	0	0	0	0	0	0	0	0	0	0	1	1	0	0	0	0	0	0	0	0	0	0	0	0
378288	89.849	100	100	7A	wPt-5987	Wheat	1	1	1	1	1	1	1	0	1	1	0	1	1	1	1	1	1	1	1	1	1	1	1	1	1	1	1	0	1	0	0	1	1	1	1	1	1	1	1	1	1	1	1
116534	92.0747	100	100	7A	wPt-6019	Wheat	0	0	1	0	1	1	0	0	1	0	1	0	0	0	0	0	1	1	1	1	0	0	0	0	-	0	0	0	1	0	0	1	1	1	0	0	0	0	1	1	0	1	1
120434	84.6139	99.9275	99.6367	7A	wPt-6034	Wheat	0	0	0	1	0	0	0	0	0	0	0	0	0	0	0	0	0	0	0	0	0	1	1	0	0	0	0	0	0	0	0	0	0	0	0	0	0	0	0	0	0	0	0
378079	91.4661	100	100	7A	wPt-6083	Wheat	0	0	0	1	0	0	0	1	0	0	0	0	0	0	0	0	0	0	0	0	0	0	0	0	0	0	0	0	0	1	0	0	0	0	0	0	0	0	0	0	0	0	0
120121	94.3202	98.783	98.7833	7A	wPt-6217	Wheat	0	0	1	0	1	0	0	1	0	0	0	0	0	1	0	0	0	0	1	0	0	0	0	0	0	1	0	0	0	1	0	1	0	1	1	1	1	0	1	1	0	1	0
116533	95.4868	100	100	7A	wPt-6447	Wheat	1	1	1	0	1	0	0	0	0	0	0	0	0	1	0	0	0	1	1	1	0	0	0	0	1	0	1	0	0	0	0	0	0	0	0	0	0	1	1	0	0	1	1
310551	83.1877	100	100	7A	wPt-6620	Wheat	0	0	0	0	0	0	0	1	0	0	0	0	0	0	0	0	0	0	1	0	0	0	0	0	0	0	0	0	0	1	0	0	0	0	0	0	0	1	0	1	0	0	0
120480	95.7018	100	100	7A	wPt-6668	Wheat	0	0	0	1	1	0	0	1	0	0	0	0	0	0	0	0	0	0	0	0	0	1	1	0	0	0	0	0	0	0	0	0	0	0	0	0	0	0	0	0	0	0	0
304060	82.0442	99.9275	99.6367	7A	wPt-6959	Wheat	1	1	1	0	1	1	1	1	1	1	1	1	1	1	1	1	1	1	1	1	1	0	0	1	1	1	1	1	1	1	1	1	1	1	1	1	1	1	1	1	1	1	1
115961	81.0571	100	100	7A	wPt-6967	Wheat	0	0	0	0	0	0	0	1	0	0	0	0	0	0	0	0	0	0	0	0	0	0	0	0	0	0	0	0	0	0	0	0	0	0	0	0	0	0	0	0	0	0	0
377804	81.7792	100	98.7433	7A	wPt-7053	Wheat	1	0	1	1	0	0	-	0	1	1	1	1	1	1	1	1	1	1	0	1	1	1	1	1	1	1	1	0	1	0	0	1	1	1	1	1	1	1	1	1	1	1	1
116743	88.1782	99.4872	99.1467	7A	wPt-7299	Wheat	0	0	0	0	0	0	0	0	1	0	0	0	0	0	0	0	0	1	0	0	0	0	0	0	1	0	0	0	0	0	0	0	0	0	0	0	0	0	0	0	1	1	1
115960	85.0202	100	100	7A	wPt-8043	Wheat	0	0	0	0	0	0	0	1	0	0	0	0	0	0	0	0	0	0	0	0	0	0	0	0	0	0	0	0	0	0	0	0	0	0	0	0	0	0	0	0	0	0	0
116603	94.9198	100	100	7A	wPt-8418	Wheat	0	0	0	1	0	0	0	0	0	0	0	0	0	0	0	0	0	0	0	0	0	1	1	0	0	0	0	0	0	0	0	0	0	0	0	0	0	0	0	0	0	0	0
116429	83.4274	100	100	7A	wPt-9207	Wheat	1	1	1	1	1	1	1	0	1	1	1	1	1	1	1	1	1	1	1	1	1	1	1	1	1	1	1	1	1	1	1	1	1	1	1	1	1	1	1	1	1	1	1
311725	89.6333	100	100	7A	wPt-9314	Wheat	0	0	0	0	1	0	0	0	0	0	0	0	0	0	0	0	0	0	0	0	0	0	0	0	0	0	0	0	0	1	0	0	0	0	0	0	0	0	0	0	0	0	0
305742	84.8844	100	100	7A	wPt-9555	Wheat	1	1	1	1	1	1	1	0	1	1	1	1	1	1	1	1	1	1	1	1	1	1	1	1	1	1	1	1	1	0	1	1	1	1	1	1	1	1	1	1	1	1	1
115644	87.6576	100	100	7A	wPt-9796	Wheat	0	0	0	1	1	1	1	1	1	0	1	1	1	0	1	1	1	0	1	0	1	0	0	1	0	1	1	1	1	1	1	1	1	1	1	1	1	0	1	1	1	1	0
116765	90.5125	100	100	7A|7B	wPt-7108	Wheat	0	0	1	0	1	1	0	0	0	0	0	0	0	0	0	1	1	0	1	0	1	1	1	1	-	1	1	0	1	0	0	1	0	1	1	1	0	1	1	1	0	1	0
304600	87.7379	98.9192	98.51	7A|7D	wPt-1080	Wheat	0	0	0	0	0	-	1	0	0	0	1	0	0	0	0	0	0	1	0	0	0	0	0	0	1	1	0	0	1	0	0	1	1	1	1	1	1	1	1	1	0	0	1
373892	92.6028	100	100	7A|7D	wPt-7076	Wheat	0	0	0	0	0	1	1	0	0	0	1	0	0	0	0	0	0	1	0	0	0	0	0	0	1	1	0	0	1	0	0	1	1	1	1	1	1	1	1	1	0	0	1
345031	84.1766	99.0566	99.055	7B	wXx-2449	Wheat	0	0	1	0	1	1	0	0	0	0	0	0	0	-	0	0	1	0	1	1	0	0	0	0	0	1	0	0	1	0	0	1	0	1	1	1	0	1	1	1	0	0	0
348174	88.5857	100	100	7B	tPt-7362	Triticale	1	1	1	1	1	1	1	1	0	1	1	1	1	1	1	1	1	0	1	1	1	1	1	1	0	1	1	1	1	1	1	1	1	1	1	1	1	1	1	1	0	1	0
348051	92.49	100	100	7B	tPt-8504	Triticale	0	0	0	1	0	0	1	1	1	1	1	1	1	1	1	0	1	1	0	1	1	1	1	1	1	0	1	1	0	1	1	0	1	0	0	0	1	0	0	0	1	1	1
348633	83.4922	99.8641	98.89	7B	tPt-9518	Triticale	1	0	1	1	0	-	1	1	-	1	0	1	0	1	1	1	1	0	1	1	1	1	1	1	0	1	1	1	1	1	0	1	1	1	1	1	1	1	1	1	0	1	0
120576	96.8335	100	100	7B	wPt-0217	Wheat	1	1	0	1	1	1	1	1	1	1	0	1	1	1	0	0	1	1	0	1	1	1	1	1	1	0	1	-	0	-	1	0	1	0	0	0	1	1	0	0	1	1	1
121709	81.3763	100	100	7B	wPt-0276	Wheat	0	0	0	1	0	1	0	0	0	0	1	0	0	0	0	0	0	0	0	1	0	0	0	0	0	0	0	1	1	1	1	1	1	1	0	0	0	0	0	0	0	0	0
120042	89.6013	99.2391	98.915	7B	wPt-0504	Wheat	0	0	1	0	1	1	0	0	-	0	0	0	0	0	0	1	-	0	1	0	1	1	1	0	1	1	1	1	1	1	1	1	0	1	1	1	0	1	1	1	0	0	0
304264	87.1793	100	100	7B	wPt-0547	Wheat	0	0	1	0	1	1	0	0	0	0	0	0	0	0	0	1	1	0	1	0	0	0	0	0	0	1	0	0	1	0	0	1	0	1	1	1	0	1	1	1	0	0	0
116954	92.9722	100	100	7B	wPt-0884	Wheat	0	0	1	0	1	1	0	0	0	0	0	0	0	1	0	1	1	0	1	1	0	0	0	0	0	1	0	0	1	0	0	1	0	1	1	1	0	1	1	1	0	0	0
120583	83.2905	100	99.36	7B	wPt-1330	Wheat	0	0	1	1	0	0	0	1	1	0	0	0	0	0	0	1	1	1	1	0	1	1	1	1	1	1	1	0	1	1	0	1	1	1	1	0	1	1	1	1	1	1	1
408302	93.5405	100	100	7B	wPt-1715	Wheat	1	1	1	1	1	1	1	1	0	1	1	1	1	1	1	1	1	0	1	1	1	1	1	1	0	1	1	1	1	1	1	1	1	1	1	1	1	1	1	1	0	1	0
408396	80.6427	100	100	7B	wPt-1957	Wheat	1	1	1	1	0	0	1	1	1	1	1	1	1	1	1	1	1	1	1	1	1	1	1	1	1	1	1	1	1	1	1	1	1	1	1	1	1	1	1	1	1	1	1
116392	92.6111	100	100	7B	wPt-2273	Wheat	0	0	0	0	0	0	0	0	0	0	0	0	0	0	0	0	0	0	0	0	1	1	1	1	0	0	1	0	1	1	1	0	0	0	0	0	0	0	0	0	0	0	0
116644	90.8987	99.2986	99.0033	7B	wPt-2305	Wheat	0	0	0	0	1	1	0	0	0	0	0	0	0	0	0	0	0	0	0	0	0	0	0	0	0	0	0	0	0	0	0	0	0	0	0	0	0	0	0	0	0	0	0
116579	88.5143	100	100	7B	wPt-2356	Wheat	0	0	0	0	0	0	0	0	0	0	0	0	0	0	0	0	0	0	0	0	0	0	0	1	0	0	0	0	0	0	0	0	0	0	0	0	0	1	0	0	0	0	0
115517	87.7983	99.4565	99.43	7B	wPt-2572	Wheat	-	1	1	1	1	1	1	1	1	1	1	1	1	1	1	1	1	1	1	1	1	1	1	1	1	1	1	0	1	1	1	1	1	1	1	1	1	1	1	1	1	-	1
115595	85.7972	100	100	7B	wPt-2737	Wheat	0	0	0	1	1	-	0	0	1	1	0	1	0	1	1	0	0	0	0	1	1	1	1	1	0	1	1	1	1	1	1	0	0	1	0	0	0	0	0	0	0	1	0
304166	91.121	100	100	7B	wPt-2878	Wheat	1	1	0	1	0	0	1	1	1	1	1	1	1	1	1	0	1	1	0	1	1	1	1	1	1	0	1	1	0	1	1	0	1	0	0	0	1	0	0	0	1	1	1
119542	85.3141	99.7836	98.9967	7B	wPt-2883	Wheat	0	0	0	1	1	1	0	1	1	0	1	0	0	0	0	1	1	0	1	1	0	0	0	0	0	0	0	1	-	0	1	1	1	1	1	0	1	1	1	1	1	0	0
121342	91.7622	99.9275	99.6333	7B	wPt-2994	Wheat	0	0	0	0	0	0	0	0	0	0	0	0	0	0	0	0	0	0	0	-	1	1	1	1	0	0	1	0	1	1	1	0	0	0	0	0	0	0	0	0	0	0	0
375919	83.7903	100	100	7B	wPt-3004	Wheat	1	1	0	0	1	1	0	0	0	0	0	0	0	0	0	0	1	0	0	1	0	0	0	0	0	0	0	0	0	0	0	0	0	0	0	0	0	0	0	0	0	0	0
121013	94.1569	100	100	7B	wPt-3147	Wheat	0	0	1	1	1	1	1	0	0	0	1	0	1	0	0	1	0	0	1	1	0	0	0	1	1	0	0	1	1	1	1	1	1	1	1	1	1	1	1	1	0	1	0
312527	81.4457	100	100	7B	wPt-3447	Wheat	1	1	1	0	0	1	0	0	1	1	1	1	0	1	1	1	1	1	1	0	0	0	0	0	1	1	0	0	-	0	0	1	1	1	1	0	1	1	1	1	1	0	1
66797	82.241	100	100	7B	wPt-3533	Wheat	0	0	0	1	0	0	0	1	1	0	0	0	0	0	0	1	1	1	-	0	1	1	1	1	1	1	-	0	1	1	0	1	1	1	1	0	1	1	1	1	1	1	1
379264	89.5253	98.2832	98.17	7B	wPt-3676	Wheat	1	1	1	1	1	1	1	1	1	1	1	1	1	1	1	1	1	1	1	1	1	1	1	1	1	1	1	0	1	1	1	1	1	1	1	1	1	1	1	1	1	0	1
116657	89.6598	99.9275	99.6267	7B	wPt-3723	Wheat	0	0	0	0	1	1	1	1	0	0	0	0	1	0	0	0	0	0	0	1	0	0	0	0	0	0	1	1	1	1	1	0	0	0	0	1	1	0	0	0	0	0	0
120870	88.022	100	100	7B	wPt-3730	Wheat	0	0	1	1	0	0	0	0	1	1	0	1	0	1	1	0	0	1	0	1	1	1	1	1	1	0	1	1	-	1	1	0	0	0	0	0	0	0	0	0	1	1	1
116475	96.2385	100	100	7B	wPt-3833	Wheat	0	0	0	0	0	0	0	0	0	0	0	0	0	0	1	0	0	0	0	1	1	1	1	1	0	0	1	1	1	1	1	0	0	0	0	0	0	0	0	0	0	1	0
377494	91.1837	100	100	7B	wPt-4010	Wheat	1	1	1	1	1	1	1	1	0	1	1	1	1	1	1	1	1	0	1	1	1	1	1	1	0	1	1	1	1	1	1	1	1	1	1	1	1	1	1	1	0	1	0
63619	88.0905	100	100	7B	wPt-4025	Wheat	1	1	0	0	1	1	0	0	0	0	1	0	0	0	1	0	1	0	1	1	1	1	1	1	0	1	1	1	-	1	1	1	1	1	1	0	1	1	1	1	0	1	0
119506	92.5893	100	100	7B	wPt-4038	Wheat	0	0	0	0	1	1	0	0	0	0	0	0	0	0	0	0	1	0	0	1	1	1	1	1	1	0	1	1	0	1	1	0	0	0	0	0	0	1	0	0	0	1	0
379105	84.9613	100	100	7B	wPt-4045	Wheat	1	1	0	0	0	0	0	0	0	0	0	0	0	0	1	0	1	1	0	1	0	0	0	1	1	0	0	0	0	0	0	0	0	0	0	0	0	0	0	0	0	0	1
379852	95.9842	100	100	7B	wPt-4120	Wheat	0	0	1	0	1	1	0	0	0	0	0	0	0	0	0	1	1	0	1	0	0	0	0	0	0	1	0	0	1	0	0	1	0	1	1	1	0	1	1	1	0	0	0
346145	82.4458	98.913	98.9	7B	wPt-4298	Wheat	1	1	1	1	1	1	1	1	0	1	1	1	1	1	1	1	1	-	1	1	1	1	1	1	0	1	1	1	1	1	1	1	1	1	1	1	1	1	1	1	0	1	0
379773	86.4303	99.6841	98.7833	7B	wPt-4309	Wheat	0	0	1	1	0	0	0	0	0	0	0	0	0	0	0	0	0	0	0	0	0	0	0	0	0	0	0	1	0	1	1	0	0	0	0	0	0	1	1	1	0	0	0
63655	86.4138	100	100	7B	wPt-4600	Wheat	0	0	0	0	0	0	0	0	0	0	0	0	0	0	0	0	0	1	0	0	0	0	0	1	1	0	0	0	0	-	0	0	0	0	0	0	0	0	0	0	0	0	1
305982	82.6647	100	98.915	7B	wPt-4673	Wheat	0	0	1	0	0	0	0	0	0	0	1	0	0	0	1	1	1	0	1	1	0	0	0	0	0	1	0	0	1	0	0	1	0	1	1	1	0	0	1	1	0	0	0
373935	93.2613	99.7033	98.5167	7B	wPt-4743	Wheat	0	0	0	0	1	1	0	0	0	0	0	0	0	0	0	0	1	0	0	1	1	1	1	1	1	0	1	1	0	1	1	0	0	0	0	0	0	1	0	0	0	1	0
63703	85.9033	100	100	7B	wPt-4814	Wheat	0	0	0	0	0	0	0	0	0	0	0	0	0	0	0	0	0	1	0	0	0	0	0	1	1	0	0	0	0	-	0	0	0	0	0	0	0	0	0	0	0	0	1
378781	94.2592	100	100	7B	wPt-5283	Wheat	0	0	0	0	1	1	1	0	0	1	0	1	0	1	0	1	1	1	1	0	1	1	1	0	1	0	0	0	0	0	0	1	0	0	1	0	1	1	1	1	0	0	1
115218	87.7371	99.5652	99.455	7B	wPt-5341	Wheat	1	1	0	1	1	1	0	0	1	1	1	1	0	1	1	1	1	1	1	1	1	1	1	1	1	1	0	0	-	0	0	1	1	1	1	0	1	1	1	1	1	1	1
312004	88.1261	100	100	7B	wPt-5566	Wheat	0	0	0	0	0	0	0	0	0	1	1	1	0	1	1	0	-	0	0	1	0	0	0	0	0	0	0	0	0	0	0	0	0	0	0	0	0	0	0	0	0	0	0
408443	81.4071	100	100	7B	wPt-5713	Wheat	0	0	0	0	0	0	0	0	0	0	0	0	0	0	0	0	0	0	0	-	0	0	0	0	0	0	0	1	1	1	1	0	0	1	0	0	0	0	0	0	0	1	0
116043	83.4436	100	100	7B	wPt-5846	Wheat	0	0	1	1	1	1	1	0	0	0	1	0	1	0	0	1	0	0	1	1	0	0	0	1	-	0	0	1	1	1	1	1	1	1	1	1	1	1	1	1	0	1	0
116350	90.2011	100	99.3467	7B	wPt-5892	Wheat	0	0	0	1	0	0	0	1	1	0	0	0	0	0	0	1	1	1	0	0	1	1	1	1	1	1	1	0	1	1	0	1	1	1	1	0	0	1	1	1	1	0	1
345322	81.2571	100	100	7B	wPt-5922	Wheat	0	0	1	1	1	1	0	1	1	0	0	-	0	0	0	1	1	1	1	1	1	1	1	1	1	1	1	0	1	1	0	1	1	1	1	0	1	1	1	1	1	1	1
343546	84.3717	99.4777	99.0067	7B	wPt-5975	Wheat	0	0	0	1	0	0	0	1	1	0	0	0	0	0	0	1	1	1	0	-	1	1	1	1	1	1	1	0	1	1	0	1	1	1	1	0	0	1	1	1	1	0	1
121602	97.0085	100	100	7B	wPt-6104	Wheat	1	1	0	1	1	1	1	1	1	1	0	1	1	1	0	0	1	1	0	1	1	1	1	1	1	0	1	1	0	1	1	0	1	0	0	0	1	1	0	0	1	1	1
116362	86.1245	99.8551	98.7767	7B	wPt-6463	Wheat	0	0	1	1	1	0	1	1	1	0	1	0	1	0	1	0	0	1	0	1	1	1	1	1	1	0	1	1	1	1	1	0	0	1	0	1	0	0	0	0	1	1	1
121434	88.8666	100	100	7B	wPt-6936	Wheat	0	0	1	1	0	0	0	0	0	0	0	0	0	0	0	0	0	0	0	0	0	0	0	0	0	0	0	1	0	1	1	0	0	0	0	0	0	1	1	1	0	0	0
116661	81.5586	100	100	7B	wPt-7046	Wheat	0	0	1	1	1	1	1	1	1	1	1	1	1	1	1	0	0	1	1	0	1	1	1	0	1	1	1	1	1	1	1	1	-	-	1	1	1	0	1	1	1	0	1
378041	86.8763	100	100	7B	wPt-7295	Wheat	1	1	0	1	1	1	1	1	1	1	0	1	1	1	0	0	1	1	0	1	1	1	1	1	1	0	1	1	0	1	1	0	1	0	0	0	1	1	0	0	1	1	1
116512	80.7864	99.9275	99.63	7B	wPt-7318	Wheat	1	1	1	0	0	1	1	1	1	0	1	0	1	0	0	0	0	0	0	-	0	0	0	0	0	1	0	0	0	0	0	0	0	0	0	1	0	0	0	0	1	0	0
381332	83.3794	100	100	7B	wPt-7387	Wheat	0	0	0	0	0	0	0	0	0	0	0	0	0	0	0	0	0	0	0	0	1	1	1	0	0	0	1	1	0	1	1	0	0	0	0	0	0	0	0	0	0	0	0
305494	84.9295	100	99.6367	7B	wPt-7813	Wheat	1	1	1	1	1	1	1	1	1	1	1	1	1	1	0	0	1	1	1	0	0	0	0	0	1	1	0	1	0	1	1	1	1	0	1	1	1	1	1	1	1	1	1
116502	89.0177	100	100	7B	wPt-7887	Wheat	0	0	0	1	0	0	0	1	1	0	0	0	0	0	0	1	1	1	0	1	1	1	1	1	1	1	1	0	1	1	0	1	1	1	1	0	0	1	1	1	1	0	1
63394	87.122	99.8291	99.1467	7B	wPt-7975	Wheat	0	0	1	1	1	1	1	0	0	0	1	0	1	0	0	1	0	0	1	1	0	0	0	1	1	0	0	1	1	1	1	1	1	1	1	1	1	1	1	1	0	1	0
121500	80.2654	99.4147	98.7633	7B	wPt-8106	Wheat	1	1	1	1	1	1	0	0	1	1	0	1	1	1	1	1	1	0	1	1	1	1	1	1	0	1	1	1	1	1	1	1	1	1	1	0	1	1	1	1	0	1	0
304391	97.2092	100	100	7B	wPt-8211	Wheat	0	0	0	0	1	1	1	0	1	0	1	0	1	0	1	1	0	0	1	1	0	0	0	1	1	1	1	0	1	0	0	1	1	1	1	1	1	0	0	0	0	1	0
115281	82.5777	99.8291	99.1467	7B	wPt-8283	Wheat	1	1	1	0	1	1	1	1	0	0	1	0	1	0	0	1	1	1	1	0	0	0	0	0	1	0	0	1	1	1	1	1	1	1	1	1	1	1	1	1	1	1	1
377536	85.8099	100	100	7B	wPt-8312	Wheat	1	1	1	0	0	1	0	0	1	1	1	1	0	1	1	1	1	1	1	0	0	0	0	0	1	1	0	0	-	0	0	1	1	1	1	0	1	1	1	1	1	0	1
379285	89.063	100	100	7B	wPt-8387	Wheat	0	0	1	0	1	1	0	0	0	0	0	0	0	0	0	1	1	0	1	0	1	1	1	1	0	1	1	0	1	0	0	1	0	1	1	1	0	1	1	1	0	1	0
378303	91.4374	100	100	7B	wPt-8615	Wheat	1	1	0	1	1	1	1	1	1	1	0	1	1	1	1	0	0	1	0	1	1	1	1	1	1	0	1	1	0	1	1	0	0	0	0	1	1	0	0	0	1	0	1
378169	89.8792	100	100	7B	wPt-8919	Wheat	1	1	0	0	1	1	0	0	0	0	1	0	0	0	1	0	1	0	1	1	1	1	1	1	0	1	1	1	1	1	1	1	1	1	1	0	1	1	1	1	0	1	0
116434	85.7408	99.2958	99.6367	7B	wPt-8920	Wheat	0	0	1	1	0	0	0	0	0	0	0	0	0	0	0	0	0	0	0	0	0	0	0	0	0	0	0	1	0	1	1	0	0	0	0	0	0	1	1	1	0	0	0
116238	82.8312	99.4968	99.37	7B	wPt-8938	Wheat	1	1	1	1	0	0	1	1	1	1	1	1	1	1	1	1	1	1	1	1	1	1	1	0	1	1	1	1	1	1	1	1	1	1	1	1	1	0	1	1	1	0	1
378650	94.6758	100	100	7B	wPt-8981	Wheat	0	0	0	0	1	1	0	0	0	0	0	0	0	0	0	0	0	0	0	1	0	0	0	0	0	0	0	1	0	1	0	0	0	0	0	0	0	0	0	0	0	1	0
378579	80.6346	99.2986	98.79	7B	wPt-9072	Wheat	1	0	1	1	0	0	0	-	-	1	0	1	0	1	1	1	1	0	1	1	1	1	1	1	0	-	1	1	1	1	0	1	1	1	1	1	1	1	1	1	0	1	0
116326	83.6365	100	99.6367	7B	wPt-9299	Wheat	0	0	0	1	0	0	0	1	1	0	0	0	0	0	0	1	1	1	1	-	1	1	1	1	1	1	1	0	1	1	0	1	1	1	1	0	0	1	1	1	1	0	1
344795	85.9423	100	100	7B	wPt-9511	Wheat	0	0	0	1	1	1	1	1	0	0	0	0	1	0	0	0	0	0	0	1	1	1	1	1	0	0	1	1	1	1	1	0	0	0	0	1	1	0	0	0	0	1	0
372675	95.9681	100	100	7B	wPt-9515	Wheat	0	0	0	1	0	0	1	1	1	1	1	1	1	1	1	0	1	1	0	1	1	1	1	1	1	0	1	1	0	1	1	0	1	0	0	0	1	0	0	0	1	1	1
408422	96.0565	100	100	7B	wPt-9665	Wheat	0	0	0	0	1	1	0	0	0	0	0	0	0	0	0	0	0	0	0	1	0	0	0	0	0	0	0	1	0	1	0	0	0	0	0	0	0	0	0	0	0	1	0
116460	88.5695	99.2391	98.9	7B	wPt-9813	Wheat	0	0	0	1	0	0	1	1	1	1	1	1	1	1	1	0	1	1	0	1	0	0	0	1	1	0	0	1	0	1	1	0	1	0	0	0	1	0	0	0	1	1	1
346285	84.5775	99.9275	99.6333	7B	wPt-9877	Wheat	0	0	1	0	1	1	0	0	0	0	0	0	0	0	0	1	1	0	1	0	0	0	0	0	0	1	0	0	1	0	0	-	0	1	1	1	0	1	1	1	0	0	0
119995	89.3127	100	100	7B	wPt-9880	Wheat	1	1	0	1	1	1	1	1	1	1	0	1	1	1	0	0	1	1	0	1	1	1	1	1	1	0	1	1	0	1	1	0	1	0	0	0	1	1	0	0	1	1	1
115827	92.8841	100	100	7B	wPt-9925	Wheat	1	1	0	1	1	1	0	0	1	1	1	1	0	1	1	1	1	1	1	1	1	1	1	1	1	1	0	0	1	0	0	1	1	1	1	0	1	1	1	1	1	1	1
115509	82.2173	99.4339	99.055	7B|7R	wXx-9306	Wheat	1	1	0	1	0	-	1	1	1	1	1	1	1	1	1	1	1	1	1	1	1	1	1	1	1	1	1	0	1	0	0	1	1	1	1	1	1	1	1	1	1	1	1
120776	83.5559	100	100	7D	wPt-0460	Wheat	0	0	0	0	0	0	0	0	0	0	0	0	0	0	1	0	0	0	-	0	0	0	0	0	0	0	0	0	0	0	0	0	0	0	0	0	0	0	0	0	0	0	0
375787	84.9189	100	100	7D	wPt-0833	Wheat	0	0	0	0	0	0	0	0	0	0	0	0	0	0	0	0	0	0	0	-	0	0	0	0	0	0	0	1	0	1	-	0	0	0	0	0	0	0	0	0	0	0	0
373097	81.0146	100	100	7D	wPt-6028	Wheat	0	0	0	0	1	0	0	0	0	0	0	0	0	0	0	0	0	0	0	0	0	0	0	0	0	0	0	0	0	0	0	0	0	0	0	0	0	0	0	0	0	0	0
119671	87.9033	100	99.4	7D	wPt-7774	Wheat	0	-	1	0	0	0	1	0	0	0	0	0	0	0	1	1	0	-	0	0	0	0	0	0	0	1	0	0	0	0	0	1	-	0	-	0	0	1	-	-	0	0	0
26292	82.5862	100	100	7H	bPt-21104	Barley	0	0	0	0	0	0	0	0	0	0	0	0	1	0	1	1	0	1	1	0	0	0	0	0	0	1	1	0	0	0	0	0	0	0	0	1	0	-	-	1	0	0	0
765895	81.5522	100	100	NA	bPt-10911	Barley	0	1	1	0	0	0	0	0	0	0	0	0	0	0	0	0	0	0	0	0	0	0	0	0	0	0	0	0	0	0	0	0	0	0	0	0	0	0	0	0	0	0	0
765622	84.8049	100	100	NA	bPt-11092	Barley	1	1	1	1	1	1	1	1	1	1	1	1	1	1	1	1	1	0	1	1	1	1	1	1	1	1	1	1	-	1	1	1	1	1	1	1	1	1	1	1	1	1	1
766156	89.8365	100	100	NA	bPt-11709	Barley	1	1	1	1	1	1	1	1	0	1	1	1	1	1	1	0	1	1	1	1	1	1	1	-	1	0	0	0	1	0	0	1	1	0	-	0	0	1	0	0	1	0	1
765815	88.4262	100	100	NA	bPt-11962	Barley	1	1	1	1	1	1	1	1	1	1	1	1	1	1	1	1	1	1	1	1	1	1	1	1	1	1	1	1	1	1	1	0	1	1	1	1	1	1	1	1	1	1	1
765689	83.2974	100	100	NA	bPt-12487	Barley	1	1	1	1	1	1	1	1	1	1	1	1	1	1	1	0	1	-	1	1	1	1	1	1	1	1	1	0	0	0	0	1	1	0	1	0	0	1	0	0	1	0	1
765556	88.9461	99.207	99.0067	NA	bPt-12818	Barley	1	1	1	1	1	1	1	1	1	1	1	1	1	1	1	0	1	1	1	1	1	1	1	1	1	1	1	0	1	0	0	1	-	0	1	0	0	1	0	0	1	0	1
27781	87.1302	99.5652	98.915	NA	bPt-13296	Barley	1	1	1	1	1	1	1	1	1	1	1	1	1	1	1	0	0	1	1	0	0	0	-	-	1	1	0	1	1	1	1	1	1	0	0	1	1	0	1	0	1	1	1
765864	86.241	100	100	NA	bPt-13387	Barley	1	1	1	1	1	1	1	1	1	1	1	1	1	1	1	1	1	1	1	1	1	1	1	1	1	1	1	1	1	1	1	0	1	1	1	1	1	1	1	1	1	1	1
766112	80.2724	100	100	NA	bPt-13410	Barley	1	1	1	1	0	0	1	1	1	1	1	1	1	1	1	1	1	1	1	1	1	1	1	1	1	1	1	1	1	1	1	1	1	1	-	1	1	1	1	1	0	1	1
765602	90.8229	100	100	NA	bPt-13455	Barley	1	0	0	1	1	1	1	0	1	1	0	1	0	1	1	0	1	1	1	1	1	1	1	1	1	1	1	0	1	0	0	1	1	0	1	0	0	1	0	0	1	0	1
765504	83.4371	99.8018	98.99	NA	bPt-14092	Barley	1	1	1	1	1	1	1	1	1	1	1	1	1	1	1	1	0	0	1	1	1	1	1	0	-	0	1	1	1	1	1	1	1	1	-	1	0	0	1	0	1	1	1
766104	85.1554	98.5131	98.465	NA	bPt-15028	Barley	0	1	0	1	0	0	1	1	0	1	1	1	0	1	0	1	1	1	0	1	1	0	0	0	-	0	1	0	1	0	0	1	0	1	1	0	1	1	1	1	-	0	1
765799	86.542	99.8913	99.45	NA	bPt-16238	Barley	1	1	1	1	1	1	1	1	1	1	1	1	1	1	1	1	1	1	0	1	1	1	1	1	1	1	1	1	1	1	1	1	1	1	1	1	1	1	1	-	1	1	1
765661	84.4436	99.7826	99.6267	NA	bPt-16428	Barley	1	1	1	1	1	1	1	1	1	1	1	1	1	1	1	0	1	1	1	1	1	1	1	1	1	0	1	0	1	0	0	1	0	0	-	0	0	1	0	0	1	0	1
766167	82.7325	99.5132	98.7833	NA	bPt-17160	Barley	1	1	1	0	1	1	1	1	1	1	1	1	1	0	1	1	1	1	1	1	1	1	1	1	1	1	0	1	1	1	1	1	1	1	1	1	1	1	1	1	1	1	1
765818	82.0661	100	100	NA	bPt-17295	Barley	1	1	1	1	1	1	1	1	1	1	1	1	1	0	1	1	1	1	1	1	1	1	1	1	1	1	0	1	1	1	1	1	1	1	1	1	1	1	1	1	1	1	1
766188	85.5556	100	100	NA	bPt-18496	Barley	1	1	0	1	0	0	1	1	0	1	0	1	1	1	1	0	0	0	0	1	1	1	1	-	0	0	1	1	0	1	1	0	1	0	1	0	1	0	1	0	0	1	1
765654	89.834	100	100	NA	bPt-19471	Barley	1	1	1	0	1	1	0	1	1	0	0	1	1	0	1	1	1	0	0	1	1	1	1	1	0	0	1	0	1	0	0	0	0	0	0	0	0	0	0	0	1	1	0
766210	87.5928	99.9275	99.63	NA	bPt-19612	Barley	1	1	1	1	1	1	1	1	1	1	1	1	1	1	1	0	1	1	1	1	1	1	1	1	1	1	1	0	1	0	0	1	-	0	1	0	0	1	0	0	1	0	1
765497	83.2786	98.7105	98.3967	NA	bPt-19700	Barley	1	0	0	0	0	0	0	1	1	0	1	0	0	0	0	0	1	1	1	0	0	0	0	1	1	1	0	0	1	0	0	0	1	0	1	1	0	1	1	-	1	1	0
765777	87.9869	100	100	NA	bPt-19744	Barley	1	0	0	1	1	1	0	1	1	1	0	1	1	1	0	1	1	1	1	0	1	1	1	0	0	1	1	1	1	1	1	1	1	1	1	1	1	1	1	1	0	1	1
765968	80.394	100	100	NA	bPt-21151	Barley	0	1	1	0	0	0	1	0	1	0	0	0	0	0	0	0	0	0	0	1	0	0	0	0	0	0	0	0	0	0	0	0	0	0	0	0	0	0	0	0	0	0	0
765910	82.7003	100	100	NA	bPt-21648	Barley	1	1	1	1	1	1	1	1	1	1	1	1	1	1	0	1	1	1	1	1	1	-	-	0	1	1	1	0	1	0	0	1	1	1	1	1	1	1	1	1	1	1	1
765943	84.5912	98.6204	97.7833	NA	bPt-22078	Barley	1	1	1	0	1	1	1	1	1	1	1	1	1	0	1	1	1	1	1	1	1	1	1	1	1	1	0	0	1	0	0	1	1	1	1	1	1	-	1	1	1	1	1
765906	87.8332	99.5652	99.455	NA	bPt-22352	Barley	1	1	1	1	1	1	1	1	1	1	1	1	1	1	1	1	1	1	1	1	1	1	1	1	1	1	1	1	1	1	1	0	1	1	1	1	1	1	1	1	1	1	1
766224	81.2232	100	100	NA	bPt-22623	Barley	1	1	1	0	1	1	1	1	1	1	1	1	1	0	1	1	1	1	1	1	1	1	1	1	1	1	0	1	1	1	1	1	1	1	1	1	1	1	1	1	1	1	1
765487	87.5671	100	100	NA	bPt-23208	Barley	1	0	1	0	1	1	1	1	1	1	0	0	1	0	1	1	1	0	0	1	1	1	1	1	1	0	0	1	0	1	1	0	0	0	0	1	0	0	0	0	1	1	1
765555	90.7559	99.5652	98.89	NA	bPt-23308	Barley	1	1	0	1	0	0	1	1	0	1	0	1	1	1	1	0	0	0	0	1	1	1	-	1	0	0	1	1	0	1	1	0	1	0	0	0	1	0	1	0	0	1	-
765783	80.5107	99.3206	98.875	NA	bPt-23734	Barley	1	1	-	1	-	1	1	1	1	1	1	1	1	1	1	1	1	1	1	0	1	1	1	-	1	1	1	1	1	1	1	1	1	1	-	1	1	1	1	1	1	1	1
765843	85.4008	99.6568	99.0067	NA	bPt-24237	Barley	1	0	-	1	1	1	1	1	1	1	1	1	1	1	1	1	1	1	1	1	1	1	1	1	1	1	1	1	1	1	1	0	1	1	1	1	0	1	1	1	1	1	1
765862	80.333	100	98.9867	NA	bPt-25137	Barley	1	1	0	1	1	1	1	1	1	1	1	1	1	1	0	1	1	1	1	1	1	0	0	0	0	1	1	0	1	0	0	1	1	1	1	1	1	1	1	1	1	1	1
766190	80.4272	99.9275	99.6333	NA	bPt-26150	Barley	0	1	1	1	0	1	1	1	1	1	1	1	1	1	0	1	1	1	1	1	1	0	0	0	1	1	1	0	1	0	0	1	1	1	1	1	1	1	1	1	1	1	1
765659	86.3417	100	100	NA	bPt-26714	Barley	1	0	0	0	1	1	0	0	0	0	0	0	0	0	0	0	0	0	0	0	0	0	0	0	0	0	0	0	0	0	0	0	0	0	0	0	0	0	0	0	0	0	0
765513	80.4041	99.8551	99.2233	NA	bPt-27539	Barley	1	1	1	1	1	1	1	1	-	1	-	1	1	1	0	1	1	1	1	1	1	0	0	0	1	1	1	0	1	0	0	1	1	1	1	1	1	1	1	-	1	1	1
765507	87.9432	100	100	NA	bPt-27596	Barley	1	1	1	1	1	1	1	1	1	1	1	1	1	0	1	1	1	1	1	1	1	1	1	1	1	1	1	1	1	1	1	0	1	1	1	1	1	1	1	1	1	1	1
765820	82.2324	100	100	NA	bPt-27784	Barley	1	0	0	0	1	1	0	1	0	0	0	0	1	0	0	0	0	0	0	0	0	0	0	0	0	0	0	0	0	0	0	0	0	0	0	0	0	0	0	0	1	0	0
765880	80.5302	98.7105	98.3833	NA	bPt-27954	Barley	1	1	1	1	1	1	1	1	1	1	1	1	1	1	0	1	1	1	1	1	1	0	0	0	1	1	1	0	1	0	0	1	1	1	1	1	1	1	1	1	1	1	1
766247	82.453	99.6117	98.7833	NA	bPt-28086	Barley	1	1	1	1	1	1	1	1	1	1	1	1	1	1	1	0	1	1	1	1	1	1	1	1	1	0	1	0	1	0	0	1	1	0	1	0	0	1	0	0	1	0	1
765905	81.6893	100	100	NA	bPt-28251	Barley	0	1	1	0	0	0	1	0	0	0	0	-	1	0	1	0	0	0	0	1	0	0	0	0	0	1	1	0	1	0	0	1	1	1	0	1	1	1	0	1	0	1	0
765814	81.3904	99.0489	98.89	NA	bPt-28290	Barley	1	1	-	1	1	1	1	1	1	1	1	1	1	1	1	1	1	1	1	1	1	1	-	-	1	1	1	1	1	1	1	1	-	0	1	1	1	1	1	1	1	1	1
765857	87.1429	100	100	NA	bPt-28337	Barley	1	1	1	1	1	1	1	1	1	1	1	1	1	1	0	1	1	1	1	1	1	0	0	0	1	1	1	0	1	0	0	1	1	1	1	1	1	1	1	1	1	1	1
766127	87.6556	100	100	NA	bPt-28607	Barley	1	1	1	1	1	1	1	1	1	1	1	1	1	1	1	0	1	1	1	1	1	1	1	1	1	1	1	0	1	0	0	1	-	0	-	0	0	1	0	0	1	0	1
766032	87.1653	100	99.455	NA	bPt-29330	Barley	0	1	1	1	0	0	1	1	1	1	1	1	0	1	0	1	1	1	0	1	1	0	0	0	1	0	1	0	1	0	0	1	0	1	1	0	1	1	1	1	1	0	1
765603	88.2838	100	100	NA	bPt-29397	Barley	1	1	1	1	1	1	1	1	1	1	1	1	1	1	1	1	1	1	1	1	1	1	1	1	1	1	1	1	1	1	1	0	1	1	1	1	1	1	1	1	1	1	1
766039	83.1369	99.0087	99.0033	NA	bPt-29399	Barley	1	1	1	0	1	1	1	1	1	1	1	1	1	0	1	1	1	1	1	1	1	1	1	1	1	-	0	0	1	0	0	1	1	-	1	1	1	1	1	1	1	1	1
766027	83.1231	99.3478	97.78	NA	bPt-29898	Barley	0	0	1	0	0	0	0	0	0	0	0	0	0	0	0	0	0	0	0	0	0	0	0	0	0	0	-	0	0	0	0	1	0	0	0	0	0	0	0	0	0	0	0
765669	82.6549	100	100	NA	bPt-29950	Barley	1	1	1	1	0	0	1	1	1	1	1	0	1	1	1	1	1	1	1	1	1	1	1	1	1	1	1	1	1	1	1	1	-	1	1	1	1	1	1	1	1	1	1
765962	84.3524	100	100	NA	bPt-30168	Barley	1	1	1	1	1	1	1	1	1	1	1	1	1	1	1	0	1	1	1	1	1	1	1	1	1	1	1	0	1	0	0	1	-	0	-	0	0	1	0	0	1	0	1
765584	90.6676	99.4667	98.7833	NA	bPt-30307	Barley	1	1	0	1	1	1	1	1	1	1	1	1	1	1	1	0	1	1	1	1	1	1	1	1	1	1	1	0	1	0	0	1	1	0	1	0	0	1	0	0	1	0	1
765664	94.1498	100	100	NA	bPt-30438	Barley	1	1	1	1	1	1	1	1	1	1	1	1	1	1	0	1	1	1	1	1	1	0	0	0	1	1	1	0	1	0	0	1	1	1	1	1	1	1	1	1	1	1	1
765798	86.6086	100	100	NA	bPt-31130	Barley	1	0	0	0	0	0	0	0	0	0	1	0	0	0	1	1	1	0	0	1	1	1	1	0	0	1	0	1	1	1	1	0	0	0	0	0	0	0	1	1	0	0	0
765871	83.2714	100	100	NA	bPt-31168	Barley	1	1	0	1	0	0	1	1	1	1	1	1	1	1	0	0	0	0	0	1	1	0	0	0	1	0	0	0	0	0	0	1	1	1	1	1	0	0	0	1	1	1	1
765764	86.4899	100	100	NA	bPt-31329	Barley	1	0	0	1	1	1	0	0	1	0	0	0	0	0	1	1	1	1	1	0	1	1	1	0	0	1	1	0	0	0	0	0	0	1	1	0	0	0	1	0	1	0	1
765567	82.1588	100	100	NA	bPt-31655	Barley	1	1	1	1	1	1	1	1	1	1	1	1	1	1	0	1	1	1	1	1	1	0	0	0	-	1	1	0	1	0	0	1	1	1	1	1	1	1	1	1	1	1	1
27717	82.8954	99.5844	99	NA	bPt-31659	Barley	1	1	1	1	1	1	1	1	1	1	1	1	1	1	0	1	1	1	1	1	1	0	0	0	-	1	1	0	1	0	0	1	1	1	1	1	1	1	1	1	1	1	1
765515	80.0741	100	100	NA	bPt-31823	Barley	1	0	0	0	1	0	0	1	0	0	0	0	0	0	0	0	0	0	0	0	0	0	0	0	0	0	0	0	0	0	0	0	0	0	0	0	0	0	0	0	0	0	0
765645	94.5566	100	100	NA	bPt-32699	Barley	1	1	1	1	1	1	1	1	1	1	1	1	1	1	1	0	1	1	1	1	1	1	1	1	1	1	1	0	1	0	0	1	1	0	1	0	0	1	0	0	1	0	1
765863	85.4492	100	100	NA	bPt-33143	Barley	1	0	0	0	0	0	0	1	0	0	1	0	0	0	0	0	1	1	0	0	0	0	0	0	0	1	0	0	0	0	0	0	0	1	1	1	0	1	1	1	0	1	0
765769	86.7064	100	100	NA	bPt-33304	Barley	1	0	0	1	1	0	1	1	1	1	0	1	1	1	0	0	1	0	0	1	1	1	1	1	1	1	1	0	0	0	0	0	1	0	0	1	0	0	0	0	1	1	1
765696	87.5178	100	100	NA	bPt-33407	Barley	1	0	0	1	-	-	-	1	0	1	0	1	1	1	0	0	0	1	0	0	0	0	1	0	1	0	0	1	0	1	1	0	1	1	0	-	-	1	1	0	1	1	1
765509	88.4989	100	100	NA	bPt-33484	Barley	1	1	1	1	1	1	1	1	1	1	1	1	1	1	1	1	1	1	1	1	1	1	1	1	1	1	1	1	1	1	1	0	1	1	1	1	1	1	1	1	1	1	1
765652	92.1839	100	100	NA	bPt-33668	Barley	1	1	1	0	1	1	1	1	1	1	1	1	1	0	1	1	1	1	1	1	1	1	1	1	1	1	0	1	1	1	1	1	1	1	1	1	1	1	1	1	1	1	1
765682	86.9683	100	99.36	NA	bPt-34026	Barley	1	0	0	0	1	1	0	1	0	1	1	0	1	0	1	1	1	-	1	1	1	1	1	1	1	1	0	0	0	0	0	1	1	1	1	1	1	0	0	0	1	0	1
766101	81.4918	98.8815	98.4233	NA	bPt-34032	Barley	1	1	1	1	1	0	0	0	0	0	1	0	0	1	1	0	0	0	1	0	0	0	0	0	1	1	1	0	0	0	0	0	0	0	0	0	0	0	0	0	0	0	0
35404	80.7413	100	100	NA	bPt-3452	Barley	1	1	1	1	0	0	1	1	1	1	1	1	1	1	1	1	1	1	1	1	1	1	1	1	1	1	1	1	1	1	1	1	1	1	1	1	1	1	1	1	1	1	1
21589	92.2764	100	100	NA	bPt-3461	Barley	0	0	1	0	0	0	0	0	0	0	0	0	0	0	1	1	1	1	0	0	0	0	0	1	1	1	0	1	1	1	1	1	0	1	1	0	1	1	1	1	0	0	0
766203	84.2286	100	100	NA	bPt-34795	Barley	1	1	1	1	1	1	1	1	1	1	1	1	1	1	0	1	1	1	1	1	1	0	0	0	1	1	1	0	1	0	0	1	1	1	1	1	1	1	1	1	1	1	1
765699	93.8286	100	100	NA	bPt-34945	Barley	1	1	1	1	1	1	1	1	1	1	1	1	1	1	1	0	1	1	1	1	1	1	1	1	1	1	1	0	1	0	0	1	1	0	1	0	0	1	0	0	1	0	1
765879	86.9233	100	100	NA	bPt-34981	Barley	1	1	1	1	1	1	1	1	1	1	1	1	1	1	1	0	1	1	1	1	1	1	1	1	1	1	1	0	1	0	0	1	1	0	1	0	0	1	-	0	1	0	1
766055	82.4252	99.9094	99.6267	NA	bPt-35154	Barley	1	1	1	1	1	1	1	1	1	1	1	1	1	1	1	0	1	1	1	1	1	1	1	1	1	1	1	0	1	0	0	1	0	0	1	0	0	-	0	0	1	0	1
765930	81.1026	99.2795	98.9933	NA	bPt-35303	Barley	0	1	1	1	0	1	0	0	0	0	0	0	0	0	0	1	0	0	1	1	0	1	-	1	0	0	0	0	0	0	0	1	0	0	1	1	0	0	1	1	0	0	0
766234	85.905	100	100	NA	bPt-35487	Barley	1	1	1	0	1	1	1	1	0	1	1	1	1	0	1	1	1	1	1	1	1	1	1	1	1	1	0	0	1	0	0	1	1	1	1	1	1	1	1	1	1	1	1
766208	81.0299	100	99.6267	NA	bPt-35517	Barley	-	1	1	1	1	1	1	1	1	1	1	1	1	1	1	0	1	1	1	1	1	1	1	1	1	-	1	0	1	0	0	1	1	0	0	0	0	1	0	0	1	0	1
765742	83.3898	99.5583	100	NA	bPt-35785	Barley	1	0	0	1	1	1	1	1	-	1	1	1	1	1	1	0	1	1	0	1	1	1	1	1	1	1	1	-	1	0	0	1	1	0	1	0	0	0	0	0	1	0	1
765914	86.459	100	100	NA	bPt-36066	Barley	1	1	1	0	1	1	1	1	1	1	1	1	1	0	1	1	1	1	1	1	1	1	1	1	1	1	0	1	1	1	1	1	1	1	1	1	1	1	1	1	1	1	1
765657	86.1121	100	100	NA	bPt-36235	Barley	1	1	1	1	1	1	1	1	1	1	1	1	1	1	1	1	1	1	1	1	1	1	1	1	1	1	1	1	1	1	1	0	1	1	1	1	1	1	1	1	1	1	1
765707	85.9248	100	100	NA	bPt-36554	Barley	1	1	1	0	1	1	1	1	1	1	1	1	1	0	1	1	1	1	1	1	1	1	1	1	1	1	0	1	1	1	1	1	1	1	1	1	1	1	1	1	1	1	1
765715	82.9512	99.3478	98.89	NA	bPt-36913	Barley	1	1	0	1	1	1	1	1	1	1	1	1	1	1	1	1	1	1	1	1	1	1	1	1	-	1	1	1	1	1	1	1	1	1	1	-	1	1	1	1	1	1	1
765710	85.0737	100	100	NA	bPt-37496	Barley	1	0	0	1	1	1	1	1	1	0	1	1	1	1	1	0	1	1	-	1	1	1	1	1	1	1	0	0	1	0	0	1	1	0	1	0	0	1	0	0	1	0	-
765650	94.8725	100	100	NA	bPt-38125	Barley	1	0	0	1	-	1	1	1	1	1	0	0	0	1	0	0	1	0	1	0	-	1	1	0	1	0	0	0	1	1	0	0	0	0	0	0	0	0	0	0	1	1	1
765886	81.8771	99.8291	99.1467	NA	bPt-38426	Barley	1	1	1	1	1	1	1	1	1	1	1	1	1	1	1	0	1	1	1	1	1	1	1	1	1	0	1	0	1	0	0	1	0	0	-	0	0	1	0	0	1	0	1
765811	80.3785	100	100	NA	bPt-38617	Barley	1	0	0	0	1	0	0	0	0	0	1	1	1	0	0	0	0	0	0	1	-	0	0	0	0	0	0	0	0	0	0	0	0	0	0	0	0	0	0	0	0	0	0
765980	82.8708	99.7826	98.88	NA	bPt-38651	Barley	1	1	0	1	1	1	1	1	1	1	1	1	1	1	1	1	1	1	1	1	1	1	1	-	0	-	1	1	1	1	1	1	1	1	1	1	1	1	1	1	1	1	1
765812	93.6426	100	100	NA	bPt-39079	Barley	1	0	0	1	1	1	1	1	0	1	1	1	1	1	1	0	1	1	0	1	1	1	1	1	1	1	1	0	1	0	0	1	1	0	1	0	0	0	0	0	0	0	1
765576	86.2356	99.8551	99.6333	NA	bPt-39113	Barley	1	0	0	0	1	0	0	0	0	1	0	0	0	0	0	0	0	0	0	0	0	0	0	0	0	0	0	0	0	0	0	0	0	0	0	0	0	0	0	0	0	1	0
766083	91.0888	100	100	NA	bPt-39635	Barley	1	1	1	0	1	1	1	1	1	1	1	1	1	0	0	0	1	1	1	1	1	1	0	1	1	1	0	0	1	0	0	1	1	1	1	1	1	1	1	1	1	1	1
765877	86.1682	99.1509	98.7833	NA	bPt-39720	Barley	1	1	1	1	1	1	1	1	1	1	1	1	1	1	0	1	1	1	1	1	1	0	0	0	1	1	1	0	1	0	0	1	1	1	1	1	1	1	1	1	1	1	1
765716	80.6058	98.8638	98.6267	NA	bPt-39878	Barley	1	1	1	1	1	1	1	1	1	1	1	1	1	1	1	0	1	1	1	1	-	1	1	1	1	0	1	0	1	0	0	1	1	0	0	0	0	1	0	0	1	0	1
765787	89.4677	100	100	NA	bPt-40335	Barley	1	1	1	1	1	1	1	1	1	1	1	1	1	1	1	1	1	1	1	1	1	1	1	1	1	1	1	1	1	1	1	0	1	1	1	1	1	1	1	1	1	1	1
765826	82.8875	99.8913	99.45	NA	bPt-40536	Barley	1	1	1	1	1	1	1	1	1	1	1	1	1	1	1	1	1	1	1	1	1	1	1	1	1	1	1	1	1	1	1	0	1	1	1	1	1	1	1	1	1	1	1
765889	81.2315	100	100	NA	bPt-40564	Barley	1	0	0	0	1	0	0	0	0	0	0	0	1	0	0	1	1	1	1	1	0	0	0	0	0	-	0	0	0	0	0	1	1	0	0	1	0	1	1	0	1	1	0
765722	80.585	100	100	NA	bPt-41590	Barley	1	0	0	1	1	1	1	1	1	1	1	1	1	1	1	1	1	1	1	1	1	1	1	1	1	1	1	1	1	1	1	1	1	1	1	1	1	1	1	1	1	1	1
765804	81.4282	99.8551	99.63	NA	bPt-42206	Barley	1	1	1	1	1	1	1	1	1	1	1	1	1	1	0	1	1	1	1	1	1	0	0	0	1	1	1	0	1	0	0	1	1	1	1	1	1	1	1	1	1	1	1
765832	92.3658	100	100	NA	bPt-42556	Barley	1	1	1	0	1	1	1	1	1	1	1	1	1	0	1	1	1	1	1	1	1	1	1	1	1	1	0	0	1	0	0	1	1	1	1	1	1	1	1	1	1	1	1
765990	85.7463	100	100	NA	bPt-42742	Barley	1	1	1	1	1	0	1	1	1	1	1	1	1	1	1	1	1	1	1	1	1	1	1	1	1	1	1	1	1	1	1	1	1	1	1	1	1	1	1	1	1	1	1
765493	87.5708	100	100	NA	bPt-43060	Barley	1	0	0	0	1	1	1	0	1	1	0	0	0	0	1	1	0	0	1	0	1	1	1	1	1	0	0	0	0	0	0	0	0	0	0	0	0	1	0	0	1	1	1
766012	85.5094	100	100	NA	bPt-43204	Barley	1	1	1	1	1	1	1	1	1	1	1	1	1	1	1	1	1	1	1	1	1	1	1	1	1	1	1	1	1	1	1	0	1	1	1	1	1	1	1	1	1	1	1
766181	86.5602	100	100	NA	bPt-43681	Barley	1	1	1	1	1	1	1	1	1	1	1	1	1	1	0	1	1	1	1	1	1	0	0	0	1	1	1	0	1	0	0	1	1	1	1	1	1	1	1	1	1	1	1
765809	90.6156	100	100	NA	bPt-44220	Barley	1	1	1	1	1	1	1	1	1	1	1	1	1	1	1	1	1	1	1	1	1	1	1	1	1	1	1	1	1	1	1	0	1	1	1	1	1	1	1	1	1	1	1
766049	82.6355	99.4565	99.125	NA	bPt-44412	Barley	0	1	1	0	0	-	1	0	0	1	0	1	0	1	1	0	0	1	1	1	0	0	0	0	1	-	1	0	1	0	0	1	1	1	1	0	0	1	1	1	1	1	1
765823	83.43	99.5502	99	NA	bPt-44496	Barley	1	1	1	1	1	1	1	1	1	1	1	1	1	1	1	0	1	1	1	1	1	1	1	1	1	1	1	0	1	0	0	1	-	0	-	0	0	1	0	0	1	0	1
20765	86.0981	100	100	NA	bPt-4485	Barley	0	0	0	1	0	1	0	0	0	0	0	0	0	1	1	1	0	0	0	0	1	1	1	0	1	1	1	1	1	1	1	1	1	1	1	0	0	0	0	0	1	0	1
765922	92.8092	100	100	NA	bPt-45453	Barley	0	1	1	0	0	0	0	1	0	0	1	1	1	0	0	0	1	1	0	1	0	0	0	0	0	1	0	1	1	1	1	1	1	1	1	1	1	0	1	1	0	0	0
765928	84.3148	100	100	NA	bPt-45848	Barley	1	1	1	1	1	1	1	1	1	1	1	1	1	1	0	1	1	1	1	1	1	0	0	0	1	1	1	0	1	0	0	1	1	1	1	1	1	1	1	1	1	1	1
766222	90.8678	100	100	NA	bPt-46054	Barley	1	1	1	1	1	1	1	1	1	1	1	1	1	1	0	1	1	1	1	1	1	0	0	0	1	1	1	0	1	0	0	1	1	1	1	1	1	1	1	1	1	1	1
765697	93.7579	100	100	NA	bPt-46828	Barley	1	1	1	1	1	1	1	1	1	1	1	1	1	1	1	1	1	1	1	1	1	1	1	1	1	1	1	1	1	1	1	0	1	1	1	1	1	1	1	1	1	1	1
765806	83.7569	100	100	NA	bPt-47517	Barley	1	0	0	1	1	1	1	1	1	1	1	1	1	1	1	1	1	1	1	1	1	1	1	1	1	1	1	1	1	1	1	0	1	1	1	1	1	1	1	1	1	1	1
765729	85.4712	99.1848	98.9	NA	bPt-47840	Barley	1	1	1	1	1	1	1	1	1	1	1	1	1	1	1	1	1	1	1	1	1	1	1	1	1	1	1	1	1	1	1	0	1	1	1	1	1	1	1	1	1	1	1
765848	83.5252	100	100	NA	bPt-47943	Barley	1	1	0	1	1	1	1	1	1	1	1	1	1	1	1	1	1	1	1	1	1	1	1	1	1	1	1	1	1	1	1	1	1	1	1	1	1	1	1	1	1	1	1
765816	85.4015	100	100	NA	bPt-48012	Barley	1	1	1	1	-	1	1	1	1	1	1	1	-	1	1	1	1	1	1	1	1	1	1	1	1	1	1	1	1	1	1	0	1	-	1	1	-	1	1	1	1	1	-
765797	81.7447	98.913	97.78	NA	bPt-48504	Barley	1	1	0	1	1	1	1	1	1	1	1	1	1	1	1	1	1	1	1	1	1	1	1	1	1	-	1	1	1	1	1	1	1	1	1	1	1	1	1	1	1	1	1
86049	80.502	99.8551	99.2767	NA	bPt-4854	Barley	1	1	1	1	1	1	1	1	1	1	1	1	1	1	1	1	1	1	1	1	1	1	1	1	1	1	1	1	1	1	1	0	1	1	1	1	1	1	1	1	1	1	1
765544	89.9592	100	100	NA	bPt-48867	Barley	1	1	1	0	1	0	0	1	0	1	1	1	1	0	0	0	1	1	1	1	0	0	0	0	0	1	0	1	1	1	1	1	1	1	1	1	1	0	1	1	0	1	1
27659	81.5478	99.5652	98.875	NA	bPt-49549	Barley	1	1	1	1	1	1	1	1	1	1	1	1	1	1	0	1	1	1	1	1	-	0	0	0	-	1	1	0	1	0	0	1	1	1	1	1	1	1	1	1	1	1	1
765728	80.5259	99.7826	97.73	NA	bPt-49988	Barley	1	1	0	1	1	1	1	1	1	1	1	1	1	1	1	1	1	1	1	1	1	1	1	1	1	-	1	1	1	1	1	1	1	1	1	1	1	1	1	1	1	1	1
220978	89.7176	98.1745	98.175	NA	bPt-5233	Barley	0	0	0	0	0	0	0	0	0	0	0	0	0	0	0	0	0	0	0	1	0	0	0	0	0	0	0	0	0	0	0	0	0	0	0	0	0	0	0	0	0	0	0
20786	84.4439	98.8105	97.955	NA	bPt-5513	Barley	0	0	0	1	0	1	0	0	0	0	0	0	0	1	1	1	1	0	0	0	1	1	1	0	1	1	1	-	1	1	1	1	1	1	1	0	0	0	0	0	1	0	1
21125	86.5061	99.3478	98.9	NA	bPt-5944	Barley	0	0	0	1	0	1	0	0	0	0	0	0	0	1	1	1	0	0	0	0	1	1	1	0	1	1	1	1	1	1	1	1	1	1	1	0	0	0	0	0	1	0	1
38173	88.5349	100	100	NA	bPt-6916	Barley	1	1	1	1	1	1	1	1	1	1	1	1	1	1	0	1	1	1	1	1	1	0	0	0	1	1	1	0	1	0	0	1	1	1	1	1	1	1	1	1	1	1	1
222622	86.9222	99.4565	99.45	NA	bPt-7578	Barley	0	0	0	1	0	1	0	0	0	0	0	0	0	1	1	1	0	0	0	0	1	1	1	0	1	1	1	1	1	1	1	1	1	1	1	0	0	0	0	0	1	0	1
786605	80.3814	100	99.43	NA	bPt-786605	Wild Barley	1	1	1	1	1	1	1	1	1	1	1	1	1	1	1	1	1	-	1	1	1	1	1	1	1	1	1	1	0	1	1	0	1	1	1	1	1	1	1	1	1	1	1
786607	82.2911	100	100	NA	bPt-786607	Wild Barley	1	1	1	1	1	1	1	1	1	1	1	1	1	1	1	1	1	1	1	1	1	1	1	1	1	1	1	0	1	0	0	1	1	1	1	1	1	1	1	1	1	1	1
786610	81.1015	98.718	98.72	NA	bXx-786610	Wild Barley	1	1	1	1	1	1	1	1	1	1	1	1	1	1	1	0	1	1	1	1	1	1	1	1	1	-	1	0	1	0	0	1	-	0	1	0	0	1	0	0	1	0	1
786611	85.6563	99.4565	99.44	NA	bPt-786611	Wild Barley	0	1	1	0	0	0	0	1	0	0	0	0	1	0	1	0	1	1	0	1	0	0	0	0	0	1	1	0	0	0	0	1	1	1	1	0	1	1	0	1	0	1	0
786614	91.4197	100	100	NA	bPt-786614	Wild Barley	1	1	1	1	1	1	1	1	1	1	1	1	1	1	0	1	1	1	1	1	1	0	0	0	1	1	1	0	1	0	0	1	1	1	1	1	1	1	1	1	1	1	1
786625	81.8207	100	100	NA	bPt-786625	Wild Barley	1	1	0	1	1	1	1	1	1	1	1	1	1	1	1	1	1	1	1	1	1	1	1	1	1	0	1	1	1	1	1	1	1	0	1	0	0	1	-	0	1	0	1
786627	94.2582	100	100	NA	bPt-786627	Wild Barley	1	1	1	1	1	1	1	1	1	1	1	1	1	1	1	0	1	1	1	1	1	1	1	1	1	1	1	0	1	0	0	1	1	0	1	0	0	1	0	0	1	0	1
786635	91.1427	100	100	NA	bPt-786635	Wild Barley	1	1	1	1	1	1	1	1	1	1	1	1	1	1	0	1	1	1	1	1	1	1	1	1	1	1	1	1	1	1	1	1	1	1	1	1	1	1	1	1	1	1	1
786636	87.4619	100	100	NA	bPt-786636	Wild Barley	1	1	0	1	1	1	1	1	1	1	1	1	1	1	1	1	1	1	1	1	1	1	1	-	1	1	1	1	1	1	1	1	1	1	1	1	1	1	1	1	1	1	1
786653	91.0255	100	100	NA	bPt-786653	Wild Barley	1	1	1	1	1	1	1	1	1	1	1	1	1	1	0	1	1	1	1	1	1	0	0	0	1	1	1	0	1	0	0	1	1	1	1	1	1	1	1	1	1	1	1
786657	84.2967	99.3861	99.0033	NA	bPt-786657	Wild Barley	1	1	1	1	1	1	1	1	1	1	1	1	1	1	0	1	1	1	1	1	1	0	0	0	-	1	1	0	1	0	0	1	1	1	1	1	1	1	1	1	1	1	1
786658	90.0279	100	100	NA	bPt-786658	Wild Barley	1	1	1	0	1	1	1	1	0	1	1	1	1	0	0	1	1	1	1	1	1	1	1	1	1	1	0	0	1	0	0	1	1	1	1	1	1	1	1	1	0	1	1
786671	88.3007	99.8551	99.6367	NA	bPt-786671	Wild Barley	1	1	1	1	1	1	1	1	1	1	1	1	1	1	1	0	1	1	1	1	1	1	1	1	1	1	1	0	1	0	0	1	1	0	1	0	0	1	0	0	1	0	1
786677	81.1722	99.7436	100	NA	bPt-786677	Wild Barley	1	1	1	1	-	-	1	1	1	1	1	1	1	1	1	1	1	1	1	1	1	1	1	1	1	1	1	1	-	1	1	0	1	0	1	1	1	1	1	1	1	1	1
786679	86.3431	100	100	NA	bPt-786679	Wild Barley	0	1	1	0	1	1	1	0	1	1	0	1	0	1	0	0	0	1	0	1	0	0	0	1	1	1	1	0	1	0	0	1	1	1	1	0	0	1	1	1	1	1	1
786681	82.6022	100	100	NA	bPt-786681	Wild Barley	1	1	1	1	1	1	1	1	1	1	1	1	1	1	1	1	1	1	1	1	1	1	1	1	1	1	1	1	1	1	1	1	0	0	1	1	1	1	1	1	1	1	1
786705	89.6929	99.8742	99.37	NA	bPt-786705	Wild Barley	1	1	1	1	1	1	1	1	1	1	1	1	1	1	0	1	1	1	1	1	1	1	1	1	1	1	1	1	1	1	1	1	1	0	1	1	1	1	1	1	1	1	1
786708	87.1911	99.9275	99.6367	NA	bPt-786708	Wild Barley	1	1	1	0	1	1	1	1	1	1	1	1	1	0	1	1	1	1	1	1	1	1	1	1	1	1	0	1	1	1	1	1	1	1	1	1	1	1	1	1	1	1	1
786715	91.949	100	100	NA	bPt-786715	Wild Barley	0	1	1	1	0	1	0	0	0	0	0	0	0	0	0	1	0	0	1	1	0	1	0	1	0	0	0	0	0	0	0	1	0	0	1	1	0	0	1	1	0	0	0
786729	85.2072	100	100	NA	bPt-786729	Wild Barley	1	1	1	1	1	1	1	1	0	1	1	1	1	1	1	1	1	0	1	1	1	1	1	1	1	1	1	1	1	1	1	1	1	1	1	1	1	1	1	1	0	1	0
786734	91.9016	100	100	NA	bPt-786734	Wild Barley	1	1	1	0	1	1	1	1	1	1	1	1	1	0	0	0	1	1	1	1	1	1	0	1	1	1	0	0	1	0	0	1	1	1	1	1	1	1	1	1	1	1	1
786738	82.3128	98.913	97.65	NA	bPt-786738	Wild Barley	1	1	0	1	1	1	1	1	1	1	1	1	1	1	1	1	1	1	1	1	1	1	1	1	-	1	-	1	1	-	1	1	1	1	1	1	1	1	1	1	1	1	-
786759	89.3975	100	100	NA	bPt-786759	Wild Barley	1	1	1	1	1	1	1	1	1	1	1	1	1	1	1	1	1	1	1	1	1	1	1	1	1	1	1	1	1	1	1	0	1	1	1	1	1	1	1	1	1	1	1
786768	87.7555	99.7026	98.51	NA	bPt-786768	Wild Barley	0	1	1	1	0	0	1	0	-	1	1	1	1	1	0	1	1	1	1	1	1	0	0	0	0	1	1	0	1	0	0	1	1	1	1	1	1	1	1	1	1	1	0
786780	87.5373	100	100	NA	bPt-786780	Wild Barley	0	0	0	1	1	1	1	1	1	1	1	0	1	1	1	0	1	1	0	1	1	1	1	1	1	-	1	0	0	0	0	1	1	0	0	0	0	1	0	0	1	0	1
786781	91.1691	100	100	NA	bPt-786781	Wild Barley	1	1	1	0	1	1	1	1	1	1	1	1	1	0	1	1	1	1	1	1	1	1	1	1	1	1	0	1	1	1	1	1	1	1	1	1	1	1	1	1	1	1	1
786801	82.4691	100	100	NA	bPt-786801	Wild Barley	1	1	1	1	1	1	1	1	1	1	1	1	1	1	1	1	1	1	1	1	1	1	1	1	1	1	1	1	1	1	1	0	1	1	1	1	1	1	1	1	1	1	1
786807	87.1726	100	100	NA	bPt-786807	Wild Barley	1	1	1	1	1	1	1	1	1	1	1	1	1	1	1	1	1	1	1	1	1	1	1	0	1	1	1	1	1	1	1	1	1	1	1	1	1	1	1	1	1	1	1
786809	89.0136	100	100	NA	bPt-786809	Wild Barley	1	1	1	0	1	0	0	1	1	0	1	0	1	0	0	0	0	0	1	0	0	0	0	1	1	0	0	0	0	0	0	0	0	0	0	0	0	0	0	0	1	0	0
786819	84.7017	100	100	NA	bPt-786819	Wild Barley	1	1	1	0	1	1	1	1	1	1	1	1	1	0	1	1	1	1	1	1	1	1	1	1	1	1	0	1	1	1	1	1	1	1	1	1	1	1	1	1	1	1	1
786828	82.1122	100	99.43	NA	bPt-786828	Wild Barley	0	1	1	0	0	0	0	1	0	0	1	1	1	0	0	0	0	0	1	0	0	0	0	0	0	0	0	0	0	0	0	0	0	0	0	0	0	0	0	0	0	0	0
786836	87.1505	100	100	NA	bPt-786836	Wild Barley	0	1	0	0	0	0	0	0	0	0	0	0	0	0	0	1	1	1	0	1	1	1	1	1	0	0	1	1	0	1	1	0	0	1	1	1	0	1	0	1	0	0	0
786845	85.6632	99.676	99.0067	NA	bPt-786845	Wild Barley	0	1	0	1	0	0	1	1	1	1	1	0	0	1	0	0	0	-	0	1	0	0	0	0	1	0	1	0	0	0	0	0	0	1	1	0	1	1	0	1	1	0	1
786857	83.3612	99.0812	99.0033	NA	bPt-786857	Wild Barley	0	1	1	1	1	1	1	0	1	1	0	1	1	1	1	1	0	0	1	1	1	1	1	1	1	1	1	1	1	1	1	0	1	0	0	0	1	1	0	0	1	-	1
786858	87.0556	100	100	NA	bPt-786858	Wild Barley	0	1	0	0	0	0	0	0	0	0	0	0	0	0	0	1	1	1	1	0	0	0	0	0	0	1	0	0	1	0	0	0	0	0	0	0	1	1	1	0	0	1	0
786875	80.4107	100	100	NA	bPt-786875	Wild Barley	0	1	1	0	0	0	0	0	0	0	0	0	0	0	0	0	0	0	0	0	0	0	0	0	0	0	0	0	0	0	0	0	0	0	0	0	0	0	0	0	0	0	0
786878	81.9657	99.2308	98.72	NA	bPt-786878	Wild Barley	1	1	1	1	1	1	1	1	0	1	1	1	1	1	1	1	1	1	1	1	1	1	1	-	1	1	1	1	1	1	1	1	1	1	1	1	1	1	1	1	1	1	1
786883	84.0692	98.783	98.7733	NA	bPt-786883	Wild Barley	1	1	1	1	1	1	1	1	1	1	1	1	1	1	0	1	1	1	1	1	1	0	0	0	-	1	1	0	1	0	0	1	1	1	1	1	1	1	1	1	1	1	1
786885	90.1447	100	100	NA	bPt-786885	Wild Barley	1	1	1	1	1	1	1	1	1	1	1	1	1	1	0	1	1	1	1	1	1	0	0	0	1	1	1	0	1	0	0	1	1	1	1	1	1	1	1	1	1	1	1
786889	82.0176	99.6568	99.0033	NA	bPt-786889	Wild Barley	1	1	1	1	1	1	1	1	1	1	1	1	1	1	1	0	1	1	1	1	1	1	1	1	1	-	1	0	1	0	0	1	1	0	-	0	0	1	0	0	1	0	1
786915	86.1781	100	100	NA	bPt-786915	Wild Barley	0	1	1	0	0	1	1	0	0	1	0	1	0	1	1	0	0	1	1	1	0	0	0	0	1	-	1	0	1	0	0	1	1	1	1	0	0	1	1	1	1	1	1
786929	89.963	100	100	NA	bPt-786929	Wild Barley	1	1	1	1	1	1	1	1	1	1	1	1	1	1	0	1	1	1	1	1	1	1	1	1	1	-	1	1	1	1	1	1	1	1	1	1	1	1	1	1	1	1	1
786932	81.3086	100	100	NA	bPt-786932	Wild Barley	1	1	0	1	1	1	1	1	1	1	1	1	1	1	1	1	1	1	1	1	1	1	1	1	-	1	1	1	1	1	1	1	1	1	1	1	1	1	1	1	1	1	1
786934	93.0961	100	100	NA	bPt-786934	Wild Barley	1	1	1	1	1	1	1	1	1	1	1	1	1	1	0	1	1	1	1	1	1	0	0	0	1	1	1	0	1	0	0	1	1	1	1	1	1	1	1	1	1	1	1
786935	85.4097	100	99.6333	NA	bPt-786935	Wild Barley	1	1	1	1	1	1	1	1	1	1	1	1	1	1	1	0	1	1	1	1	1	1	1	1	1	1	1	0	1	0	0	1	1	0	1	0	0	1	0	0	1	0	1
786940	86.6138	100	100	NA	bPt-786940	Wild Barley	0	1	1	1	0	1	1	1	1	1	0	0	0	1	0	1	1	1	1	0	0	0	0	0	1	1	1	0	1	0	0	1	1	1	1	1	1	1	1	1	1	1	1
786941	80.3046	99.6349	97.635	NA	bPt-786941	Wild Barley	1	1	1	1	1	1	1	1	1	1	1	1	1	-	1	1	1	0	1	1	1	1	1	1	1	1	1	1	-	1	1	1	1	1	1	1	1	1	1	1	1	1	1
786947	83.846	100	100	NA	bPt-786947	Wild Barley	0	1	0	0	0	0	0	0	0	0	0	0	0	0	0	0	0	0	0	0	0	0	0	0	0	0	0	0	0	0	0	0	0	0	0	0	0	0	0	0	0	0	0
786952	84.0332	100	100	NA	bPt-786952	Wild Barley	1	1	1	1	1	1	1	1	1	1	1	1	1	1	0	1	1	1	1	1	1	0	0	0	1	1	1	0	1	0	0	1	1	1	1	1	1	1	1	1	1	1	1
786981	95.4783	100	100	NA	bPt-786981	Wild Barley	1	1	1	1	1	1	1	1	1	1	1	1	1	1	1	1	1	1	1	1	1	1	1	1	1	1	1	1	1	1	1	0	1	1	1	1	1	1	1	1	1	1	1
786994	81.7377	100	100	NA	bPt-786994	Wild Barley	1	1	1	0	1	1	1	1	1	1	1	1	1	0	1	1	1	1	1	1	1	1	1	1	1	1	0	1	1	1	1	1	1	1	1	1	1	1	1	1	1	1	1
786998	84.2059	99.8913	99.43	NA	bPt-786998	Wild Barley	1	0	0	-	0	1	1	1	0	1	1	0	1	-	0	1	1	1	1	0	1	1	1	1	1	1	1	1	1	1	1	0	1	1	1	1	1	1	1	1	0	1	1
786999	88.6424	99.8113	99.055	NA	bXx-786999	Wild Barley	1	0	0	1	1	1	1	0	0	1	0	1	0	1	1	0	1	1	1	1	1	1	1	1	1	-	1	0	1	0	0	1	1	0	1	0	0	1	0	0	1	0	1
787006	85.0271	100	100	NA	bPt-787006	Wild Barley	1	1	1	1	1	1	1	1	1	1	1	1	1	1	1	0	1	1	1	1	1	1	1	1	1	-	1	0	1	0	0	1	1	0	0	0	0	1	0	0	1	0	1
787010	82.5835	100	100	NA	bPt-787010	Wild Barley	1	1	1	1	1	1	1	1	1	1	1	1	1	1	0	1	1	1	1	1	1	0	0	0	1	1	1	0	1	0	0	1	1	1	1	1	1	1	1	1	1	1	1
787011	86.7694	100	100	NA	bPt-787011	Wild Barley	1	0	0	0	0	0	0	0	0	0	0	0	0	0	0	0	0	0	0	0	0	0	0	0	0	0	0	0	0	0	0	0	0	0	0	0	0	0	0	0	0	0	0
787014	86.525	100	100	NA	bPt-787014	Wild Barley	1	1	1	0	1	1	1	1	0	1	1	1	1	0	1	1	1	1	1	1	1	1	1	1	1	1	0	0	1	0	0	1	1	1	1	1	1	1	1	1	1	1	1
787016	81.5118	99.8551	99.25	NA	bPt-787016	Wild Barley	1	1	1	1	1	1	1	1	1	1	1	1	1	1	1	0	1	1	0	1	1	1	1	1	1	1	1	0	1	0	0	1	-	0	1	0	0	1	0	0	1	0	1
787017	81.4089	99.5652	99.42	NA	bPt-787017	Wild Barley	1	-	1	1	1	1	1	1	1	1	1	-	1	1	1	1	1	1	0	1	1	1	1	1	1	1	1	1	1	1	1	0	1	1	1	1	1	1	1	1	1	1	1
787020	87.9584	100	100	NA	bPt-787020	Wild Barley	1	1	1	0	1	1	1	1	1	1	1	1	1	0	0	0	1	1	1	1	1	1	0	1	1	1	0	0	1	0	0	1	1	1	1	1	1	1	1	1	1	1	1
787028	86.9009	99.0087	98.9933	NA	bPt-787028	Wild Barley	1	0	0	1	1	1	0	1	1	1	1	1	0	1	0	0	1	0	0	0	-	1	1	1	1	0	0	1	1	1	1	0	1	1	1	0	0	0	0	0	1	1	1
787029	81.673	99.4565	99.45	NA	bPt-787029	Wild Barley	1	1	1	1	1	1	1	1	1	1	1	1	1	1	1	1	1	1	1	1	1	1	1	1	1	1	1	1	1	1	1	0	1	1	1	1	1	1	1	0	1	1	1
787042	81.4355	99.4565	98.915	NA	bPt-787042	Wild Barley	1	1	1	1	1	1	1	1	1	1	1	1	1	1	1	1	1	1	1	1	1	1	1	1	1	1	1	1	1	1	1	0	1	1	1	1	1	1	1	1	1	1	1
787058	84.1115	98.3919	97.635	NA	bPt-787058	Wild Barley	1	1	1	1	1	1	1	1	1	1	1	1	1	1	1	1	1	1	1	1	0	0	0	1	1	1	1	1	-	1	1	1	1	1	1	1	1	1	1	1	1	1	1
787061	81.5169	99.2343	97.7533	NA	bPt-787061	Wild Barley	1	0	0	1	1	1	1	1	1	1	0	0	0	1	0	0	1	0	1	0	1	1	1	1	1	-	0	0	1	1	0	0	0	0	0	0	0	0	0	0	1	1	1
787065	86.0124	100	100	NA	bPt-787065	Wild Barley	1	1	1	1	1	1	1	1	1	1	1	1	1	1	1	0	1	1	1	1	1	1	1	1	1	-	1	0	1	0	0	1	-	0	0	0	0	1	0	0	1	0	1
787072	93.6562	100	100	NA	bPt-787072	Wild Barley	1	0	0	1	0	0	0	1	1	1	0	1	1	1	0	0	0	0	0	1	1	0	0	0	1	0	1	0	0	0	0	1	1	0	0	1	0	0	1	1	1	0	1
787073	84.1993	99.7283	100	NA	bPt-787073	Wild Barley	1	1	1	1	-	-	1	1	1	1	1	1	1	1	1	1	1	1	1	1	1	1	1	1	1	1	1	-	-	1	1	0	1	0	1	1	1	1	1	1	1	1	1
787082	81.0279	100	100	NA	bPt-787082	Wild Barley	1	0	0	1	1	1	1	1	1	1	1	1	1	1	1	1	1	1	1	1	1	1	1	1	1	1	1	1	1	1	1	1	1	1	1	1	1	1	1	1	1	1	1
787085	80.3505	99.7484	99.3067	NA	bPt-787085	Wild Barley	1	0	0	0	1	1	1	1	0	1	-	1	0	0	1	1	-	1	1	1	1	1	1	0	1	1	0	1	0	1	1	1	1	1	1	0	1	1	1	1	0	1	1
787089	80.0313	100	100	NA	bPt-787089	Wild Barley	1	1	-	1	1	1	1	1	1	1	1	1	1	1	1	1	1	0	1	1	1	1	1	1	1	1	1	1	1	1	1	1	-	0	0	1	1	1	1	1	1	1	1
787104	91.1293	100	100	NA	bPt-787104	Wild Barley	1	1	1	1	1	1	1	1	1	1	1	1	1	1	0	1	1	1	1	1	1	0	0	0	1	1	1	0	1	0	0	1	1	1	1	1	1	1	1	1	1	1	1
787111	91.3211	100	100	NA	bPt-787111	Wild Barley	1	0	0	1	0	0	0	1	1	1	0	1	1	1	0	0	0	0	0	1	1	0	0	0	1	0	1	0	0	0	0	1	1	0	0	1	0	0	1	1	1	0	1
787117	83.4917	100	100	NA	bPt-787117	Wild Barley	1	1	1	1	1	-	1	1	1	1	1	1	1	1	1	1	1	1	1	1	1	1	1	1	1	1	1	1	1	1	1	0	1	-	1	1	1	1	1	1	1	1	1
787119	90.05	100	100	NA	bPt-787119	Wild Barley	1	0	0	1	1	1	0	1	1	1	1	0	1	1	1	0	1	1	0	1	1	1	1	1	1	1	1	0	1	0	0	1	1	0	0	0	0	1	0	0	1	0	1
787125	84.9303	99.1345	99.0067	NA	bPt-787125	Wild Barley	1	1	1	1	1	1	1	1	1	1	1	1	1	1	1	0	1	1	1	1	1	1	1	1	1	1	1	0	1	0	0	1	-	0	1	0	0	1	0	0	1	0	1
787127	87.9979	100	100	NA	bPt-787127	Wild Barley	1	1	1	0	1	1	1	1	1	1	1	1	1	0	0	0	1	1	1	1	1	1	0	1	1	1	0	0	1	0	0	1	1	1	1	1	1	1	1	1	1	1	1
787134	82.8928	100	100	NA	bPt-787134	Wild Barley	1	0	0	1	1	1	1	0	1	1	1	1	0	1	0	1	0	1	1	1	1	1	1	1	1	0	0	1	1	1	1	0	0	0	0	1	1	0	1	0	1	0	1
787137	86.1048	100	100	NA	bPt-787137	Wild Barley	1	0	0	1	1	1	1	1	1	1	1	0	1	1	0	1	1	1	1	1	1	1	1	1	1	1	0	1	0	1	1	1	1	0	0	1	1	1	1	1	1	1	1
787144	81.0371	100	100	NA	bPt-787144	Wild Barley	1	1	0	1	1	1	1	1	1	1	1	1	1	1	1	1	1	1	1	1	1	1	1	1	1	1	1	1	1	1	1	1	1	1	1	1	1	1	1	1	1	1	1
787149	88.0194	100	100	NA	bPt-787149	Wild Barley	1	1	1	1	1	1	1	1	1	1	1	1	1	1	0	1	1	1	1	1	1	0	0	0	1	1	1	0	1	0	0	1	1	1	1	1	1	1	1	1	1	1	1
787153	81.4245	100	100	NA	bPt-787153	Wild Barley	1	1	1	1	1	1	1	1	1	1	1	1	1	1	1	0	1	1	1	1	1	1	1	1	1	1	1	0	1	0	0	1	1	0	0	0	0	1	0	0	1	0	1
787157	90.0101	100	100	NA	bPt-787157	Wild Barley	1	1	1	1	1	1	1	1	1	1	1	1	1	1	1	0	1	1	1	1	1	1	1	1	1	1	1	0	1	0	0	1	1	0	1	0	0	1	0	0	1	0	1
787163	81.7302	100	99.6267	NA	bPt-787163	Wild Barley	1	1	1	1	1	1	1	1	1	1	1	1	1	1	0	1	1	1	1	1	1	0	0	0	-	1	1	0	1	0	0	1	1	1	1	1	1	1	1	1	1	1	1
787165	87.5402	100	100	NA	bPt-787165	Wild Barley	1	1	1	1	1	1	1	1	1	1	1	1	1	1	1	0	1	1	1	1	1	1	1	1	1	1	1	0	1	0	0	1	1	0	1	0	0	1	0	0	1	0	1
787169	82.0784	100	100	NA	bPt-787169	Wild Barley	1	0	1	1	1	1	1	1	1	1	1	1	1	1	1	0	1	1	0	1	1	1	1	1	1	1	1	0	0	0	0	0	0	0	1	0	0	1	0	0	1	0	1
787179	81.9987	100	100	NA	bPt-787179	Wild Barley	1	1	0	1	1	1	1	1	1	1	1	1	1	1	1	-	1	1	1	1	1	1	1	1	1	1	1	1	1	1	1	1	1	0	0	1	1	1	1	1	1	1	1
787187	85.6507	98.783	98.7567	NA	bPt-787187	Wild Barley	1	0	0	1	1	1	0	1	1	1	0	0	0	1	0	0	1	0	1	0	1	1	1	0	0	0	0	0	1	1	0	0	0	0	0	0	0	0	0	0	1	1	1
787196	81.773	100	100	NA	bPt-787196	Wild Barley	1	1	1	1	1	1	1	1	1	1	1	1	1	1	1	0	1	1	1	1	1	1	1	1	1	1	1	0	1	0	0	1	1	0	1	0	0	1	0	0	1	0	1
787202	88.8843	100	100	NA	bPt-787202	Wild Barley	1	1	1	1	1	1	1	1	1	1	1	1	1	1	1	0	1	1	1	1	1	1	1	1	1	1	1	0	1	0	0	1	1	0	1	0	0	1	0	0	1	0	1
787205	82.2209	99.8551	99.2767	NA	bPt-787205	Wild Barley	1	0	0	1	1	1	1	0	1	1	1	1	0	1	0	1	0	1	1	1	1	1	1	1	1	0	0	1	1	1	1	0	0	0	0	1	1	0	1	0	1	0	1
787207	86.626	100	100	NA	bPt-787207	Wild Barley	1	0	0	0	1	0	0	0	1	0	0	0	0	0	0	0	0	0	1	0	0	0	0	1	0	0	0	0	1	0	0	1	1	0	0	0	0	0	0	0	1	0	0
787208	90.4442	99.1345	99.0067	NA	bPt-787208	Wild Barley	1	0	0	1	1	1	1	1	1	1	1	0	1	1	0	1	1	1	1	1	1	1	1	1	1	1	0	1	1	1	1	1	1	1	1	-	1	1	1	1	1	1	1
787209	82.5464	100	100	NA	bPt-787209	Wild Barley	1	0	0	1	1	1	1	1	1	1	0	1	-	1	1	1	1	1	1	0	1	1	1	1	1	0	1	1	1	1	1	1	0	1	1	0	0	1	1	1	1	1	1
787228	88.0058	100	100	NA	bPt-787228	Wild Barley	1	1	1	1	1	1	1	1	1	1	1	1	1	1	0	1	1	1	1	1	1	0	0	0	1	1	1	0	1	0	0	1	1	1	1	1	1	1	1	1	1	1	1
787240	81.249	100	98.85	NA	bPt-787240	Wild Barley	1	1	0	1	1	1	1	1	1	1	1	1	1	1	1	1	1	1	1	1	1	1	1	1	0	1	1	1	1	1	1	1	1	1	1	1	1	1	1	1	1	1	1
787256	80.4843	100	99.6333	NA	bPt-787256	Wild Barley	1	1	1	0	1	1	1	1	1	1	1	1	1	0	1	1	1	1	1	1	1	1	1	1	1	1	0	1	1	1	1	1	1	1	1	1	1	1	1	1	1	1	1
787263	90.9731	99.9275	99.6367	NA	bPt-787263	Wild Barley	1	0	0	1	1	1	1	1	1	1	0	0	0	1	0	0	1	0	1	0	1	1	1	0	1	0	0	0	1	1	0	0	0	0	0	0	0	0	0	0	1	1	1
787269	84.2318	100	100	NA	bPt-787269	Wild Barley	1	1	1	1	1	1	1	1	1	1	1	1	1	1	1	0	1	1	1	1	1	1	1	1	1	1	1	0	1	0	0	1	1	0	0	0	0	1	0	0	1	0	1
787285	93.6098	100	100	NA	bPt-787285	Wild Barley	1	0	0	1	1	1	1	1	1	1	0	0	0	1	0	0	1	0	1	0	1	1	1	0	1	0	0	0	1	1	0	0	0	0	0	0	0	0	0	0	1	1	1
787297	87.5885	100	100	NA	bPt-787297	Wild Barley	1	0	0	1	1	1	1	0	1	1	1	1	0	1	1	1	1	1	1	1	1	1	1	1	1	-	1	1	-	1	1	1	1	1	1	1	1	1	1	1	1	1	1
787311	81.2655	99.2391	98.915	NA	bPt-787311	Wild Barley	1	1	1	0	1	1	1	1	1	1	1	1	1	0	1	1	-	1	1	1	1	1	1	1	1	0	0	1	1	1	1	1	1	1	1	1	1	1	1	1	1	1	1
787320	83.2658	99.9275	99.63	NA	bPt-787320	Wild Barley	1	1	1	1	1	1	1	1	1	1	1	1	1	1	0	1	1	1	1	-	1	0	0	0	1	1	1	0	1	0	0	1	1	1	1	1	1	1	1	1	1	1	1
787325	84.3783	99.7826	99.6367	NA	bPt-787325	Wild Barley	1	1	1	0	1	1	1	1	1	1	1	1	1	0	1	1	1	1	1	1	1	1	1	1	1	1	0	0	1	0	0	1	1	1	1	1	1	1	1	1	1	1	1
787334	89.5134	100	100	NA	bPt-787334	Wild Barley	1	1	1	1	1	1	1	1	1	1	1	1	1	1	1	1	1	1	1	1	1	1	1	1	1	1	1	1	1	1	1	0	1	1	1	1	1	1	1	1	1	1	1
787338	83.2526	98.2837	97.76	NA	bXx-787338	Wild Barley	1	1	1	1	1	1	1	1	1	1	1	1	1	1	1	0	1	1	1	1	1	1	1	1	1	1	1	0	1	-	0	1	1	0	-	0	0	1	0	0	1	0	1
787340	85.308	100	100	NA	bPt-787340	Wild Barley	1	1	1	0	1	1	1	1	1	1	1	1	1	0	1	1	1	1	1	1	1	1	1	1	1	1	0	1	1	1	1	1	1	1	1	1	1	1	1	1	1	1	1
787364	80.2833	98.718	97.775	NA	bXx-787364	Wild Barley	1	0	0	0	1	1	1	0	1	1	0	0	0	0	1	1	0	0	1	0	1	1	1	1	1	0	0	0	0	0	0	0	0	0	0	0	0	1	1	0	1	1	1
787386	86.2038	100	100	NA	bPt-787386	Wild Barley	1	1	1	1	1	1	1	1	1	1	1	1	1	1	0	1	1	1	1	1	1	0	0	0	1	1	1	0	1	0	0	1	1	1	1	1	1	1	1	1	1	1	1
787389	87.2038	100	100	NA	bPt-787389	Wild Barley	1	1	1	1	1	1	1	1	1	1	1	1	1	1	1	0	1	1	1	1	1	1	1	1	1	1	1	0	1	0	0	1	-	0	0	0	0	1	0	0	1	0	1
787390	90.1682	100	100	NA	bPt-787390	Wild Barley	1	1	1	0	1	1	1	1	1	1	1	1	1	0	1	1	1	1	1	1	1	1	1	1	1	1	0	0	1	0	0	1	1	1	1	1	1	1	1	1	1	1	1
787391	80.6335	100	100	NA	bPt-787391	Wild Barley	1	1	1	1	1	1	1	1	1	1	1	1	1	1	1	1	1	1	0	1	1	1	1	-	1	1	1	1	1	1	1	0	1	1	-	1	1	1	1	1	1	1	1
787394	84.5931	100	100	NA	bPt-787394	Wild Barley	1	1	1	1	1	1	1	1	1	1	1	1	1	1	1	1	1	1	1	1	1	1	1	1	1	1	1	1	1	1	1	0	1	-	1	1	1	1	1	1	1	1	1
787396	88.6387	100	100	NA	bPt-787396	Wild Barley	1	0	0	1	0	0	0	1	0	1	0	0	1	1	0	0	0	1	0	0	0	0	1	0	1	0	0	1	0	1	1	0	1	1	0	0	0	1	1	0	0	1	1
787419	92.6237	99.9275	99.6367	NA	bPt-787419	Wild Barley	1	0	0	1	1	1	1	1	1	1	1	0	1	1	0	1	1	1	1	1	1	1	1	1	1	1	0	1	1	1	1	1	1	1	1	1	1	1	1	1	1	1	1
787425	91.4241	100	100	NA	bPt-787425	Wild Barley	1	0	0	0	0	0	0	0	0	0	1	0	0	1	0	0	1	1	0	0	0	0	0	0	1	1	0	0	0	0	0	0	0	0	0	1	0	1	1	1	0	1	1
787426	81.8301	99.7826	98.86	NA	bPt-787426	Wild Barley	1	1	0	1	1	1	1	1	1	1	1	1	1	1	1	1	1	1	1	1	1	1	1	1	0	-	0	1	1	1	1	1	1	1	1	1	1	1	1	1	1	1	-
787447	81.289	99.6841	98.7833	NA	bPt-787447	Wild Barley	1	1	1	0	1	1	1	1	1	1	1	1	1	0	1	1	1	1	1	1	1	1	1	1	1	1	0	0	1	0	0	1	1	1	1	1	1	1	1	1	1	1	1
787466	82.9722	100	100	NA	bPt-787466	Wild Barley	1	1	0	1	1	1	1	1	1	1	1	1	1	1	1	1	1	1	1	1	1	1	1	1	-	-	1	1	1	1	1	1	1	1	1	1	1	1	1	1	1	1	1
787472	80.3199	100	100	NA	bPt-787472	Wild Barley	1	0	0	0	1	1	1	1	0	1	1	1	0	0	1	1	0	1	1	1	1	1	1	0	1	1	0	1	0	1	1	1	1	1	1	0	1	1	1	1	0	1	1
787473	86.8416	100	100	NA	bPt-787473	Wild Barley	1	0	0	1	-	0	1	1	0	1	0	1	1	1	0	0	1	1	0	0	0	0	1	0	1	0	0	1	0	1	1	0	1	1	0	-	0	1	1	1	1	1	1
787498	82.7763	100	100	NA	bPt-787498	Wild Barley	1	1	1	0	1	1	1	1	1	1	1	1	1	0	1	1	1	1	1	1	1	1	1	1	1	1	0	1	1	1	1	1	1	1	1	1	1	1	1	1	1	1	1
787504	83.5076	100	100	NA	bPt-787504	Wild Barley	1	1	1	0	1	1	1	1	1	1	1	1	1	0	1	1	1	1	1	1	1	1	1	1	1	1	0	1	1	1	1	1	1	1	1	1	1	1	1	1	1	1	1
787513	91.3769	100	100	NA	bPt-787513	Wild Barley	1	1	1	1	1	1	1	1	1	1	1	1	1	1	0	1	1	1	1	1	1	0	0	0	1	1	1	0	1	0	0	1	1	1	1	1	1	1	1	1	1	1	1
787523	86.0999	98.9539	98.7833	NA	bPt-787523	Wild Barley	1	0	0	1	1	1	0	1	1	1	0	1	1	1	0	1	1	1	1	0	1	1	1	0	0	0	1	1	0	1	1	0	0	1	1	0	0	0	1	0	1	1	1
787540	80.068	99.0087	99.0067	NA	bPt-787540	Wild Barley	1	1	1	1	1	1	1	1	1	1	1	1	1	1	1	1	1	1	1	1	1	1	1	1	1	1	1	1	1	1	1	0	1	1	1	1	1	1	1	1	1	1	1
787550	80.4432	98.718	98.72	NA	bXx-787550	Wild Barley	1	1	1	1	1	1	1	1	1	1	1	1	1	1	1	0	1	1	1	1	1	1	1	1	1	1	1	0	1	0	0	1	1	0	1	0	0	1	0	0	1	0	1
787567	91.812	100	100	NA	bPt-787567	Wild Barley	1	1	1	1	1	1	1	1	1	1	1	1	1	1	1	0	1	1	1	1	1	1	1	1	1	1	1	0	1	0	0	1	1	0	1	0	0	1	0	0	1	0	1
787582	84.1	100	100	NA	bPt-787582	Wild Barley	1	1	1	1	1	0	0	0	0	0	1	0	0	1	1	0	0	0	1	0	0	0	0	0	0	0	1	0	0	0	0	0	0	0	0	0	0	0	0	0	0	0	0
787611	80.9228	98.783	98.7767	NA	bPt-787611	Wild Barley	1	1	1	1	1	1	1	1	1	1	1	1	1	1	0	1	1	1	1	1	1	0	0	0	-	1	-	0	1	0	0	1	1	1	1	1	1	1	1	1	1	1	1
787626	91.0431	100	100	NA	bPt-787626	Wild Barley	1	0	0	1	1	1	1	1	1	1	0	0	0	1	0	0	1	0	1	0	1	1	1	0	1	0	0	0	1	1	0	0	0	0	0	0	0	0	0	0	1	1	1
787634	88.528	99.9275	99.6333	NA	bPt-787634	Wild Barley	1	0	0	1	0	0	0	1	0	1	0	0	1	1	0	0	0	1	0	0	0	0	-	0	1	0	0	1	0	1	1	0	1	1	0	0	0	1	1	0	0	1	1
787649	89.1517	100	100	NA	bPt-787649	Wild Barley	1	1	0	1	1	1	1	1	1	1	1	1	1	1	1	1	1	1	0	1	1	1	1	1	1	1	1	1	1	1	1	0	1	1	1	1	1	1	1	1	1	1	1
787653	89.2034	100	100	NA	bPt-787653	Wild Barley	1	1	1	1	1	1	1	1	1	1	1	1	1	1	0	1	1	1	1	1	1	1	1	1	1	-	1	1	1	1	1	1	1	1	1	1	1	1	1	1	1	1	1
787655	84.1725	100	100	NA	bXx-787655	Wild Barley	1	1	1	1	1	0	0	0	0	0	1	0	0	1	1	0	0	0	1	0	0	0	0	0	-	-	1	0	0	0	0	0	0	0	0	0	0	0	0	0	0	0	0
787665	83.0392	100	98.72	NA	bPt-787665	Wild Barley	1	1	1	1	-	1	1	1	1	1	1	1	1	1	1	1	1	1	1	1	1	1	1	1	1	1	1	1	1	1	1	0	1	-	1	1	1	1	1	1	1	1	1
787677	86.7248	100	100	NA	bPt-787677	Wild Barley	1	0	0	1	1	1	0	1	1	1	0	1	1	1	0	1	1	1	1	0	1	1	1	0	0	0	1	1	0	1	1	0	0	1	1	0	0	0	1	0	1	1	1
787678	86.5732	99.9275	99.6367	NA	bPt-787678	Wild Barley	0	1	1	0	1	1	1	0	1	1	0	1	0	1	0	0	0	1	0	1	0	0	0	1	1	1	1	0	1	0	0	1	1	1	1	0	0	1	1	1	1	1	1
787679	91.6789	99.6581	99.1467	NA	bPt-787679	Wild Barley	1	0	0	1	1	1	1	1	1	1	1	1	1	1	1	1	1	1	1	1	1	1	1	1	1	1	1	1	1	1	1	0	1	1	1	1	1	1	1	1	1	1	1
787680	83.7539	100	100	NA	bPt-787680	Wild Barley	1	1	1	1	1	1	1	1	1	1	1	1	1	1	1	0	1	1	1	1	1	1	1	1	1	-	1	0	1	0	0	1	1	0	0	0	0	1	0	0	1	0	1
787682	82.0562	100	100	NA	bPt-787682	Wild Barley	1	1	0	1	1	1	1	1	1	1	1	1	1	1	1	1	1	1	1	1	1	1	1	1	1	1	1	1	1	1	1	1	1	1	1	1	1	1	1	1	1	1	1
787696	83.9078	99.1611	97.635	NA	bPt-787696	Wild Barley	1	1	1	1	1	-	1	1	1	1	1	1	1	1	1	1	1	1	1	1	1	1	1	1	1	1	1	1	1	1	1	0	1	-	1	1	1	1	1	1	1	1	1
787700	89.1815	98.2607	97.7833	NA	bPt-787700	Wild Barley	1	0	0	1	1	1	1	1	1	1	0	0	0	1	0	0	1	0	1	0	1	1	1	0	-	0	0	0	1	1	0	0	0	0	0	0	0	0	0	0	1	1	1
787704	82.7466	100	100	NA	bPt-787704	Wild Barley	1	1	0	1	1	1	1	1	1	1	1	1	1	1	1	1	1	1	1	1	1	1	1	1	0	1	1	1	1	1	1	1	1	1	1	1	1	1	1	1	1	1	1
787710	80.9763	100	100	NA	bPt-787710	Wild Barley	1	1	1	1	1	1	1	1	1	1	1	1	1	1	1	1	1	1	0	1	1	1	1	-	1	1	1	1	1	1	1	0	1	1	1	1	1	1	1	1	1	1	1
787715	87.5748	100	100	NA	bPt-787715	Wild Barley	1	1	1	1	-	1	1	1	1	1	1	1	1	1	1	1	1	1	1	1	1	1	1	1	1	1	1	1	1	1	1	0	1	-	1	1	1	1	1	1	1	1	1
787726	85.4042	100	100	NA	bPt-787726	Wild Barley	1	1	1	1	1	1	1	1	1	1	1	1	1	1	1	1	1	1	1	1	1	1	1	1	1	1	1	1	1	1	1	0	1	0	1	1	1	1	1	1	1	1	1
787727	83.3553	100	100	NA	bPt-787727	Wild Barley	1	1	0	1	1	1	1	1	0	1	0	1	1	1	1	0	1	1	1	0	0	0	1	1	1	1	0	1	1	1	1	0	1	1	1	1	1	1	1	1	0	1	1
787728	89.4267	99.7826	99.63	NA	bPt-787728	Wild Barley	1	1	1	1	1	1	1	1	1	1	1	1	1	1	1	0	1	1	1	1	1	1	1	1	1	1	1	0	1	0	0	1	1	0	1	0	0	1	0	0	1	0	1
787736	92.7203	100	100	NA	bPt-787736	Wild Barley	1	1	0	1	0	0	1	1	1	1	1	1	1	1	0	0	0	0	0	1	1	0	0	0	1	0	1	0	0	0	0	1	1	1	1	1	0	0	0	1	1	0	1
787749	91.9537	100	100	NA	bPt-787749	Wild Barley	1	0	0	1	1	1	1	1	1	1	1	1	1	1	1	1	1	1	1	1	1	1	1	1	1	1	1	1	1	1	1	1	1	1	1	1	1	1	1	1	1	1	1
787762	89.1077	100	100	NA	bPt-787762	Wild Barley	1	1	1	1	1	1	1	1	1	1	1	1	1	1	1	1	1	1	1	1	1	1	1	1	1	1	1	1	1	1	1	0	1	1	1	1	1	1	1	1	1	1	1
787763	85.5712	99.5132	98.7533	NA	bPt-787763	Wild Barley	0	0	0	0	0	0	0	0	0	0	0	0	0	0	1	0	0	0	0	0	0	1	1	1	0	1	1	0	0	0	0	0	0	0	0	0	0	0	0	0	0	0	0
787764	86.5564	100	100	NA	bPt-787764	Wild Barley	1	1	1	1	1	1	1	1	1	1	1	1	1	1	1	1	1	0	1	1	1	1	1	1	1	1	1	1	-	1	1	1	1	-	1	1	1	1	1	1	1	1	1
787773	92.2717	100	100	NA	bPt-787773	Wild Barley	1	1	1	1	1	1	0	1	1	1	1	1	1	1	0	1	1	1	1	1	1	0	0	0	1	1	1	0	1	0	0	1	1	1	1	1	1	1	1	1	1	1	1
787776	88.7802	100	100	NA	bPt-787776	Wild Barley	1	1	1	0	1	1	1	1	1	1	1	1	1	0	1	1	1	1	1	1	1	1	1	1	1	1	0	1	1	1	1	1	1	1	1	1	1	1	1	1	1	1	1
787784	81.5478	99.3478	98.89	NA	bPt-787784	Wild Barley	1	1	-	1	1	1	1	1	1	1	1	1	1	1	1	1	1	1	1	1	1	1	1	1	1	0	-	1	1	1	1	1	1	1	1	1	1	1	1	1	1	1	1
787789	84.3117	100	100	NA	bPt-787789	Wild Barley	0	1	0	0	0	0	0	0	-	0	0	0	0	0	0	1	0	0	0	0	1	1	1	1	0	0	1	0	0	0	0	0	0	0	0	0	0	0	0	0	1	0	0
787798	88.4883	99.1249	98.7833	NA	bPt-787798	Wild Barley	1	1	1	1	1	1	1	1	1	1	1	1	1	1	0	1	1	1	1	1	1	0	0	0	1	1	1	0	1	0	0	1	1	1	1	1	1	1	1	1	1	1	1
787799	84.8758	100	100	NA	bPt-787799	Wild Barley	0	1	1	0	0	0	1	0	0	0	0	0	1	0	1	1	0	1	0	1	0	0	0	0	0	1	0	0	0	0	0	0	1	1	-	1	1	1	1	1	0	0	0
787800	84.1849	100	100	NA	bPt-787800	Wild Barley	1	1	1	1	1	1	1	1	1	1	1	1	1	1	1	1	1	1	1	1	1	1	1	1	1	1	1	1	1	1	1	0	1	1	1	1	1	1	1	1	1	1	1
787804	89.7495	100	100	NA	bPt-787804	Wild Barley	0	1	0	0	0	0	1	0	0	0	1	1	0	0	0	0	0	0	0	0	0	0	0	0	0	0	0	0	0	0	0	1	1	0	0	0	0	1	1	0	0	0	0
787810	83.9448	100	100	NA	bPt-787810	Wild Barley	1	1	1	1	1	1	1	1	1	1	1	1	1	1	1	0	1	1	1	1	1	1	1	1	1	1	1	0	1	0	0	1	1	0	1	0	0	1	0	0	1	0	1
787817	86.204	100	100	NA	bPt-787817	Wild Barley	1	1	1	0	1	1	1	1	1	1	1	1	1	0	1	1	1	1	1	1	1	1	1	1	1	1	0	0	1	-	1	1	1	1	1	1	1	1	1	1	1	1	1
787821	86.2985	100	100	NA	bPt-787821	Wild Barley	1	1	1	1	1	1	1	1	1	1	1	1	1	1	0	1	1	1	1	1	1	0	0	0	1	1	1	0	1	0	0	1	1	1	1	1	1	1	1	1	1	1	1
787837	93.1997	100	100	NA	bPt-787837	Wild Barley	0	1	0	0	0	0	0	0	0	0	0	0	0	0	0	1	1	1	1	0	0	0	0	0	0	1	0	0	1	0	0	0	0	0	0	0	1	1	1	0	0	1	0
787838	82.2415	100	100	NA	bPt-787838	Wild Barley	1	1	1	1	1	1	1	1	1	1	1	1	1	1	1	1	1	1	1	1	1	1	1	1	1	1	1	1	1	1	1	0	1	1	1	1	1	1	1	1	1	1	1
787841	88.417	99.8913	99.455	NA	bPt-787841	Wild Barley	1	1	1	1	1	1	1	1	1	1	1	1	1	1	1	1	1	1	1	1	1	1	1	1	1	1	1	1	1	1	1	0	1	1	1	1	1	1	1	1	1	1	1
787846	86.6541	100	100	NA	bPt-787846	Wild Barley	1	1	1	0	1	1	1	1	1	1	1	1	1	0	1	1	1	1	1	1	1	1	1	1	1	-	0	0	1	0	0	1	1	1	1	1	1	1	1	1	1	1	1
787860	84.5441	99.2698	98.7833	NA	bPt-787860	Wild Barley	1	1	1	1	1	1	1	1	1	1	1	1	1	1	1	0	1	1	1	1	1	1	1	1	1	1	1	0	1	0	0	1	1	0	1	0	0	1	0	0	1	0	1
787863	88.2905	100	100	NA	bPt-787863	Wild Barley	1	1	1	1	1	1	1	1	1	1	1	1	1	1	1	1	1	1	1	1	1	1	1	1	1	1	1	1	1	1	1	0	1	1	1	1	1	1	1	1	1	1	1
787871	91.5143	100	100	NA	bPt-787871	Wild Barley	1	1	1	1	1	1	1	1	1	1	1	1	1	1	1	0	1	1	1	1	1	1	1	1	1	1	1	0	1	0	0	1	1	0	1	0	0	1	0	0	1	0	1
787874	90.1198	100	100	NA	bPt-787874	Wild Barley	1	1	1	1	1	1	1	1	1	1	1	1	1	1	0	1	1	1	1	1	1	0	0	0	1	1	1	0	1	0	0	1	1	1	1	1	1	1	1	1	1	1	1
787880	88.1756	100	100	NA	bPt-787880	Wild Barley	0	1	1	0	0	0	0	0	0	0	0	0	0	0	0	1	0	0	0	0	0	0	0	0	0	0	0	1	0	1	1	0	0	1	0	1	1	0	1	1	0	1	0
787882	92.0871	100	100	NA	bPt-787882	Wild Barley	1	1	1	1	1	1	1	1	1	1	1	1	1	1	0	1	1	1	1	1	1	1	1	1	1	1	1	1	1	1	1	1	1	0	1	1	1	1	1	1	1	1	1
787885	82.7201	100	100	NA	bPt-787885	Wild Barley	1	1	1	1	1	1	1	1	1	1	1	1	1	1	1	0	1	1	1	1	1	1	1	1	1	1	1	0	1	0	0	1	1	0	1	0	0	1	0	0	1	0	1
787892	90.2296	100	100	NA	bPt-787892	Wild Barley	1	1	1	0	1	1	1	1	1	1	1	1	1	0	1	1	1	1	1	1	1	1	1	1	1	1	0	0	1	0	0	1	1	1	1	1	1	1	1	1	1	1	1
787897	82.9975	100	100	NA	bPt-787897	Wild Barley	1	1	1	1	1	1	1	1	-	1	1	1	1	1	1	1	1	1	-	1	1	1	1	1	-	1	1	0	1	0	0	1	0	1	1	1	1	1	0	1	1	1	0
787905	80.6908	100	100	NA	bPt-787905	Wild Barley	1	1	1	1	-	-	1	1	1	1	1	1	1	1	1	-	1	1	1	-	1	-	1	1	1	1	1	1	1	1	1	0	1	1	1	1	1	1	1	1	1	1	1
787934	89.3161	100	100	NA	bPt-787934	Wild Barley	1	1	1	1	1	1	1	1	1	1	1	1	1	1	1	1	1	1	1	1	1	1	1	1	1	1	1	1	1	1	1	0	1	1	1	1	1	1	1	1	1	1	1
787937	87.8891	100	100	NA	bPt-787937	Wild Barley	1	1	1	0	1	1	1	1	1	1	1	1	1	0	1	1	1	1	1	1	1	1	1	1	1	1	0	0	1	0	0	1	1	1	1	1	1	1	1	1	1	1	1
787957	85.0152	100	99.6333	NA	bPt-787957	Wild Barley	1	1	1	0	1	1	1	1	1	1	1	1	1	0	1	1	1	1	1	1	1	1	1	1	1	1	0	0	1	0	0	1	1	1	1	1	1	1	1	1	1	1	1
787961	81.5859	100	100	NA	bXx-787961	Wild Barley	1	1	1	0	1	1	1	1	1	1	1	1	1	0	1	1	1	-	1	1	1	1	1	1	1	1	0	0	1	0	0	1	1	1	1	1	1	1	1	1	1	1	1
787969	82.3609	98.783	98.7767	NA	bPt-787969	Wild Barley	1	1	1	1	1	1	1	1	1	1	1	1	1	1	1	0	1	1	1	1	1	1	1	1	1	1	1	0	1	0	0	1	0	0	0	0	0	1	0	0	1	0	1
787972	90.9046	100	100	NA	bPt-787972	Wild Barley	1	1	1	1	1	1	1	1	1	1	1	1	1	1	1	0	1	1	1	1	1	1	1	1	1	1	1	0	1	0	0	1	1	0	1	0	0	1	0	0	1	0	1
787981	84.0627	100	99.1467	NA	bPt-787981	Wild Barley	1	1	1	1	1	1	1	1	0	1	1	1	1	1	1	1	1	1	0	1	1	1	1	0	0	0	1	1	0	1	1	0	0	1	1	1	1	1	1	1	0	1	1
787988	86.945	100	100	NA	bPt-787988	Wild Barley	1	1	1	1	1	1	1	1	1	1	1	1	1	1	1	1	1	1	1	1	1	1	1	1	1	1	1	1	1	1	1	1	1	0	1	1	1	1	1	1	1	1	1
787996	87.4097	100	100	NA	bPt-787996	Wild Barley	1	1	1	0	1	1	1	1	1	1	1	1	1	0	1	1	1	1	1	1	1	1	1	1	1	1	0	1	1	1	1	1	1	1	1	1	1	1	1	1	1	1	1
788004	95.3539	100	100	NA	bPt-788004	Wild Barley	1	1	1	1	1	1	1	1	1	1	1	1	1	1	1	0	1	1	1	1	1	1	1	1	1	1	1	0	1	0	0	1	1	0	1	0	0	1	0	0	1	0	1
788020	82.0752	100	100	NA	bPt-788020	Wild Barley	0	1	1	1	1	1	1	0	0	1	0	1	1	1	1	1	0	0	0	1	1	1	1	0	0	0	1	1	0	1	1	0	0	1	0	0	1	0	0	0	0	1	1
788026	96.3652	100	100	NA	bPt-788026	Wild Barley	0	1	0	0	0	0	0	0	0	0	1	1	1	0	1	1	0	1	0	1	0	0	0	1	1	1	1	1	0	0	1	1	1	1	1	1	1	1	1	1	0	0	0
788031	91.5699	100	100	NA	bPt-788031	Wild Barley	0	1	0	1	0	0	1	1	1	1	0	1	0	1	0	1	-	1	0	0	0	0	0	0	1	0	1	0	0	0	0	1	0	1	1	0	0	1	1	1	1	0	1
788041	87.6125	100	100	NA	bPt-788041	Wild Barley	1	1	1	1	1	1	1	1	1	1	1	1	1	1	0	1	1	1	1	1	1	0	0	0	1	1	1	0	1	0	0	1	1	1	1	1	1	1	1	1	1	1	1
788042	87.9202	100	100	NA	bPt-788042	Wild Barley	1	1	1	1	1	0	1	1	1	1	1	1	1	1	1	1	1	1	1	1	1	1	1	1	1	1	1	0	1	0	0	1	-	0	1	0	0	1	0	0	1	0	1
788055	93.6266	100	100	NA	bPt-788055	Wild Barley	1	1	1	0	1	1	1	1	1	1	1	1	1	0	1	1	1	1	1	1	1	1	1	1	1	1	0	1	1	1	1	1	1	1	1	1	1	1	1	1	1	1	1
788059	81.7758	100	97.62	NA	bPt-788059	Wild Barley	1	1	-	1	1	1	1	1	1	1	1	1	1	1	0	1	1	1	1	1	0	0	0	0	-	1	-	0	1	0	0	1	1	1	1	1	1	1	1	1	1	1	1
788060	93.944	100	100	NA	bPt-788060	Wild Barley	1	1	1	0	1	1	1	1	1	1	1	1	1	0	1	1	1	1	1	1	1	1	1	1	1	1	0	1	1	1	1	1	1	1	1	1	1	1	1	1	1	1	1
788061	87.091	100	99.6267	NA	bPt-788061	Wild Barley	1	1	1	1	1	1	1	1	1	1	1	1	1	1	1	0	1	1	0	1	1	1	1	1	1	-	1	0	1	0	0	1	-	0	1	0	0	1	0	0	1	0	1
788065	84.0821	99.8913	99.45	NA	bPt-788065	Wild Barley	1	1	1	1	1	1	1	1	1	1	1	1	1	1	1	1	1	1	-	1	1	1	1	1	1	1	1	1	1	1	1	1	0	0	1	1	1	1	1	1	1	1	1
788069	84.6905	99.8913	99.45	NA	bPt-788069	Wild Barley	0	1	1	1	1	1	1	0	0	1	0	1	1	1	1	1	0	0	0	1	1	1	1	0	0	0	1	1	0	1	1	0	0	0	0	0	1	0	0	0	0	1	1
788070	88.7688	99.8913	99.44	NA	bPt-788070	Wild Barley	1	1	1	1	1	1	1	1	1	1	1	1	1	1	1	1	1	1	1	1	1	1	1	1	1	1	1	-	1	1	-	1	1	0	1	1	1	1	1	0	1	-	1
788072	87.38	100	100	NA	bPt-788072	Wild Barley	1	1	1	0	1	1	1	1	1	1	1	1	1	0	1	1	1	1	1	1	1	1	1	1	1	1	0	0	1	0	0	1	1	1	1	1	1	1	1	1	1	1	1
788074	82.462	100	100	NA	bPt-788074	Wild Barley	1	1	1	0	1	1	1	1	1	1	1	1	1	0	1	1	1	1	1	1	1	1	1	1	1	-	0	1	1	1	1	1	1	1	1	1	1	1	1	1	1	1	1
788075	80.2763	99.5652	98.6467	NA	bPt-788075	Wild Barley	1	1	1	0	1	1	1	1	1	1	1	1	1	0	1	1	1	1	1	1	1	1	1	1	1	0	0	1	1	1	1	1	1	1	1	1	1	1	1	1	1	1	1
788079	87.744	100	100	NA	bPt-788079	Wild Barley	0	1	1	1	0	1	1	1	1	1	1	1	1	1	0	1	1	1	1	1	1	0	0	0	1	1	1	0	1	0	0	1	1	1	1	1	1	1	1	1	1	1	1
788085	87.7728	100	100	NA	bPt-788085	Wild Barley	1	1	1	1	1	0	1	1	1	1	1	1	1	1	1	1	1	1	1	1	1	1	1	1	1	1	1	0	1	0	0	1	-	0	1	0	0	1	0	0	1	0	1
788097	81.8655	100	98.85	NA	bPt-788097	Wild Barley	1	1	0	1	1	1	1	1	1	1	1	1	1	1	1	1	1	1	1	1	1	1	1	1	1	1	1	1	1	1	1	1	1	1	1	1	1	1	1	-	1	1	1
788107	87.6054	100	100	NA	bPt-788107	Wild Barley	1	1	1	1	1	1	1	1	1	1	1	1	1	1	1	1	1	1	1	1	1	1	1	1	1	1	1	1	1	1	1	0	1	-	1	1	1	1	1	1	1	1	1
788108	89.2746	100	100	NA	bPt-788108	Wild Barley	1	1	1	0	1	1	1	1	1	1	1	1	1	0	1	1	1	1	1	1	1	1	1	1	1	1	0	0	1	0	0	1	1	1	1	1	1	1	1	1	1	1	1
788111	84.6187	100	100	NA	bPt-788111	Wild Barley	1	1	1	1	1	1	1	1	0	1	1	1	1	1	1	1	1	1	0	1	1	1	1	0	0	-	1	1	0	1	1	0	0	1	1	1	1	1	1	1	0	1	1
788117	81.0056	99.7436	100	NA	bPt-788117	Wild Barley	1	1	1	1	-	-	1	1	1	1	1	1	1	-	1	1	1	1	1	1	1	1	1	1	1	1	1	1	-	1	1	0	1	0	1	1	1	1	1	1	1	1	1
788120	82.4903	98.9539	98.76	NA	bPt-788120	Wild Barley	1	1	1	0	1	1	1	1	1	1	1	1	1	0	1	1	1	1	1	1	1	1	1	1	1	1	0	1	1	1	1	1	1	1	1	1	1	1	1	1	1	1	1
788128	85.8955	100	100	NA	bPt-788128	Wild Barley	1	1	1	1	1	1	1	1	1	1	1	1	1	1	1	1	1	1	1	1	1	1	0	1	1	1	1	1	1	1	1	1	1	1	1	1	1	1	1	1	1	1	1
788526	86.434	100	100	NA	bPt-788526	Wild Barley	1	1	1	1	1	1	1	1	1	1	1	1	1	0	1	1	1	1	1	1	1	1	1	1	1	1	1	1	1	1	1	0	1	1	1	1	1	1	1	1	1	1	1
788528	87.3864	100	100	NA	bPt-788528	Wild Barley	1	1	1	0	1	1	1	1	1	1	1	1	1	0	1	1	1	1	1	1	1	1	1	1	1	1	0	0	1	0	0	1	1	1	1	1	1	1	1	1	1	1	1
788529	84.8077	100	100	NA	bPt-788529	Wild Barley	1	1	1	1	-	1	1	1	1	1	1	1	1	1	1	1	1	1	1	1	1	1	1	1	1	1	1	1	1	1	1	0	1	0	1	1	1	1	1	1	1	1	1
788531	89.357	99.1249	98.7767	NA	bPt-788531	Wild Barley	1	1	1	1	1	1	1	1	1	1	1	1	1	1	1	0	1	1	1	1	1	1	1	1	1	1	1	0	1	0	0	1	1	0	1	0	0	1	0	0	1	0	1
788549	82.5627	99.9275	99.6367	NA	bPt-788549	Wild Barley	1	1	1	1	1	0	1	1	1	1	1	1	1	1	0	1	1	1	1	1	1	0	0	0	1	1	1	0	1	0	0	1	1	1	1	1	1	1	1	1	1	1	1
788558	92.7935	100	100	NA	bPt-788558	Wild Barley	1	1	1	0	1	0	0	1	1	0	1	0	1	0	0	0	0	0	1	0	0	0	0	1	1	0	0	0	0	0	0	0	0	0	0	0	0	0	0	0	1	0	0
788560	82.6963	100	100	NA	bPt-788560	Wild Barley	1	1	1	1	1	1	1	1	1	1	1	1	1	1	1	0	1	1	1	1	1	1	1	1	1	1	1	0	1	0	0	1	1	0	0	0	0	1	0	0	1	0	1
788561	83.0913	99.5652	99.43	NA	bPt-788561	Wild Barley	1	1	0	1	0	-	0	1	0	1	0	0	1	1	0	1	1	1	1	0	0	1	1	0	1	1	1	1	1	1	1	-	1	1	-	1	0	1	1	1	0	1	1
788564	83.7963	99.7826	99.45	NA	bPt-788564	Wild Barley	0	1	1	0	0	0	1	0	0	0	0	0	1	0	1	1	0	1	0	1	0	0	0	0	0	1	0	0	0	0	0	0	1	1	1	1	1	1	1	1	0	0	0
788568	85.6495	99.7436	98.72	NA	bXx-788568	Wild Barley	1	1	1	1	1	1	1	1	1	1	1	1	1	1	1	0	1	1	1	1	1	1	1	1	1	1	1	0	1	0	0	1	1	0	-	0	0	1	0	0	1	0	1
788571	82.8247	100	100	NA	bPt-788571	Wild Barley	0	1	1	1	0	1	1	1	1	1	1	1	1	1	0	1	1	1	1	1	1	0	0	0	1	1	1	0	1	0	0	1	1	1	1	1	1	1	1	1	1	1	1
788572	82.1793	100	100	NA	bPt-788572	Wild Barley	0	1	1	0	0	0	0	1	0	0	0	0	1	0	0	0	1	0	0	1	0	0	0	0	0	0	0	0	0	0	0	0	0	0	0	0	0	0	0	0	0	0	0
788575	90.9126	100	100	NA	bPt-788575	Wild Barley	0	1	1	0	0	0	0	1	0	0	1	1	1	0	0	0	1	1	0	1	0	0	0	0	0	1	0	1	1	1	1	1	1	1	1	1	1	0	1	1	0	0	0
788580	94.5099	100	100	NA	bPt-788580	Wild Barley	1	1	1	1	1	1	1	1	1	1	1	1	1	1	1	1	1	1	1	1	1	1	1	1	1	1	1	1	1	1	1	0	1	1	1	1	1	1	1	1	1	1	1
788585	83.8764	100	100	NA	bPt-788585	Wild Barley	0	1	1	1	1	1	1	1	1	1	1	1	1	1	1	1	1	1	1	1	1	1	1	1	1	1	1	1	1	1	1	0	1	1	1	1	1	1	1	1	1	1	1
788587	83.1872	100	99.6367	NA	bPt-788587	Wild Barley	0	1	1	0	1	1	1	0	1	1	0	1	0	1	0	0	0	1	0	1	0	0	0	1	1	1	1	0	1	0	0	1	1	1	1	0	0	1	1	1	1	1	1
788594	80.3801	100	100	NA	bPt-788594	Wild Barley	1	1	1	0	1	1	1	1	1	1	1	1	1	0	1	1	1	1	1	1	1	1	1	1	1	1	0	1	1	1	1	1	1	1	1	1	1	1	1	1	1	1	1
788603	82.8617	100	100	NA	bPt-788603	Wild Barley	1	1	1	1	1	1	1	1	1	1	1	1	1	1	0	1	1	1	1	1	0	0	0	0	0	0	1	0	1	0	0	1	1	1	1	1	1	1	1	1	1	1	1
788605	88.7197	100	100	NA	bPt-788605	Wild Barley	1	1	1	1	1	1	1	1	1	1	1	1	1	1	1	0	1	1	0	1	1	1	1	1	1	1	1	0	1	0	0	1	1	0	-	0	0	1	0	0	1	0	1
788611	88.8858	100	100	NA	bPt-788611	Wild Barley	1	1	1	1	1	1	1	1	1	1	1	1	1	1	1	0	1	1	1	1	1	1	1	1	1	1	1	0	1	0	0	1	1	0	1	0	0	1	0	0	1	0	1
788615	89.7287	99.8913	99.45	NA	bPt-788615	Wild Barley	1	1	1	1	1	1	1	1	-	1	1	1	1	1	1	1	1	1	1	1	1	1	1	1	1	1	1	1	1	1	1	0	1	1	1	1	1	1	1	1	1	1	1
788635	89.6022	100	100	NA	bPt-788635	Wild Barley	1	1	1	0	1	1	1	1	1	1	1	1	1	0	0	0	1	1	1	1	1	1	0	1	1	1	0	0	1	0	0	1	1	1	1	1	1	1	1	1	1	1	1
788640	81.4154	100	98.875	NA	bPt-788640	Wild Barley	1	1	1	1	1	1	1	1	1	1	1	1	1	1	1	1	-	0	1	1	1	1	1	1	1	1	1	1	0	1	1	1	1	1	-	1	1	-	1	1	1	1	-
788658	89.6487	100	100	NA	bPt-788658	Wild Barley	1	1	1	1	1	1	1	1	1	1	1	1	1	1	1	0	1	1	1	1	1	1	1	1	1	1	1	0	1	0	0	1	1	0	1	0	0	1	0	0	1	0	1
788664	83.7895	99.8913	99.45	NA	bPt-788664	Wild Barley	1	1	1	1	1	1	1	1	1	1	1	1	1	1	1	1	1	1	1	1	1	1	1	1	1	1	1	1	1	1	1	1	1	0	-	1	1	1	1	1	1	1	1
788667	93.2421	100	100	NA	bPt-788667	Wild Barley	1	1	1	1	1	1	1	1	1	1	1	1	1	1	1	0	1	1	1	1	1	1	1	1	1	1	1	0	1	0	0	1	1	0	1	0	0	1	0	0	1	0	1
788680	80.6132	100	100	NA	bPt-788680	Wild Barley	1	1	1	1	1	1	1	1	1	1	1	1	1	1	1	0	1	1	1	1	1	1	1	1	1	1	1	0	1	0	0	1	1	0	-	0	0	1	0	0	1	0	1
788699	88.3937	100	100	NA	bPt-788699	Wild Barley	1	1	1	0	1	1	1	1	1	1	1	1	1	0	1	1	1	1	1	1	1	1	1	1	1	1	0	1	1	1	1	1	1	1	1	1	1	1	1	1	1	1	1
788707	86.155	99.0087	98.9933	NA	bPt-788707	Wild Barley	1	1	0	1	1	1	1	1	1	1	1	1	1	1	1	0	1	1	1	1	1	1	1	1	1	1	1	0	1	0	0	1	-	0	1	0	0	-	0	0	1	0	1
788735	84.2344	99.4147	98.7733	NA	bPt-788735	Wild Barley	1	1	1	1	1	1	1	1	1	1	1	1	1	1	1	1	1	1	-	1	1	1	1	1	1	1	1	0	1	0	0	1	0	1	1	1	1	1	0	1	1	1	-
788743	86.2083	99.5132	98.7833	NA	bPt-788743	Wild Barley	1	1	1	0	1	1	1	1	1	1	1	1	1	0	1	1	1	1	1	1	1	1	1	1	1	1	0	1	1	1	1	1	1	1	1	1	1	1	1	1	1	1	1
788744	95.6445	100	100	NA	bPt-788744	Wild Barley	1	1	1	1	1	1	1	1	1	1	1	1	1	1	1	0	1	1	1	1	1	1	1	1	1	1	1	0	1	0	0	1	1	0	1	0	0	1	0	0	1	0	1
788746	88.745	100	100	NA	bPt-788746	Wild Barley	1	1	1	0	1	1	1	1	1	1	1	1	1	0	1	1	1	1	1	1	1	1	1	1	1	1	0	1	1	1	1	1	1	1	1	1	1	1	1	1	1	1	1
788750	90.6306	100	100	NA	bPt-788750	Wild Barley	1	1	1	1	1	1	1	1	0	1	1	1	1	1	1	1	1	1	1	1	1	1	1	1	1	1	1	1	0	1	1	1	1	1	1	1	1	1	1	1	1	0	1
788760	85.1757	100	100	NA	bPt-788760	Wild Barley	1	1	1	1	1	1	1	1	1	1	1	1	1	1	1	0	1	1	1	1	1	1	1	1	1	1	1	0	1	0	0	1	1	0	0	0	0	1	0	0	1	0	1
788766	83.5329	99.4565	99.44	NA	bPt-788766	Wild Barley	1	1	1	-	1	1	1	1	0	1	1	1	1	0	1	1	1	0	1	1	1	1	1	1	1	1	1	1	1	1	1	1	1	-	1	1	1	1	1	1	-	0	1
788767	88.4311	100	100	NA	bPt-788767	Wild Barley	1	1	1	1	1	1	1	1	1	1	1	1	1	1	1	0	1	1	1	1	1	1	1	1	1	1	1	0	1	0	0	1	1	0	1	0	0	1	0	0	1	0	1
788768	82.0945	99.0429	98.6467	NA	bPt-788768	Wild Barley	1	-	1	1	1	1	1	1	1	1	1	1	1	1	0	1	1	1	1	1	1	0	0	0	1	1	1	0	1	0	0	1	1	1	1	1	1	1	1	1	1	1	1
788780	87.1513	100	100	NA	bPt-788780	Wild Barley	1	1	1	1	-	0	1	1	1	1	1	1	1	1	1	1	1	1	1	1	1	1	1	1	1	1	1	0	1	0	0	1	-	0	1	0	0	1	0	0	1	0	1
788790	82.7709	99.0217	98.85	NA	bPt-788790	Wild Barley	0	1	0	0	1	1	1	1	0	1	1	1	1	0	1	1	1	1	1	1	1	1	1	1	1	1	0	0	1	0	0	1	1	1	1	1	1	1	1	1	1	1	1
788814	88.3455	100	100	NA	bPt-788814	Wild Barley	0	1	1	0	1	1	1	0	1	0	1	0	1	0	0	0	0	0	0	1	0	0	0	1	1	0	0	0	1	0	0	0	1	1	1	0	1	-	-	0	1	0	0
788817	85.5457	99.7826	100	NA	bPt-788817	Wild Barley	1	1	1	1	-	1	1	1	1	1	1	1	1	1	1	1	1	1	1	1	1	1	1	1	1	1	1	1	1	1	1	0	1	-	1	1	1	1	1	1	1	1	1
788819	94.858	100	100	NA	bPt-788819	Wild Barley	1	1	1	1	1	1	1	1	1	1	1	1	1	1	0	1	1	1	1	1	1	0	0	0	1	1	1	0	1	0	0	1	1	1	1	1	1	1	1	1	1	1	1
788821	86.1295	100	100	NA	bPt-788821	Wild Barley	1	1	1	1	1	1	1	1	1	1	1	1	1	1	1	0	1	1	1	1	1	1	1	1	1	-	1	0	1	0	0	1	1	0	1	0	0	1	0	0	1	0	1
788832	91.3706	100	100	NA	bPt-788832	Wild Barley	1	1	1	1	1	1	1	1	1	1	1	1	1	1	1	0	1	1	1	1	1	1	1	1	1	1	1	0	1	0	0	1	1	0	1	0	0	1	0	0	1	0	1
788838	88.8664	100	100	NA	bPt-788838	Wild Barley	1	1	1	1	1	1	1	1	1	1	1	1	1	1	1	1	1	1	1	1	1	1	1	1	1	1	1	1	1	1	1	0	1	-	1	1	1	1	1	1	1	1	1
788843	80.6482	99.7826	98.85	NA	bPt-788843	Wild Barley	1	1	0	1	1	1	1	1	1	1	1	1	1	1	1	1	1	1	1	1	1	1	1	1	-	-	1	1	1	1	1	1	1	1	1	1	1	1	1	1	1	1	1
788844	87.3834	100	100	NA	bPt-788844	Wild Barley	1	1	1	1	1	1	1	1	1	1	1	1	1	1	1	0	1	1	1	1	1	1	1	1	1	1	1	0	1	0	0	1	1	0	1	0	0	1	0	0	1	0	1
788857	81.3803	98.8213	98.1267	NA	bPt-788857	Wild Barley	0	1	1	1	1	1	1	0	0	1	0	1	1	1	1	1	0	0	0	1	1	1	1	0	0	0	1	1	0	1	1	0	0	-	0	0	1	0	0	0	0	1	1
788865	84.6273	99.8913	99.45	NA	bPt-788865	Wild Barley	1	1	1	1	-	1	1	1	1	1	1	1	1	1	1	1	1	1	1	1	1	1	1	1	1	1	1	1	1	1	1	0	1	1	1	1	1	1	1	1	1	1	1
788867	87.8283	100	100	NA	bPt-788867	Wild Barley	1	1	1	1	1	1	1	1	1	1	1	1	1	1	0	1	1	1	1	1	1	0	0	0	-	1	-	0	1	0	0	1	1	1	1	1	1	1	1	1	1	1	1
788870	87.383	100	100	NA	bPt-788870	Wild Barley	1	1	1	1	1	1	1	1	1	1	1	1	1	1	0	1	1	1	1	1	1	0	0	0	-	1	1	0	1	0	0	1	1	1	1	1	1	1	1	1	1	1	1
788892	93.9758	100	100	NA	bPt-788892	Wild Barley	0	1	1	0	0	0	0	0	0	0	0	1	1	0	1	0	0	0	0	1	0	0	0	0	0	1	1	0	1	0	0	1	1	1	1	1	1	1	0	1	0	1	0
788894	95.7453	100	100	NA	bPt-788894	Wild Barley	0	1	1	0	0	0	0	1	0	0	1	1	1	0	0	0	1	1	0	1	0	0	0	0	0	1	0	1	1	1	1	1	1	1	1	1	1	0	1	1	0	0	0
788916	88.25	99.8913	98.89	NA	bPt-788916	Wild Barley	1	-	1	1	1	1	1	1	1	1	1	1	1	1	1	0	1	1	1	1	1	1	1	1	1	1	1	0	1	0	0	1	-	0	-	0	0	1	0	0	1	0	1
788917	80.124	100	100	NA	bPt-788917	Wild Barley	1	1	1	1	1	1	1	1	1	1	1	1	1	1	0	1	1	1	1	1	0	0	0	1	1	1	1	1	1	0	1	1	1	1	-	1	1	1	1	1	1	1	1
788940	81.609	100	100	NA	bPt-788940	Wild Barley	1	1	0	1	1	1	1	1	0	1	0	1	1	1	1	0	1	1	1	0	0	0	1	1	1	1	0	1	1	1	1	0	1	1	1	1	1	1	1	1	0	1	1
788941	83.9708	100	99.32	NA	bPt-788941	Wild Barley	1	1	1	1	1	1	1	1	1	1	1	1	1	1	0	1	1	1	1	1	1	0	0	0	-	-	1	0	1	0	0	1	1	1	1	1	1	1	1	1	1	1	1
788948	87.3084	100	100	NA	bPt-788948	Wild Barley	-	1	1	1	-	1	1	1	1	-	1	1	1	1	1	1	1	1	1	1	1	1	1	1	1	1	1	1	1	-	1	0	1	-	1	1	-	1	1	1	1	1	1
788957	88.3759	100	100	NA	bPt-788957	Wild Barley	0	1	0	0	0	0	1	1	1	0	0	0	1	0	1	0	0	0	0	0	1	0	0	0	0	1	0	1	1	1	1	1	1	1	1	0	1	0	1	-	0	0	0
788967	91.3758	100	100	NA	bPt-788967	Wild Barley	1	1	1	0	1	1	1	1	1	1	1	1	1	0	1	1	1	1	1	1	1	1	1	1	1	1	0	0	1	0	0	1	1	1	1	1	1	1	1	1	1	1	1
788980	90.0862	100	100	NA	bPt-788980	Wild Barley	1	1	1	1	1	1	1	1	1	1	1	1	1	1	0	1	1	1	1	1	1	0	0	0	1	1	1	0	1	0	0	1	1	1	1	1	1	1	1	1	1	1	1
788984	81.9607	100	100	NA	bPt-788984	Wild Barley	0	1	0	1	0	0	1	1	1	1	0	1	0	1	0	1	-	1	0	0	0	0	0	0	1	0	1	0	0	0	0	1	0	1	1	0	0	1	1	1	1	0	1
788996	88.8543	99.2698	98.7567	NA	bPt-788996	Wild Barley	1	1	1	0	1	1	1	1	1	1	1	1	1	0	1	1	1	1	1	1	1	1	1	1	1	1	0	0	1	0	0	1	1	1	1	1	1	1	1	1	1	1	1
788998	89.9757	100	100	NA	bPt-788998	Wild Barley	0	1	1	0	0	0	0	0	0	0	0	1	1	0	1	0	0	0	0	1	0	0	0	0	0	1	1	0	1	0	0	1	1	1	1	1	1	1	0	1	0	1	0
789000	89.7233	99.9275	99.6367	NA	bPt-789000	Wild Barley	1	1	1	1	1	1	1	1	1	1	1	1	1	1	1	0	1	1	1	1	1	1	1	1	1	1	1	0	1	0	0	1	1	0	1	0	0	1	0	0	1	0	1
789001	87.3203	100	100	NA	bPt-789001	Wild Barley	1	1	1	1	1	0	1	1	1	1	1	1	1	1	1	1	1	1	1	1	1	1	1	1	1	1	1	0	1	0	0	1	-	0	1	0	0	1	0	0	1	0	1
789012	81.3581	100	100	NA	bPt-789012	Wild Barley	1	1	1	0	1	1	1	1	0	1	1	1	1	0	1	1	1	1	1	1	1	1	1	1	1	1	0	1	1	1	1	1	1	1	1	1	1	1	1	1	1	1	1
789013	89.9376	99.4565	99.45	NA	bPt-789013	Wild Barley	0	1	0	0	0	0	1	1	1	0	0	0	1	0	1	0	0	0	0	0	1	0	0	0	0	1	0	1	1	1	1	1	1	1	1	0	1	0	1	-	0	0	0
789021	83.2418	99.3206	98.9	NA	bPt-789021	Wild Barley	1	1	1	1	1	1	1	1	1	1	1	1	1	1	1	1	1	1	0	-	1	1	1	1	1	1	-	1	-	1	1	1	1	1	1	1	1	1	1	1	1	1	1
789033	86.4234	100	100	NA	bPt-789033	Wild Barley	1	1	1	1	1	1	1	1	1	1	1	1	1	1	1	0	1	1	1	1	1	1	1	1	1	1	1	0	1	0	0	1	1	0	-	0	0	1	0	0	1	0	1
789036	85.8906	100	100	NA	bPt-789036	Wild Barley	1	1	0	1	1	1	1	1	1	1	1	1	1	1	1	1	1	1	1	1	1	1	1	1	1	1	1	1	1	1	1	0	1	1	1	1	1	1	1	1	1	1	1
789044	83.6986	100	100	NA	bPt-789044	Wild Barley	0	1	0	0	0	0	0	0	0	0	0	0	0	0	0	0	0	0	0	0	0	0	0	0	0	0	0	0	0	0	0	0	0	0	0	0	0	0	0	0	0	0	0
789078	85.0333	98.3757	97.97	NA	bPt-789078	Wild Barley	0	1	1	0	0	0	1	0	0	0	1	1	1	0	1	1	0	1	0	1	0	0	0	1	1	1	1	1	0	0	1	-	1	1	1	1	1	1	1	1	0	0	0
789085	80.1577	99.5392	98.78	NA	bPt-789085	Wild Barley	1	1	1	0	1	1	1	1	1	1	1	1	1	0	1	1	1	1	1	1	1	1	1	1	1	-	0	1	1	1	1	1	1	1	1	1	1	1	1	1	1	1	1
789090	84.5254	100	100	NA	bPt-789090	Wild Barley	1	1	1	1	1	1	1	1	1	1	1	1	1	1	1	1	1	1	1	1	1	1	1	1	1	1	1	1	1	1	1	0	1	-	1	1	1	1	1	1	1	1	1
789091	84.1649	100	100	NA	bPt-789091	Wild Barley	1	1	1	1	1	1	1	1	1	1	1	1	1	-	1	1	1	1	1	1	1	1	1	1	1	1	0	0	1	0	0	-	1	1	1	1	1	1	1	1	1	1	1
789099	89.4616	100	100	NA	bPt-789099	Wild Barley	1	1	1	1	1	1	1	1	1	1	1	1	1	1	0	1	1	1	1	1	1	1	1	1	1	1	1	1	1	1	1	1	1	1	1	1	1	1	1	1	1	1	1
789101	81.3885	99.7283	98.875	NA	bPt-789101	Wild Barley	1	1	1	1	1	1	1	1	1	1	1	0	1	1	0	0	1	-	1	1	1	1	0	1	0	-	1	0	0	0	0	1	1	0	0	0	0	0	0	0	1	0	1
789107	84.3214	99.2678	98.49	NA	bPt-789107	Wild Barley	1	1	1	1	1	1	1	1	1	1	1	1	1	1	0	1	1	1	1	1	0	0	0	0	0	1	1	0	1	0	0	1	1	1	1	1	1	1	1	1	1	1	1
789123	85.2526	100	100	NA	bPt-789123	Wild Barley	1	1	0	1	1	1	1	1	1	1	1	1	1	1	1	1	1	1	1	1	1	1	1	1	1	-	1	1	1	1	1	1	-	0	1	0	0	1	1	0	1	0	1
789139	88.49	100	100	NA	bPt-789139	Wild Barley	1	1	1	1	1	1	1	1	1	1	1	1	1	1	1	1	1	1	1	1	1	1	1	1	1	1	1	1	1	1	1	0	1	-	1	1	1	1	1	1	1	1	1
789140	82.9753	99.7826	99.44	NA	bPt-789140	Wild Barley	1	-	1	1	1	1	1	1	1	1	1	1	1	1	1	1	1	1	0	1	1	1	1	1	1	1	1	1	1	1	1	0	1	1	1	1	1	1	1	1	1	1	1
789142	90.144	100	100	NA	bPt-789142	Wild Barley	1	1	0	1	1	1	1	1	1	1	1	1	1	1	1	1	1	1	1	1	1	1	1	-	1	1	1	1	1	1	1	1	1	1	1	1	1	1	1	1	1	1	1
789144	83.7952	99.7101	99.2667	NA	bPt-789144	Wild Barley	1	1	1	1	1	1	1	1	1	1	1	1	1	1	1	0	1	1	1	1	1	1	1	1	1	1	1	0	1	0	0	1	1	0	0	0	0	1	0	0	1	0	1
789148	88.6671	100	100	NA	bPt-789148	Wild Barley	0	1	1	1	0	0	1	0	1	1	1	1	0	1	0	1	1	1	1	1	1	0	0	0	1	1	1	0	1	0	0	1	1	1	1	1	1	1	1	1	1	1	1
789149	80.4425	100	100	NA	bPt-789149	Wild Barley	1	1	1	1	1	1	1	1	1	1	1	1	1	1	1	1	1	1	1	1	1	1	1	1	1	1	1	1	1	1	1	0	1	1	1	1	1	1	1	1	1	1	1
789152	80.8272	100	100	NA	bPt-789152	Wild Barley	1	1	1	1	1	1	1	1	1	1	1	1	1	1	1	1	1	0	1	1	1	1	1	0	1	0	1	1	1	1	1	1	1	0	-	1	0	0	1	0	1	1	1
789159	86.8704	100	100	NA	bPt-789159	Wild Barley	1	1	1	1	1	1	0	1	1	1	1	1	1	1	0	1	1	1	1	1	1	0	0	0	1	1	1	0	1	0	0	1	1	1	1	1	1	1	1	1	1	1	1
789164	90.0249	100	100	NA	bPt-789164	Wild Barley	1	1	1	0	1	1	1	1	1	1	1	1	1	0	0	0	1	1	1	1	1	1	0	1	1	1	0	0	1	0	0	1	1	1	1	1	1	1	1	1	1	1	1
789168	84.167	99.3478	98.85	NA	bPt-789168	Wild Barley	1	1	1	1	1	1	1	1	1	1	1	1	1	1	-	1	1	1	1	1	1	1	1	1	1	-	-	0	1	0	-	1	1	1	1	1	1	1	1	1	1	1	1
789170	85.0235	99.1345	99.0033	NA	bPt-789170	Wild Barley	1	1	1	1	1	1	1	1	1	1	1	1	1	-	1	0	1	1	1	1	1	1	1	1	1	1	1	0	1	0	0	1	-	0	1	0	0	1	0	0	1	0	1
789175	92.3629	100	100	NA	bPt-789175	Wild Barley	1	1	1	1	1	1	0	1	1	1	1	1	1	1	0	1	1	1	1	1	1	0	0	0	1	1	1	0	1	0	0	1	1	1	1	1	1	1	1	1	1	1	1
789178	80.8075	99.8188	99.445	NA	bPt-789178	Wild Barley	0	1	1	0	0	0	1	0	0	0	1	1	1	0	1	1	0	1	0	1	0	0	0	1	0	1	1	1	0	0	1	1	1	1	1	1	1	1	1	1	0	0	0
789181	83.5293	100	100	NA	bPt-789181	Wild Barley	0	1	1	0	0	0	1	0	0	1	0	1	0	1	1	0	0	1	1	1	0	0	0	0	1	-	1	0	1	0	0	1	1	1	1	0	0	1	1	1	1	1	1
789188	89.9063	100	100	NA	bPt-789188	Wild Barley	1	1	1	0	1	1	1	1	1	1	1	1	1	0	1	1	1	1	1	1	1	1	1	1	1	1	0	1	1	1	1	1	1	1	1	1	1	1	1	1	1	1	1
789199	85.9337	100	100	NA	bPt-789199	Wild Barley	1	1	1	1	1	1	1	1	1	1	1	1	1	1	1	1	1	1	1	1	1	1	1	1	1	1	1	1	1	1	1	0	1	-	1	1	1	1	1	1	1	1	1
789205	82.2008	99.8551	99.6267	NA	bPt-789205	Wild Barley	1	1	1	1	1	1	1	1	1	1	1	1	1	1	1	0	1	1	1	1	1	1	1	1	1	-	1	0	1	0	0	1	1	0	0	0	0	1	0	0	1	0	1
789210	88.2696	100	100	NA	bPt-789210	Wild Barley	0	1	1	0	0	0	0	1	0	0	1	0	0	0	0	0	0	0	0	0	0	0	0	0	0	0	0	0	0	0	0	0	0	0	0	0	0	0	0	0	0	0	0
789215	89.0352	99.4407	98.7833	NA	bPt-789215	Wild Barley	1	1	1	1	1	1	1	1	1	1	1	1	1	1	1	1	1	1	0	1	1	1	1	1	1	1	1	1	1	1	1	1	1	1	1	1	1	1	1	1	1	1	1
789216	81.5446	100	100	NA	bXx-789216	Wild Barley	1	1	1	0	1	1	1	1	0	1	1	1	1	0	1	1	1	1	1	1	1	1	1	1	1	1	0	0	1	0	0	1	1	1	1	1	1	1	1	1	0	1	1
789221	92.4164	100	100	NA	bPt-789221	Wild Barley	1	1	1	1	1	1	1	1	1	1	1	1	1	1	1	0	1	1	1	1	1	1	1	1	1	1	1	0	1	0	0	1	1	0	1	0	0	1	0	0	1	0	1
789238	91.3354	99.8742	99.37	NA	bPt-789238	Wild Barley	1	1	1	1	1	1	1	1	1	1	1	1	1	1	1	0	1	1	1	1	1	1	1	1	1	0	1	0	1	0	0	1	1	0	1	0	0	1	0	0	1	0	1
789248	82.1123	99.6568	98.62	NA	bPt-789248	Wild Barley	1	1	1	1	0	0	1	0	1	1	1	1	1	1	1	1	1	1	1	1	1	1	1	1	1	1	1	0	1	0	0	1	1	1	1	1	1	1	1	1	1	1	-
789256	87.4324	100	100	NA	bPt-789256	Wild Barley	1	1	1	1	1	1	1	1	0	1	1	1	1	1	1	1	1	1	1	1	1	1	1	1	1	1	1	1	0	1	1	1	1	1	1	1	1	1	1	1	1	0	1
789261	80.7143	100	100	NA	bPt-789261	Wild Barley	1	1	1	0	1	1	1	1	1	1	1	1	1	0	1	1	1	1	1	1	1	1	1	1	1	1	0	1	1	1	1	1	1	1	1	1	1	1	1	1	1	1	1
789271	83.4723	98.913	98.89	NA	bPt-789271	Wild Barley	0	1	1	1	1	1	1	0	1	1	1	1	1	1	1	1	1	1	0	1	1	1	1	1	1	1	1	1	0	1	1	1	1	1	1	1	1	1	1	1	1	1	1
789281	89.8899	100	100	NA	bPt-789281	Wild Barley	0	1	0	0	0	0	1	1	1	0	0	0	1	0	1	0	0	0	0	0	1	0	0	0	0	1	0	1	1	1	1	1	1	1	1	0	1	0	1	-	0	0	0
789296	88.1884	100	100	NA	bPt-789296	Wild Barley	1	1	1	0	1	1	1	1	1	1	1	1	1	0	1	1	1	1	0	1	1	1	1	1	1	1	0	1	1	1	1	1	1	1	1	1	1	1	1	1	1	1	1
789300	80.4429	99.4667	99.63	NA	bPt-789300	Wild Barley	1	1	1	0	1	1	1	1	1	1	1	1	1	0	1	1	1	1	1	1	1	1	1	1	1	1	0	1	1	1	1	1	1	1	1	1	1	1	1	1	1	1	1
789302	93.314	100	100	NA	bPt-789302	Wild Barley	1	1	1	1	1	1	1	1	1	1	1	1	1	1	0	1	1	1	1	1	1	0	0	0	1	1	1	0	1	0	0	1	1	1	1	1	1	1	1	1	1	1	1
789304	91.9592	100	100	NA	bPt-789304	Wild Barley	1	1	1	1	1	1	1	1	1	1	1	1	1	1	1	0	1	1	1	1	1	1	1	1	1	1	1	0	1	0	0	1	1	0	1	0	0	1	0	0	1	0	1
789316	84.9089	99.2685	97.7933	NA	bPt-789316	Wild Barley	1	1	1	1	1	1	1	1	1	1	1	1	1	1	0	1	1	1	1	0	1	0	0	0	1	1	1	0	1	0	0	1	1	-	1	1	1	1	1	1	1	1	1
789317	80.0117	99.7826	99.45	NA	bPt-789317	Wild Barley	1	1	1	0	1	1	1	1	1	1	1	1	1	0	1	1	1	1	1	1	1	1	1	1	1	1	0	1	1	1	1	1	1	1	1	1	1	1	1	1	1	1	1
789321	80.6403	100	100	NA	bPt-789321	Wild Barley	0	1	1	0	0	0	0	1	0	0	0	0	1	0	1	0	1	1	0	1	-	0	0	0	0	1	1	0	0	0	0	1	1	1	1	0	1	1	0	1	0	1	0
789322	95.8988	100	100	NA	bPt-789322	Wild Barley	1	1	1	1	1	1	1	1	1	1	1	1	1	1	1	0	1	1	1	1	1	1	1	1	1	1	1	0	1	0	0	1	1	0	1	0	0	1	0	0	1	0	1
789323	80.6917	99.5702	98.7833	NA	bPt-789323	Wild Barley	0	1	1	1	0	0	1	0	1	1	1	1	0	1	0	1	1	1	1	1	1	0	0	0	1	1	1	0	1	0	0	1	1	1	1	1	1	1	1	1	1	1	1
789325	87.5812	99.9275	99.6333	NA	bPt-789325	Wild Barley	1	1	1	1	1	1	1	1	1	1	1	1	1	1	0	1	1	1	1	1	1	0	0	0	1	1	1	0	1	0	0	1	1	1	1	1	1	1	1	1	1	1	1
789334	88.3649	100	100	NA	bPt-789334	Wild Barley	1	1	1	1	1	1	1	1	1	1	1	1	1	1	1	0	1	1	1	1	1	1	1	1	1	1	1	0	1	0	0	1	1	0	-	0	0	1	0	0	1	0	1
789338	86.4054	100	100	NA	bPt-789338	Wild Barley	1	1	1	1	1	1	1	1	0	1	1	1	1	1	1	0	1	1	1	1	1	1	1	1	1	1	1	0	1	0	0	1	0	0	1	0	0	1	0	0	0	0	1
789345	89.7131	100	100	NA	bPt-789345	Wild Barley	1	1	1	1	1	1	1	1	1	1	1	1	1	1	0	1	1	1	1	0	1	0	0	0	1	1	1	0	1	0	0	1	1	1	1	1	1	1	1	1	1	1	1
789352	80.5622	99.4969	99.32	NA	bPt-789352	Wild Barley	1	1	1	1	1	1	1	1	0	1	1	0	1	1	1	0	1	1	0	1	1	1	1	1	1	1	1	0	0	0	0	-	0	0	0	0	0	1	0	-	1	0	1
789360	82.4105	99.2391	97.93	NA	bPt-789360	Wild Barley	0	1	1	0	0	1	0	0	0	0	0	1	0	0	0	0	1	1	1	1	1	1	-	1	0	-	0	0	1	0	0	1	1	1	0	1	1	1	1	1	0	1	0
789388	91.9631	100	100	NA	bPt-789388	Wild Barley	1	1	1	1	1	1	1	1	1	1	1	1	1	1	1	0	1	1	1	1	1	1	1	1	1	1	1	0	1	0	0	1	1	0	1	0	0	1	0	0	1	0	1
789390	93.6704	100	100	NA	bPt-789390	Wild Barley	1	1	1	1	1	1	1	1	1	1	1	1	1	1	1	0	1	1	1	1	1	1	1	1	1	1	1	0	1	0	0	1	1	0	1	0	0	1	0	0	1	0	1
789399	82.3131	99.7826	98.915	NA	bPt-789399	Wild Barley	1	1	1	1	1	1	1	1	1	1	1	1	1	1	1	1	1	1	1	1	1	1	1	1	1	1	1	1	-	1	1	0	1	1	1	1	1	1	1	1	1	1	1
789400	85.1161	99.6739	98.875	NA	bPt-789400	Wild Barley	1	1	1	1	1	1	1	1	1	1	1	1	1	1	1	1	1	-	1	1	1	1	1	1	1	1	1	1	-	1	1	0	1	0	1	1	1	1	1	1	1	1	1
789411	85.6659	99.7826	99.45	NA	bPt-789411	Wild Barley	1	1	1	1	1	1	1	1	1	1	1	1	1	1	1	1	1	1	1	1	1	1	1	1	1	1	1	1	0	1	1	0	-	-	1	1	1	1	1	1	1	1	1
789413	87.5482	100	100	NA	bPt-789413	Wild Barley	1	1	1	1	1	1	1	1	1	1	1	1	1	1	0	1	1	1	1	0	1	0	0	0	1	1	1	0	1	0	0	1	1	1	1	1	1	1	1	1	1	1	1
789414	86.3463	99.8551	99.6367	NA	bPt-789414	Wild Barley	1	1	1	1	1	1	1	1	1	1	1	1	1	1	1	0	1	1	1	1	1	1	1	1	1	1	1	0	1	0	0	1	1	0	1	0	0	1	0	0	1	0	1
789417	85.6234	100	100	NA	bPt-789417	Wild Barley	1	1	1	-	1	1	1	1	1	-	1	0	1	0	1	1	0	0	1	0	1	1	1	1	1	1	1	1	1	1	1	1	1	-	1	0	1	0	1	-	1	0	1
789418	90.5691	100	100	NA	bPt-789418	Wild Barley	0	1	1	0	0	0	0	0	0	0	0	1	0	0	0	1	0	0	0	1	0	0	0	0	0	0	0	0	0	0	0	0	0	1	1	0	0	1	1	1	0	1	0
789428	89.4643	100	100	NA	bPt-789428	Wild Barley	0	1	1	0	0	0	1	0	0	0	0	1	1	0	1	0	0	0	0	1	0	0	0	0	0	1	1	0	1	0	0	1	1	1	1	1	1	1	0	1	0	1	0
789431	82.2543	100	100	NA	bPt-789431	Wild Barley	1	1	1	1	1	0	1	1	1	1	1	1	1	1	1	0	1	1	1	1	1	1	1	1	1	1	1	0	1	0	0	1	-	0	1	0	0	1	0	0	0	0	1
789436	89.2546	100	100	NA	bPt-789436	Wild Barley	0	1	1	1	0	1	1	1	1	1	0	0	0	1	0	1	1	1	1	0	0	0	0	0	1	1	1	0	1	0	0	1	1	1	1	1	1	1	1	1	1	1	1
789452	93.2165	100	100	NA	bPt-789452	Wild Barley	1	1	1	1	1	1	1	1	1	1	1	1	1	1	0	1	1	1	1	1	1	0	0	0	1	1	1	0	1	0	0	1	1	1	1	1	1	1	1	1	1	1	1
789457	88.3564	100	100	NA	bPt-789457	Wild Barley	1	1	1	1	1	1	1	1	1	1	1	1	1	1	1	1	1	1	1	1	1	1	1	1	1	1	1	1	1	1	1	0	1	1	1	1	1	1	1	1	1	1	1
789458	85.0598	99.6377	99.63	NA	bPt-789458	Wild Barley	1	1	1	1	1	1	1	1	1	1	1	1	1	1	1	0	1	1	1	1	1	1	1	1	1	1	1	0	1	0	0	1	1	0	0	0	0	1	0	0	1	0	1
789459	88.0076	100	100	NA	bPt-789459	Wild Barley	1	1	1	1	1	1	1	1	1	1	1	1	1	1	1	1	1	1	0	1	1	1	1	1	1	1	1	1	1	1	1	1	1	-	-	1	1	1	1	1	1	1	1
789463	85.1432	100	100	NA	bPt-789463	Wild Barley	1	1	1	1	1	1	1	1	1	1	1	1	1	1	0	1	1	1	1	1	1	0	0	0	1	1	1	0	1	0	0	1	1	1	1	1	1	1	1	1	1	1	1
789475	85.4312	100	100	NA	bPt-789475	Wild Barley	0	1	1	0	0	0	0	0	0	0	0	1	0	0	1	0	0	0	0	0	0	0	0	0	0	0	1	0	0	0	0	0	0	0	0	0	0	0	0	0	0	0	0
789476	89.3231	100	100	NA	bPt-789476	Wild Barley	1	1	1	1	1	1	1	1	1	1	1	1	1	1	0	1	1	1	1	1	1	0	0	0	1	1	1	0	1	0	0	1	1	1	1	1	1	1	1	1	1	1	1
789481	91.03	100	100	NA	bPt-789481	Wild Barley	1	1	1	0	1	1	1	1	1	1	1	1	1	0	1	1	1	1	1	1	1	1	1	1	1	1	0	0	1	0	0	1	1	1	1	1	1	1	1	1	1	1	1
789483	88.7714	100	100	NA	bPt-789483	Wild Barley	1	1	1	0	1	1	1	1	0	1	1	1	1	0	1	1	1	1	1	1	1	1	1	1	1	1	0	0	1	0	0	1	1	1	1	1	1	1	1	1	1	1	1
789494	82.2681	99.8018	99.0033	NA	bPt-789494	Wild Barley	1	1	1	1	1	1	1	1	1	1	1	1	1	1	1	0	1	1	1	1	1	1	1	1	1	0	1	0	1	0	0	1	0	0	-	0	0	1	0	0	1	0	1
789495	83.1931	98.7105	98.4133	NA	bPt-789495	Wild Barley	1	1	1	1	1	1	1	1	1	1	1	1	1	1	0	1	1	1	1	1	1	0	0	0	1	1	1	0	1	0	0	1	1	1	1	1	1	1	1	1	1	1	1
789497	87.8627	99.6226	99.055	NA	bXx-789497	Wild Barley	1	1	1	1	1	1	1	1	1	1	1	1	1	1	1	0	1	1	0	1	1	1	1	1	1	1	1	0	1	0	0	1	1	0	1	0	0	1	0	0	1	0	-
789505	84.8305	100	100	NA	bPt-789505	Wild Barley	0	1	1	0	0	-	1	0	0	1	0	1	0	1	1	0	0	1	1	1	0	0	0	0	1	-	1	0	1	0	0	1	1	1	1	0	0	1	1	1	1	1	1
789530	94.2895	99.0087	99.0067	NA	bPt-789530	Wild Barley	1	1	1	1	1	1	1	1	1	1	1	1	1	1	0	1	1	1	1	1	1	0	0	0	1	1	1	0	1	0	0	1	1	1	1	1	1	1	-	1	1	1	1
789534	80.1875	100	100	NA	bPt-789534	Wild Barley	0	1	1	1	0	0	1	0	1	1	1	1	-	1	0	1	1	1	1	1	1	0	0	0	1	-	1	0	1	0	0	1	1	1	1	1	1	1	1	1	1	1	1
789540	85.712	100	100	NA	bPt-789540	Wild Barley	1	1	1	1	1	1	1	1	1	1	1	1	1	1	1	1	1	1	1	1	1	1	1	1	1	1	1	1	1	1	1	0	1	-	1	1	1	1	1	1	1	1	1
789551	92.664	100	100	NA	bPt-789551	Wild Barley	0	1	1	0	0	0	0	0	0	0	0	1	0	0	1	0	0	0	0	0	0	0	0	0	0	0	1	0	0	0	0	0	0	0	0	0	0	0	0	0	0	0	0
789556	84.6398	100	100	NA	bPt-789556	Wild Barley	1	1	1	1	1	1	1	1	0	1	1	1	1	1	1	0	1	1	1	1	1	1	1	1	1	1	1	0	1	0	0	1	0	0	1	0	0	1	0	0	0	0	1
789560	84.427	100	100	NA	bPt-789560	Wild Barley	1	1	1	1	1	1	1	1	1	1	1	1	1	1	1	1	0	-	1	1	1	1	1	1	1	1	1	1	1	1	1	1	1	1	1	1	1	1	1	1	1	1	1
789566	85.9156	100	100	NA	bPt-789566	Wild Barley	1	1	1	0	1	1	1	1	1	1	1	1	1	0	1	1	1	1	1	1	1	1	1	1	1	1	0	0	1	0	0	1	1	1	-	1	1	1	1	1	1	1	1
789571	80.901	99.7826	99.63	NA	bPt-789571	Wild Barley	1	1	0	1	1	1	1	1	1	1	1	1	1	1	1	1	1	1	1	1	1	1	1	1	1	-	1	1	1	1	1	1	0	0	1	0	0	1	-	0	1	0	1
789575	81.6431	99.7293	98.6267	NA	bPt-789575	Wild Barley	1	1	1	0	1	1	0	1	1	0	0	0	1	0	1	1	1	0	0	0	1	1	1	1	1	1	1	1	0	1	1	0	0	1	1	0	1	0	1	0	1	1	1
789585	87.4435	100	100	NA	bPt-789585	Wild Barley	1	1	1	0	1	1	1	1	1	1	1	1	1	0	1	1	1	1	1	1	1	1	1	1	1	1	0	1	1	1	1	1	1	1	1	1	1	1	1	1	1	1	1
789586	92.8324	100	100	NA	bPt-789586	Wild Barley	0	1	1	0	0	0	0	1	0	0	1	1	1	0	0	0	1	1	0	1	0	0	0	0	0	1	0	1	1	1	1	1	1	1	1	1	1	0	1	1	0	0	0
789589	93.2165	100	100	NA	bPt-789589	Wild Barley	1	1	1	0	1	0	0	1	1	0	1	0	1	0	0	0	0	0	1	0	0	0	0	1	1	0	0	0	0	0	0	0	0	0	0	0	0	0	0	0	1	0	0
789590	90.1956	100	100	NA	bPt-789590	Wild Barley	1	1	1	1	1	1	1	1	1	1	1	1	1	1	1	0	1	1	1	1	1	1	1	1	1	1	1	0	1	0	0	1	1	0	1	0	0	1	0	0	1	0	1
789606	88.4909	98.1745	98.175	NA	bPt-789606	Wild Barley	1	1	1	1	1	1	1	1	1	1	1	1	1	1	1	1	1	1	1	1	1	1	1	1	1	1	1	1	1	1	1	0	1	1	1	1	1	1	1	1	1	1	1
789608	81.4741	100	100	NA	bPt-789608	Wild Barley	1	1	1	1	1	-	1	1	1	1	1	1	1	1	1	-	1	1	1	1	1	1	1	1	1	1	1	1	-	1	1	0	1	-	1	1	-	1	1	1	1	1	1
789609	80.9442	100	100	NA	bPt-789609	Wild Barley	0	1	1	1	0	0	1	0	1	1	1	-	0	1	0	1	1	1	1	1	1	0	0	0	1	1	1	0	1	0	0	1	1	1	1	1	1	1	1	1	1	1	1
789620	86.6935	100	100	NA	bPt-789620	Wild Barley	1	1	1	0	1	1	1	1	1	1	1	1	1	0	1	1	1	1	1	1	1	1	1	1	1	1	0	1	1	1	1	1	1	1	1	1	1	1	1	1	1	1	1
789624	80.6059	99.0566	99.055	NA	bXx-789624	Wild Barley	1	1	1	1	1	1	1	1	1	1	1	1	1	1	0	1	1	1	1	1	1	0	0	0	1	1	1	0	1	0	0	1	1	1	1	1	1	1	1	1	-	1	1
789633	85.363	99.2603	98.9867	NA	bPt-789633	Wild Barley	1	1	1	1	1	1	1	-	1	1	1	1	1	1	1	0	1	1	1	1	1	1	1	1	1	-	1	0	1	0	0	1	1	0	1	0	0	1	0	0	1	0	1
789653	83.7133	100	100	NA	bPt-789653	Wild Barley	1	1	1	1	1	1	1	1	1	1	1	1	1	1	0	1	1	1	1	1	1	0	0	0	1	1	1	0	1	0	0	1	1	1	1	1	1	1	1	1	1	1	1
789662	91.6825	100	100	NA	bPt-789662	Wild Barley	1	1	1	1	1	1	1	1	1	1	1	1	1	1	1	0	1	1	1	1	1	1	1	1	1	1	1	0	1	0	0	1	1	0	1	0	0	1	0	0	1	0	1
789665	83.0398	99.8913	99.445	NA	bPt-789665	Wild Barley	1	1	1	1	1	1	1	1	1	1	1	1	1	1	1	1	-	1	1	1	1	1	1	1	1	1	1	1	1	1	1	1	1	-	0	1	1	1	1	1	1	1	1
789668	94.5916	98.5131	98.51	NA	bPt-789668	Wild Barley	0	1	0	0	0	0	0	0	0	0	1	1	1	0	1	1	0	1	0	1	0	0	0	1	1	1	1	1	0	0	1	1	1	1	1	1	1	-	1	1	0	0	0
789673	85.9922	100	100	NA	bPt-789673	Wild Barley	1	1	1	1	1	1	1	1	1	1	1	1	1	1	1	1	1	1	1	1	1	1	1	1	1	1	1	1	1	1	1	0	1	1	1	1	1	1	1	1	1	1	1
789714	83.398	99.4565	98.17	NA	bPt-789714	Wild Barley	1	1	1	1	1	1	1	1	1	1	1	1	1	1	1	1	1	1	1	1	1	1	1	1	1	1	1	1	1	1	1	0	1	-	1	1	1	1	1	1	1	-	1
789724	86.3928	99.7101	99.63	NA	bPt-789724	Wild Barley	1	1	1	0	1	1	1	1	1	1	1	1	1	0	1	1	1	1	1	1	1	1	1	1	1	1	0	0	1	0	0	1	1	1	1	1	1	1	1	1	1	1	1
789749	87.9028	99.1304	98.915	NA	bPt-789749	Wild Barley	0	1	1	0	0	0	1	0	0	0	1	1	1	0	1	1	0	1	0	1	0	0	0	1	1	1	1	1	0	0	1	1	1	1	1	1	1	1	1	1	0	0	0
789750	85.2772	100	100	NA	bPt-789750	Wild Barley	1	1	1	1	1	1	1	1	1	1	1	1	1	1	1	1	1	1	1	1	1	1	1	1	1	1	1	1	1	1	1	0	1	0	1	1	1	1	1	1	1	1	1
789756	81.8719	100	100	NA	bXx-789756	Wild Barley	1	1	1	1	1	1	1	1	1	1	1	1	1	1	1	0	1	1	1	1	1	1	1	1	1	1	1	0	1	0	0	1	1	0	1	0	0	1	0	0	1	0	1
789766	80.6324	99.1848	98.84	NA	bPt-789766	Wild Barley	1	1	0	1	1	1	1	1	1	-	1	1	1	1	1	1	1	1	1	1	1	1	1	1	-	1	-	1	1	-	1	1	1	1	1	1	1	1	1	1	1	1	-
789779	87.2498	100	100	NA	bPt-789779	Wild Barley	1	1	1	1	1	0	0	0	0	0	1	0	0	1	1	0	0	0	1	0	0	0	0	0	0	1	1	0	0	0	0	0	0	0	0	0	0	0	0	0	0	0	0
789783	92.755	100	100	NA	bPt-789783	Wild Barley	0	1	1	0	1	1	0	0	0	0	0	0	0	0	0	0	0	0	-	0	0	0	0	0	0	0	1	0	0	0	0	0	0	0	0	0	0	0	0	0	0	0	0
789787	82.7888	99.8018	98.9933	NA	bPt-789787	Wild Barley	1	1	1	1	1	1	1	1	1	1	1	1	1	1	1	1	1	1	0	1	1	1	1	1	1	1	1	0	1	0	0	1	0	1	1	1	1	1	0	1	1	1	-
789799	82.3509	99.6377	99.6333	NA	bPt-789799	Wild Barley	1	1	1	0	1	1	1	1	1	1	1	1	1	0	1	1	1	1	1	1	1	1	1	1	1	1	0	0	1	0	0	1	1	1	1	1	1	1	1	1	1	1	1
789808	84.8461	100	100	NA	bPt-789808	Wild Barley	1	1	1	1	1	1	1	1	1	1	1	1	1	1	1	0	1	1	1	1	1	1	1	1	1	1	1	0	1	0	0	1	1	0	-	0	0	1	0	0	1	0	1
789812	80.1001	99.9275	99.63	NA	bPt-789812	Wild Barley	0	1	1	1	0	0	1	0	1	1	1	1	0	1	0	1	1	1	1	1	1	0	0	0	-	1	1	0	1	0	0	1	1	1	1	1	1	1	1	1	1	1	1
789813	94.0893	100	100	NA	bPt-789813	Wild Barley	0	1	1	0	0	0	1	0	0	0	1	1	1	0	1	1	0	1	0	1	0	0	0	1	1	1	1	1	0	0	1	1	1	1	1	1	1	1	1	1	0	0	0
789816	85.5904	99.7826	99.6333	NA	bPt-789816	Wild Barley	0	1	1	0	1	1	1	0	1	1	0	1	0	1	0	0	0	1	0	1	0	0	0	1	1	1	1	0	1	0	0	1	1	1	1	0	0	1	1	1	1	1	1
789822	81.7977	100	100	NA	bPt-789822	Wild Barley	1	1	1	0	1	1	1	1	1	1	1	1	1	0	1	1	1	1	1	1	1	1	1	1	1	1	0	1	1	1	1	1	1	1	1	1	1	1	1	1	1	1	1
789824	89.9133	100	100	NA	bPt-789824	Wild Barley	1	1	1	1	1	1	1	1	0	1	1	1	1	1	1	0	1	1	1	1	1	1	1	1	1	0	0	0	1	0	0	1	1	0	-	0	0	1	0	0	1	0	1
789832	89.485	100	100	NA	bPt-789832	Wild Barley	1	1	1	0	1	1	1	1	1	1	1	1	1	0	1	1	1	1	1	1	1	1	1	1	1	1	0	0	1	0	0	1	1	1	1	1	1	1	1	1	1	1	1
789833	84.3691	99.8018	98.9933	NA	bPt-789833	Wild Barley	1	1	1	1	1	1	1	1	1	1	1	1	1	1	1	0	1	1	1	1	1	1	1	1	1	1	1	0	1	0	0	1	1	0	1	0	-	1	0	0	1	0	1
789837	85.2065	100	100	NA	bPt-789837	Wild Barley	1	1	1	1	1	1	1	1	1	1	1	1	1	1	0	1	1	1	1	1	1	0	0	0	1	1	1	0	1	0	0	1	1	1	1	1	1	1	1	1	1	1	1
789847	91.119	100	100	NA	bPt-789847	Wild Barley	1	1	1	0	1	1	1	1	1	1	1	1	1	0	1	1	1	1	1	1	1	1	1	1	1	1	0	0	1	0	0	1	1	1	1	1	1	1	1	1	1	1	1
789853	83.9486	99.8913	100	NA	bPt-789853	Wild Barley	1	1	1	1	1	0	1	1	1	1	1	1	1	1	1	1	1	1	1	1	1	1	1	1	1	1	1	1	1	1	1	1	1	1	1	1	1	1	1	1	1	1	1
789857	84.1164	99.6377	99.6333	NA	bPt-789857	Wild Barley	1	1	1	1	1	1	1	1	1	1	1	1	1	1	1	0	1	1	1	1	1	1	1	1	1	-	1	0	1	0	0	1	1	0	0	0	0	1	0	0	1	0	1
789862	86.6747	100	100	NA	bPt-789862	Wild Barley	1	1	1	1	1	0	1	1	1	1	1	1	1	1	0	1	1	1	1	1	1	0	0	0	1	1	1	0	1	0	0	1	1	1	1	1	1	1	1	1	1	1	1
789865	84.8639	99.3478	98.9	NA	bPt-789865	Wild Barley	1	1	1	1	1	1	1	1	1	1	1	1	1	1	1	1	1	1	1	1	1	1	1	1	1	1	1	1	1	1	1	-	1	0	-	1	1	1	1	1	1	1	-
789866	83.7366	99.3478	98.875	NA	bPt-789866	Wild Barley	1	1	1	0	1	1	-	1	1	1	1	1	1	-	1	1	1	1	1	1	1	1	1	1	1	-	1	1	-	1	1	-	1	1	1	1	1	1	1	1	1	1	0
789872	88.604	99.7566	98.7833	NA	bPt-789872	Wild Barley	0	1	0	1	0	0	1	1	1	1	0	1	0	1	0	1	1	1	1	0	0	0	0	0	1	1	1	0	1	0	0	1	1	1	1	1	0	1	1	1	1	1	1
789875	84.8347	100	100	NA	bPt-789875	Wild Barley	1	1	1	1	1	1	1	1	1	1	1	1	1	1	1	0	1	1	1	1	1	1	1	1	1	1	1	0	1	0	0	1	-	0	1	0	0	1	0	0	1	0	1
789882	93.6791	100	100	NA	bPt-789882	Wild Barley	1	1	1	0	1	1	1	1	1	1	0	0	1	0	1	1	1	0	1	1	1	1	1	1	1	0	0	1	0	1	1	0	0	0	0	0	0	1	0	0	1	1	1
789885	86.4966	100	100	NA	bPt-789885	Wild Barley	1	1	1	1	1	1	1	1	1	1	1	1	1	1	1	1	1	1	1	1	1	1	1	1	1	1	1	1	1	1	1	0	1	1	1	1	1	1	1	1	1	1	1
789887	95.5858	100	100	NA	bPt-789887	Wild Barley	0	1	1	0	0	0	1	0	0	0	1	1	1	0	1	1	0	1	0	1	0	0	0	1	1	1	1	1	0	0	1	1	1	1	1	1	1	1	1	1	0	0	0
789892	92.3816	100	100	NA	bPt-789892	Wild Barley	1	1	1	1	1	1	1	1	1	1	1	1	1	1	0	1	1	1	1	1	1	0	0	0	1	1	1	0	1	0	0	1	1	1	1	1	1	1	1	1	1	1	1
789897	80.5978	99.8188	98.095	NA	bPt-789897	Wild Barley	1	1	1	1	1	0	1	1	1	1	1	1	1	1	1	1	1	1	1	-	1	1	1	1	1	1	1	0	1	1	1	0	1	1	1	1	1	1	1	1	1	1	-
789898	88.4226	100	100	NA	bPt-789898	Wild Barley	1	1	1	1	1	1	1	1	1	1	1	1	1	0	1	1	1	1	1	1	1	1	1	1	1	1	1	1	1	1	1	1	1	1	1	1	1	1	1	1	1	1	1
789900	93.4556	100	100	NA	bPt-789900	Wild Barley	1	1	1	1	1	1	1	1	1	1	1	1	1	1	0	1	1	1	1	1	1	0	0	0	1	1	1	0	1	0	0	1	1	1	1	1	1	1	1	1	1	1	1
789909	86.9215	100	100	NA	bPt-789909	Wild Barley	0	1	1	0	0	0	0	1	0	0	0	0	1	0	0	0	1	1	0	1	0	0	0	0	0	1	0	1	1	1	1	1	1	1	1	1	1	0	1	1	0	0	0
789911	88.4941	100	100	NA	bPt-789911	Wild Barley	1	1	1	1	1	1	1	1	1	1	1	0	1	1	0	0	1	1	1	1	1	1	0	1	0	1	1	0	1	0	0	1	1	0	0	0	0	0	0	0	1	0	1
789928	93.6871	100	100	NA	bPt-789928	Wild Barley	1	1	0	1	1	1	0	1	1	1	1	0	1	1	0	0	0	1	0	1	1	0	0	0	1	0	1	0	0	0	0	0	0	1	1	0	1	1	0	1	1	0	1
789933	88.613	99.0087	98.9767	NA	bPt-789933	Wild Barley	1	1	1	1	1	1	1	1	1	1	1	1	1	1	1	0	1	1	1	1	1	1	1	1	1	-	1	0	1	0	0	1	-	0	1	0	0	1	0	0	1	0	1
789938	83.9925	100	100	NA	bPt-789938	Wild Barley	1	1	1	1	1	1	1	1	1	1	1	1	1	1	1	0	1	1	1	1	1	1	1	1	1	1	1	0	1	0	0	1	1	0	1	0	0	1	0	0	1	0	1
789939	85.2015	100	100	NA	bPt-789939	Wild Barley	1	1	1	1	1	0	1	1	1	1	1	1	1	1	0	1	1	1	1	1	-	0	0	1	1	1	0	0	1	0	0	1	1	1	1	1	1	1	1	1	1	1	1
789942	80.5481	99.6568	98.6367	NA	bPt-789942	Wild Barley	1	1	1	0	1	1	1	1	1	1	1	1	1	0	1	1	-	1	1	1	1	1	1	1	1	1	0	0	1	0	0	1	1	1	1	1	1	1	1	1	1	1	1
789956	86.574	100	100	NA	bPt-789956	Wild Barley	0	1	1	1	0	0	1	0	1	1	1	1	1	1	0	1	1	1	1	1	1	0	0	0	0	1	1	0	1	0	0	1	1	1	1	1	1	1	1	1	0	1	0
789958	85.9227	99.9275	99.6367	NA	bPt-789958	Wild Barley	1	1	1	1	1	1	1	1	1	1	1	1	1	1	0	1	1	1	1	1	1	0	0	0	1	1	1	0	1	0	0	1	1	1	1	1	1	1	1	1	1	1	1
789959	92.4391	100	100	NA	bPt-789959	Wild Barley	1	1	1	0	1	1	1	1	-	1	1	1	1	0	1	1	1	1	1	1	1	1	1	1	1	1	0	0	1	0	0	1	1	1	1	1	1	1	1	1	1	1	1
789971	85.1063	100	100	NA	bPt-789971	Wild Barley	1	1	1	1	1	1	1	1	1	1	1	1	1	1	1	1	1	1	1	1	1	1	1	1	1	1	1	1	1	1	1	0	1	1	1	1	1	1	1	1	1	1	1
789973	80.823	100	100	NA	bPt-789973	Wild Barley	1	1	1	1	1	1	1	1	1	1	1	1	1	1	1	-	1	1	1	1	1	1	1	1	1	1	1	1	1	1	1	1	1	0	-	1	1	1	1	1	1	1	1
789975	91.0297	100	100	NA	bPt-789975	Wild Barley	0	1	1	1	0	1	1	1	1	1	1	1	1	1	0	1	1	1	1	1	1	0	0	0	1	1	1	0	1	0	0	1	1	1	1	1	1	1	1	1	1	1	1
789982	83.6469	100	100	NA	bPt-789982	Wild Barley	1	1	1	1	1	1	1	1	1	1	1	1	1	1	1	1	1	1	1	1	1	1	1	1	1	1	1	1	1	1	1	1	1	0	-	1	1	1	1	1	1	1	1
789985	83.8768	99.1453	99.1467	NA	bPt-789985	Wild Barley	1	1	1	0	1	0	0	1	1	0	1	0	1	0	0	0	0	0	1	0	0	0	0	1	1	0	0	0	1	0	0	1	1	0	0	0	0	0	0	0	0	0	0
789988	92.419	100	100	NA	bPt-789988	Wild Barley	1	1	1	1	1	1	1	1	1	1	1	1	1	1	0	1	1	1	1	1	1	0	0	0	1	1	1	0	1	0	0	1	1	1	1	1	1	1	1	1	1	1	1
789996	85.7777	100	100	NA	bPt-789996	Wild Barley	1	1	1	1	1	-	1	1	-	1	1	1	1	1	1	1	1	1	1	1	1	1	1	1	1	1	1	1	1	1	1	0	1	1	1	1	1	1	1	1	1	1	1
790007	89.8572	100	100	NA	bPt-790007	Wild Barley	1	1	1	1	1	1	1	1	1	1	1	1	1	1	0	1	1	1	1	1	1	0	0	0	1	1	1	0	1	0	0	1	1	1	1	1	1	1	1	1	1	1	1
790017	82.9584	98.9539	98.4133	NA	bPt-790017	Wild Barley	1	1	1	1	1	1	1	1	1	1	1	1	1	1	1	0	1	1	1	1	1	1	1	1	1	1	1	0	1	0	0	1	1	0	1	0	0	1	0	0	1	0	1
790025	80.5057	99.5139	98.495	NA	bPt-790025	Wild Barley	0	1	1	0	0	1	0	1	0	0	0	0	1	0	0	0	1	-	0	0	1	0	0	0	0	0	0	0	1	0	0	1	1	1	1	1	1	0	0	0	1	0	0
790029	81.0987	99.9275	99.6333	NA	bPt-790029	Wild Barley	1	1	0	1	1	1	1	1	1	1	1	1	1	1	1	0	1	1	1	1	1	1	1	1	1	1	1	0	1	0	0	1	1	0	1	0	0	1	0	0	1	0	1
790030	86.2045	100	100	NA	bPt-790030	Wild Barley	1	1	1	1	1	1	1	1	1	1	1	1	1	1	1	0	1	1	1	1	1	1	1	1	1	1	1	0	1	0	0	1	1	0	-	0	0	1	0	0	1	0	1
790038	89.552	99.6377	99.6267	NA	bPt-790038	Wild Barley	1	1	0	1	0	0	1	1	1	1	1	1	1	1	0	0	0	0	0	1	1	0	0	0	1	0	1	0	0	0	0	1	1	1	1	1	0	0	0	1	1	1	1
790042	92.1268	98.913	98.915	NA	bPt-790042	Wild Barley	1	1	1	1	1	1	1	1	1	1	1	1	1	1	0	1	1	1	1	-	1	0	0	0	1	1	-	0	1	0	0	1	1	1	1	1	1	1	1	1	1	1	1
790049	82.6526	100	100	NA	bPt-790049	Wild Barley	1	1	1	1	1	1	1	1	1	1	1	1	1	1	1	1	0	1	1	1	1	1	1	1	1	1	1	1	1	1	1	1	1	1	1	1	1	1	1	1	1	1	1
790064	88.6039	100	100	NA	bPt-790064	Wild Barley	1	1	1	1	1	1	1	1	1	1	1	1	1	1	1	1	1	1	1	1	1	1	1	1	1	1	1	1	1	1	1	0	1	1	1	1	1	1	1	1	1	1	1
790073	89.2597	100	100	NA	bPt-790073	Wild Barley	0	1	1	0	0	0	1	0	0	0	0	1	1	0	1	0	0	0	0	1	0	0	0	0	0	1	1	0	1	0	0	1	1	1	1	1	1	1	0	1	0	1	0
790082	92.1708	100	100	NA	bPt-790082	Wild Barley	0	1	1	0	0	0	0	1	0	0	1	0	0	0	0	0	0	0	0	0	0	0	0	0	0	0	0	0	0	0	0	0	0	0	0	0	0	0	0	0	0	0	0
790098	80.3753	100	100	NA	bPt-790098	Wild Barley	1	1	0	1	1	1	1	1	1	1	1	1	1	1	1	1	1	1	1	1	1	1	1	1	1	1	1	1	1	1	1	1	1	1	1	1	1	1	1	1	1	1	1
790101	81.685	100	100	NA	bPt-790101	Wild Barley	1	1	1	1	1	1	1	1	1	1	1	1	1	1	1	1	1	1	1	1	1	1	1	1	1	1	1	1	1	1	1	0	1	1	1	1	1	1	1	1	1	1	1
790108	83.2411	98.597	97.775	NA	bXx-790108	Wild Barley	1	1	1	0	0	-	1	0	0	0	1	1	0	0	0	0	0	0	0	0	0	0	0	0	0	0	0	0	0	0	0	1	1	0	0	0	0	1	1	0	0	0	0
790110	86.624	100	100	NA	bPt-790110	Wild Barley	1	1	1	1	1	1	1	1	1	1	1	1	1	1	1	1	1	1	1	1	1	1	1	1	1	1	1	1	1	1	1	0	1	-	1	1	1	1	1	1	1	1	1
790116	82.8651	100	100	NA	bPt-790116	Wild Barley	1	1	0	1	1	1	1	1	1	1	1	1	1	1	1	1	1	1	1	1	1	1	1	1	-	1	1	1	1	1	1	1	1	1	1	1	1	1	1	1	1	1	1
790133	82.55	100	100	NA	bPt-790133	Wild Barley	1	1	1	1	1	1	1	1	1	1	1	1	1	1	1	1	1	1	-	1	1	1	1	1	1	1	1	0	1	0	0	1	0	1	1	1	1	1	0	1	1	1	1
790134	80.3779	98.718	98.685	NA	bXx-790134	Wild Barley	1	1	1	1	1	1	1	1	1	1	1	1	1	1	1	0	1	1	1	1	1	1	1	1	1	1	1	0	1	0	0	1	1	0	1	0	0	1	0	0	1	0	1
790138	89.9105	100	100	NA	bPt-790138	Wild Barley	0	1	1	0	0	1	1	1	1	1	1	1	1	0	1	1	1	1	1	1	1	1	1	1	1	1	0	0	1	0	0	1	1	1	1	1	1	0	0	1	1	1	1
790147	81.2153	100	100	NA	bPt-790147	Wild Barley	0	1	0	0	0	0	0	0	1	0	0	0	0	0	0	1	0	0	0	0	1	1	1	1	0	0	1	0	0	0	0	0	0	0	0	0	0	0	0	0	1	0	0
790152	86.7466	100	100	NA	bPt-790152	Wild Barley	1	1	1	0	0	0	1	1	0	0	1	1	1	0	1	1	1	1	0	1	0	0	0	1	1	1	1	1	1	0	1	1	1	1	1	1	1	1	1	1	0	1	0
790156	84.5597	100	100	NA	bPt-790156	Wild Barley	1	1	1	1	1	1	1	1	1	1	1	1	1	1	0	1	1	1	1	1	1	0	0	0	1	1	1	0	1	0	0	1	1	1	1	1	1	1	1	1	1	1	1
790159	81.4698	100	100	NA	bPt-790159	Wild Barley	0	1	1	0	0	0	0	1	0	0	0	0	1	0	0	0	1	0	0	1	0	0	0	0	0	0	0	0	0	0	0	0	0	0	0	0	0	0	0	0	0	0	0
790164	87.4046	100	100	NA	bPt-790164	Wild Barley	1	1	-	1	-	0	1	1	-	1	1	1	1	1	1	1	1	1	1	1	1	1	1	1	1	1	1	1	1	1	1	0	1	-	1	1	1	1	1	1	1	1	1
790166	83.8796	100	100	NA	bPt-790166	Wild Barley	1	1	1	1	1	1	1	1	1	1	1	1	1	0	1	1	1	1	1	1	1	1	1	1	1	1	0	1	1	1	1	1	1	1	1	1	1	1	1	1	1	1	1
790173	82.1916	100	99.3467	NA	bPt-790173	Wild Barley	1	1	1	1	1	1	1	1	1	1	1	1	1	1	0	1	1	1	1	1	-	0	0	0	-	1	0	0	1	0	0	1	1	1	1	1	1	1	1	1	1	1	1
790180	90.0122	100	100	NA	bPt-790180	Wild Barley	1	1	1	1	1	1	1	1	1	1	1	1	1	1	0	1	1	1	1	1	1	0	0	0	1	1	1	0	1	0	0	1	1	1	1	1	1	1	1	1	1	1	1
790182	88.6616	100	100	NA	bPt-790182	Wild Barley	1	1	1	1	1	1	1	1	1	1	1	1	1	1	1	0	1	1	1	1	1	1	1	1	1	-	1	0	1	0	0	1	1	0	1	0	0	1	0	0	1	0	1
790190	89.2076	100	100	NA	bPt-790190	Wild Barley	0	1	1	0	0	0	0	1	0	0	1	1	1	0	0	0	1	1	0	1	0	0	0	0	0	1	0	1	1	1	1	1	1	1	1	1	1	0	1	1	0	0	0
790196	86.5204	100	100	NA	bPt-790196	Wild Barley	1	1	1	1	-	-	1	1	1	1	1	1	1	1	1	1	1	1	1	1	1	1	1	1	1	1	1	1	1	1	1	0	1	1	1	1	1	1	1	1	1	1	1
790205	81.5402	99.8551	99.26	NA	bPt-790205	Wild Barley	1	1	1	1	1	1	1	1	1	1	1	1	1	1	1	0	1	1	1	1	1	1	1	1	1	1	1	0	1	0	0	1	1	0	-	0	0	1	0	0	1	0	1
790206	93.5	100	100	NA	bPt-790206	Wild Barley	1	1	1	1	1	1	1	1	1	1	1	1	1	1	0	1	1	1	1	1	1	0	0	0	1	1	1	0	1	0	0	1	1	1	1	1	1	1	1	1	1	1	1
790242	81.1519	100	100	NA	bPt-790242	Wild Barley	1	1	1	1	1	1	1	1	1	1	1	1	1	1	1	0	1	1	1	1	1	1	1	1	1	1	1	0	1	0	0	1	-	0	-	0	0	1	0	0	1	0	1
790256	92.0421	100	100	NA	bPt-790256	Wild Barley	1	1	1	1	1	1	1	1	1	1	1	1	1	1	1	0	1	1	1	1	1	1	1	1	1	1	1	0	1	0	0	1	1	0	1	0	0	1	0	0	1	0	1
790284	83.9688	97.7397	97.635	NA	bPt-790284	Wild Barley	1	1	1	1	1	1	1	1	1	1	1	1	1	1	1	1	1	1	1	-	1	1	1	1	1	1	1	1	1	1	1	1	1	0	0	1	1	1	1	1	1	1	1
790285	89.6123	100	100	NA	bPt-790285	Wild Barley	1	1	1	1	1	1	1	1	1	1	1	1	1	1	1	1	1	1	1	1	1	1	1	1	1	1	1	1	1	1	1	1	1	0	-	1	1	1	1	1	1	1	1
790287	86.4695	100	100	NA	bPt-790287	Wild Barley	1	1	1	1	1	1	1	1	1	1	1	1	1	1	1	0	1	1	1	1	1	1	1	1	1	1	1	0	1	0	0	1	1	0	-	0	0	1	0	0	1	0	1
790289	85.0285	100	100	NA	bPt-790289	Wild Barley	1	1	1	1	1	0	0	0	0	0	1	0	0	1	1	0	0	0	1	0	0	0	0	0	1	1	1	0	0	0	0	0	0	0	0	0	0	0	0	0	0	0	0
790349	81.3919	99.9275	99.63	NA	bPt-790349	Wild Barley	0	1	1	1	0	1	1	0	1	1	1	1	1	1	0	1	1	1	1	1	1	0	0	0	1	1	1	0	1	0	0	1	1	1	1	1	1	1	1	1	1	1	1
790357	83.8442	100	100	NA	bPt-790357	Wild Barley	0	1	1	0	0	0	1	0	0	0	0	0	1	0	1	1	0	1	0	1	0	0	0	0	0	1	0	0	0	0	0	0	1	1	-	1	1	1	1	1	0	0	0
790360	80.8099	100	100	NA	bPt-790360	Wild Barley	0	1	1	0	0	0	1	0	1	0	0	0	0	0	0	0	0	0	1	-	0	0	0	0	0	0	0	0	0	0	0	0	0	0	0	0	0	0	0	0	0	0	0
790367	86.9468	100	100	NA	bPt-790367	Wild Barley	1	1	1	1	1	1	1	1	1	1	1	1	1	1	1	0	1	1	1	1	1	1	1	1	1	1	1	0	1	0	0	1	1	0	-	0	0	1	0	0	1	0	1
790369	84.4206	100	100	NA	bPt-790369	Wild Barley	0	1	1	1	1	1	1	0	-	1	1	1	1	1	1	1	1	1	0	1	1	1	1	1	1	1	1	1	0	1	1	1	1	1	1	1	1	1	1	1	1	1	1
790382	83.7939	98.5656	98.4133	NA	bPt-790382	Wild Barley	1	1	1	1	1	1	1	1	1	1	1	1	1	1	1	0	1	1	1	1	1	1	1	1	1	1	1	0	1	0	0	1	1	0	0	0	0	1	0	0	1	0	1
790399	83.0106	100	99.45	NA	bPt-790399	Wild Barley	1	1	1	1	1	1	1	1	1	1	1	1	1	-	1	1	1	1	1	1	1	1	1	1	1	1	1	1	1	1	1	0	1	-	1	1	1	1	1	1	1	1	1
790446	83.3852	100	99.41	NA	bPt-790446	Wild Barley	-	1	1	1	1	-	1	1	1	-	1	-	1	1	1	1	1	1	1	1	1	1	1	1	1	1	1	1	-	1	1	0	1	0	1	1	1	1	1	-	1	1	1
790449	88.8622	100	100	NA	bPt-790449	Wild Barley	1	1	1	1	1	1	1	1	1	1	1	1	1	1	0	1	1	1	1	1	1	0	0	0	1	1	1	0	1	0	0	1	1	1	1	1	1	1	1	1	1	1	1
790459	80.469	99.9275	100	NA	bPt-790459	Wild Barley	1	0	0	1	1	1	1	1	1	1	1	1	1	1	1	1	1	1	1	1	1	1	1	1	1	1	1	1	1	1	1	0	1	1	1	1	1	1	1	1	1	1	1
790460	88.017	100	100	NA	bPt-790460	Wild Barley	1	0	0	1	1	1	0	0	1	0	0	0	0	0	1	1	1	-	1	0	1	1	1	0	0	1	1	0	0	0	0	0	0	1	1	0	0	0	1	0	1	0	1
790462	87.0545	100	100	NA	bPt-790462	Wild Barley	1	1	1	1	1	1	1	1	1	1	1	1	1	1	1	0	1	1	1	1	1	1	1	1	1	1	1	0	1	0	0	1	1	0	-	0	0	1	0	0	1	0	1
790463	91.3283	100	100	NA	bPt-790463	Wild Barley	1	1	1	0	1	1	1	1	1	1	1	1	1	0	1	1	1	1	1	1	1	1	1	1	1	1	0	0	1	0	0	1	1	1	1	1	1	1	1	1	1	1	1
790469	82.4224	100	100	NA	bPt-790469	Wild Barley	1	0	0	0	0	0	0	0	0	0	0	0	0	0	0	0	0	0	0	1	0	0	0	0	0	1	0	0	0	0	0	0	0	1	1	1	1	1	0	1	0	0	0
790484	90.831	100	100	NA	bPt-790484	Wild Barley	1	0	0	0	0	0	0	0	0	1	0	0	0	1	0	0	1	0	1	0	0	0	0	0	0	0	0	0	0	0	0	0	0	0	0	0	0	0	0	0	0	0	0
790485	87.9238	100	98.8967	NA	bPt-790485	Wild Barley	1	0	0	1	1	-	-	1	0	1	0	1	1	1	0	0	1	1	0	0	0	0	1	0	1	0	0	1	-	1	1	0	1	1	0	-	-	1	1	0	1	1	1
790506	84.1157	99.8913	99.42	NA	bPt-790506	Wild Barley	1	1	1	1	1	1	1	1	1	1	1	1	1	1	-	1	1	1	1	1	1	-	0	0	1	1	1	-	1	0	-	1	1	1	1	1	1	1	1	1	1	1	1
790513	87.5318	100	100	NA	bPt-790513	Wild Barley	1	0	0	0	1	0	0	0	0	1	0	0	0	0	0	0	0	0	0	0	0	0	0	0	0	0	0	0	0	0	0	0	0	0	0	0	0	1	0	0	0	1	0
790517	84.0682	99.4667	98.7767	NA	bPt-790517	Wild Barley	1	1	1	1	1	1	1	1	1	1	1	1	1	1	1	0	1	1	1	1	1	1	1	1	1	-	1	0	1	0	0	1	-	0	1	0	0	1	0	0	1	0	1
790523	84.1107	100	100	NA	bPt-790523	Wild Barley	1	1	1	1	1	1	1	1	1	1	1	1	1	1	0	1	1	1	1	1	1	0	0	0	1	1	1	0	1	0	0	1	1	1	1	1	1	1	1	1	1	1	1
790525	81.5622	100	100	NA	bPt-790525	Wild Barley	1	1	0	1	1	1	1	1	1	1	1	1	1	1	1	1	1	1	1	1	1	1	1	1	0	-	1	1	1	1	1	1	1	1	1	1	1	1	1	1	1	1	1
790536	89.036	100	100	NA	bPt-790536	Wild Barley	1	1	1	0	1	1	1	1	1	1	1	1	1	0	0	0	1	1	1	1	1	1	0	1	1	-	0	0	1	0	0	1	1	-	-	1	1	1	1	1	1	1	1
790542	82.1334	100	100	NA	bPt-790542	Wild Barley	1	1	1	1	1	1	1	1	1	1	1	1	1	1	1	1	1	1	1	1	1	1	1	1	1	1	1	1	1	1	1	0	1	1	1	1	1	1	1	1	1	1	1
790543	92.1611	100	100	NA	bPt-790543	Wild Barley	1	0	0	0	1	0	0	1	1	0	1	0	1	0	0	0	0	0	1	0	0	0	0	0	0	0	0	0	0	0	0	0	0	0	0	0	0	0	0	0	1	0	0
790546	82.0639	100	100	NA	bPt-790546	Wild Barley	1	0	0	0	1	1	1	1	0	1	1	0	1	0	1	1	0	0	0	1	1	1	1	1	1	1	0	1	1	1	1	1	1	1	1	1	1	1	1	1	1	1	1
790547	82.3012	100	100	NA	bPt-790547	Wild Barley	1	0	0	1	1	1	1	0	1	1	1	1	0	1	1	1	1	1	1	1	1	1	1	1	1	1	1	1	-	1	1	1	1	1	1	1	1	1	1	1	1	1	1
790550	82.6347	100	100	NA	bPt-790550	Wild Barley	1	1	0	1	1	1	1	1	1	1	1	1	1	1	1	1	1	1	1	1	1	1	1	1	-	1	1	1	1	1	1	1	1	1	1	1	1	1	1	1	1	1	1
790568	87.219	100	100	NA	bPt-790568	Wild Barley	-	1	1	1	-	1	1	1	1	1	1	1	1	1	1	1	1	1	1	1	1	1	1	1	1	1	1	1	1	1	1	0	1	-	1	1	-	1	1	-	1	1	1
790570	91.492	100	100	NA	bPt-790570	Wild Barley	1	1	1	1	1	1	1	1	1	1	1	1	1	1	0	1	1	1	1	1	1	0	0	0	1	1	1	0	1	0	0	1	1	1	1	1	1	1	1	1	1	1	1
790575	89.3757	99.2958	98.7833	NA	bPt-790575	Wild Barley	1	1	1	1	1	1	1	1	1	1	1	1	1	1	0	1	1	1	1	1	1	0	0	0	1	1	1	0	1	0	0	1	1	1	1	1	1	1	1	1	1	1	1
790576	87.9529	99.4565	99.45	NA	bPt-790576	Wild Barley	1	0	0	1	1	1	1	1	1	1	1	0	1	1	0	0	1	1	1	1	1	1	0	1	1	1	1	0	1	0	0	1	1	0	0	0	0	0	0	0	1	0	1
790582	81.3773	100	100	NA	bPt-790582	Wild Barley	1	0	0	1	1	1	1	1	1	1	1	0	1	1	0	-	1	1	1	1	1	1	1	1	1	1	0	1	1	-	1	1	1	1	1	1	1	1	1	1	1	1	1
790606	82.4183	99.2391	98.89	NA	bPt-790606	Wild Barley	1	0	0	1	1	0	1	1	1	-	0	1	1	1	0	0	1	-	0	1	1	1	1	1	-	1	1	0	0	0	0	0	1	0	0	1	0	0	0	0	1	1	1
790623	86.0865	100	100	NA	bPt-790623	Wild Barley	1	1	1	1	1	1	1	1	1	1	1	1	1	1	0	1	1	1	1	1	1	0	0	0	1	1	1	0	1	0	0	1	1	0	0	1	1	1	1	1	1	1	1
790626	83.2379	100	100	NA	bPt-790626	Wild Barley	1	1	1	1	1	1	1	1	1	1	1	1	1	1	1	0	1	1	1	1	1	1	1	1	1	1	1	0	1	0	0	1	1	0	1	0	0	1	0	0	1	0	1
790638	90.1583	100	100	NA	bPt-790638	Wild Barley	1	0	0	1	1	1	0	1	1	1	0	1	1	1	0	1	1	1	1	0	1	1	1	0	0	0	1	1	0	1	1	0	0	1	1	0	0	0	1	0	1	1	1
790641	86.0625	100	100	NA	bPt-790641	Wild Barley	1	1	1	1	1	1	1	1	1	1	1	1	1	1	1	1	1	1	1	1	1	1	1	1	1	1	1	1	1	1	1	0	1	-	1	1	1	1	1	1	1	1	1
790644	85.9988	100	100	NA	bPt-790644	Wild Barley	1	1	0	1	1	1	1	1	1	1	1	1	1	0	1	1	0	0	1	1	1	1	1	1	1	1	1	1	1	1	1	1	1	1	1	1	1	1	1	1	1	1	1
790646	85.6285	100	100	NA	bPt-790646	Wild Barley	1	1	1	1	1	1	1	1	1	1	1	1	1	1	1	1	1	0	1	1	1	1	1	0	1	0	1	1	1	1	1	1	1	1	1	1	0	0	1	0	1	1	1
790649	83.0785	99.5652	98.875	NA	bPt-790649	Wild Barley	1	1	1	1	1	1	1	1	1	1	1	1	1	1	1	1	1	-	1	1	1	1	1	1	1	1	1	1	0	1	1	1	1	1	1	1	1	1	1	-	1	1	1
790654	83.0323	100	100	NA	bPt-790654	Wild Barley	1	0	0	0	0	0	0	0	0	0	0	0	0	0	0	0	0	0	0	0	0	0	0	0	0	0	0	0	0	0	0	0	0	0	0	0	0	0	0	0	0	0	0
790658	93.6673	100	100	NA	bPt-790658	Wild Barley	1	1	1	1	1	1	1	1	1	1	1	1	1	1	1	0	1	1	1	1	1	1	1	1	1	1	1	0	1	0	0	1	1	0	1	0	0	1	0	0	1	0	1
790664	88.9495	100	100	NA	bPt-790664	Wild Barley	1	1	1	1	1	1	1	1	1	1	1	1	1	1	1	1	1	1	1	1	1	1	1	1	1	1	1	1	1	1	1	0	1	1	1	1	1	1	1	1	1	1	1
790668	86.8898	100	100	NA	bPt-790668	Wild Barley	1	0	0	1	1	1	1	1	1	1	1	1	1	1	1	1	1	1	-	1	1	1	1	1	1	1	1	1	1	1	1	0	1	1	1	1	1	1	1	1	1	1	1
790672	86.5655	100	100	NA	bPt-790672	Wild Barley	1	1	1	1	1	1	1	1	1	1	1	1	1	1	0	1	1	1	1	1	1	0	0	0	1	1	1	0	1	0	0	1	1	1	1	1	1	1	1	1	1	1	1
790675	87.6438	100	100	NA	bPt-790675	Wild Barley	1	1	1	0	1	1	1	1	1	1	1	1	1	0	1	1	1	1	1	1	1	1	1	1	1	1	0	1	1	1	1	1	1	1	1	1	1	1	1	1	1	1	1
790676	92.6337	100	100	NA	bPt-790676	Wild Barley	1	1	1	0	1	1	0	1	1	0	0	1	1	0	1	1	1	0	0	1	1	1	1	1	0	0	1	0	1	0	0	0	0	0	0	0	0	0	0	0	1	1	0
790681	85.4342	100	100	NA	bPt-790681	Wild Barley	1	1	1	1	1	1	1	1	1	1	1	1	1	1	1	0	1	1	1	1	1	1	1	1	1	-	1	0	1	0	0	1	1	0	0	0	0	1	0	0	1	0	1
790686	80.1524	99.5262	98.17	NA	bPt-790686	Wild Barley	1	1	1	1	1	1	1	1	1	1	1	1	1	1	1	1	1	1	1	1	1	1	1	1	1	1	1	1	1	1	1	0	1	1	1	1	1	1	1	1	1	1	1
790690	91.4249	100	100	NA	bPt-790690	Wild Barley	1	0	0	0	0	0	0	0	0	0	1	0	0	0	1	1	1	0	0	1	1	1	1	0	0	1	0	1	1	1	1	0	0	0	-	0	0	0	1	1	0	0	0
790691	82.6035	99.8551	100	NA	bPt-790691	Wild Barley	1	1	1	1	1	1	1	1	1	1	1	1	1	1	0	1	1	1	1	1	1	0	0	0	1	1	1	0	1	0	0	1	1	1	1	1	1	1	1	1	1	1	1
790696	96.2442	100	100	NA	bPt-790696	Wild Barley	1	0	0	1	0	0	0	1	0	1	1	0	0	1	0	1	0	1	0	0	1	1	1	1	1	0	0	1	0	1	1	0	1	1	0	0	0	1	1	0	1	1	1
790698	91.5009	100	100	NA	bPt-790698	Wild Barley	1	1	1	1	1	1	1	1	1	1	1	1	1	1	1	0	1	1	1	1	1	1	1	1	1	1	1	0	1	0	0	1	1	0	1	0	0	1	0	0	1	0	1
790699	85.4778	100	100	NA	bPt-790699	Wild Barley	1	0	0	0	0	0	0	0	0	0	0	0	0	0	0	0	0	0	0	1	0	0	0	0	0	1	0	0	0	0	0	0	0	1	1	1	1	1	0	1	0	0	0
790700	84.0791	100	98.9733	NA	bPt-790700	Wild Barley	1	1	0	1	0	0	0	1	0	1	0	0	1	1	0	-	1	1	1	0	0	1	1	0	1	1	0	1	1	1	1	-	1	1	-	0	0	1	1	1	0	1	1
790717	93.1304	100	100	NA	bPt-790717	Wild Barley	1	1	1	1	1	1	1	1	1	1	1	1	1	1	0	1	1	1	1	1	1	0	0	0	1	1	1	0	1	0	0	1	1	1	1	1	1	1	1	1	1	1	1
790718	85.2237	100	100	NA	bPt-790718	Wild Barley	1	1	1	1	1	1	1	1	1	1	1	1	1	1	0	1	1	1	1	1	1	0	0	0	1	1	1	0	1	0	0	1	1	1	1	1	1	1	1	1	1	1	1
790719	80.1933	100	100	NA	bPt-790719	Wild Barley	1	1	1	1	1	1	1	1	1	1	1	1	1	1	0	1	1	1	1	1	1	0	0	0	0	1	1	0	1	0	0	1	1	1	1	1	1	1	1	1	1	1	1
790738	90.8422	100	100	NA	bPt-790738	Wild Barley	1	1	1	1	1	1	1	1	1	1	1	1	1	1	1	1	1	1	1	1	1	1	1	1	1	1	1	1	1	1	1	0	1	1	1	1	1	1	1	1	1	1	1
790739	82.6305	100	100	NA	bXx-790739	Wild Barley	1	0	0	1	1	0	1	1	1	1	1	1	1	1	1	0	1	1	1	0	1	1	1	1	1	1	1	1	1	1	1	1	1	0	0	0	1	1	0	0	1	1	1
790740	92.1806	100	100	NA	bPt-790740	Wild Barley	1	1	1	1	1	0	1	1	1	1	1	1	1	1	0	1	1	1	1	1	1	0	0	0	1	1	1	0	1	0	0	1	1	1	1	1	1	1	1	1	1	1	1
790747	80.4608	99.6377	99.63	NA	bPt-790747	Wild Barley	1	0	0	1	1	0	0	0	0	0	-	0	0	1	1	0	0	0	0	0	0	0	0	0	0	0	0	0	0	0	0	1	0	0	0	0	0	0	0	0	0	0	0
790748	84.4819	99.0087	99.0033	NA	bPt-790748	Wild Barley	1	0	0	1	1	1	1	0	1	1	1	1	0	1	0	1	0	1	1	1	1	1	1	1	1	0	0	1	1	1	1	0	0	0	0	1	-	0	1	0	1	0	1
790762	83.9081	100	100	NA	bPt-790762	Wild Barley	1	1	1	1	1	1	1	1	1	1	1	1	1	1	1	1	1	1	1	1	1	1	1	1	1	1	1	1	1	1	1	0	1	1	1	1	1	1	1	1	1	1	1
790764	80.8057	99.1345	98.6467	NA	bPt-790764	Wild Barley	1	1	1	1	1	1	1	1	1	1	1	1	1	1	0	1	1	1	1	1	1	0	0	0	-	1	1	0	1	0	0	1	1	1	1	1	1	1	1	1	1	1	1
790766	81.1849	99.7293	98.9667	NA	bPt-790766	Wild Barley	1	1	1	1	1	1	1	1	0	1	1	1	1	1	1	1	1	1	0	1	1	1	1	0	0	-	1	1	0	1	1	0	0	1	1	1	1	-	1	1	0	1	1
790775	88.9695	97.7917	97.7733	NA	bPt-790775	Wild Barley	1	1	1	0	1	1	1	-	1	1	1	1	1	0	0	0	1	1	1	1	1	1	0	1	1	1	0	0	1	0	0	1	1	1	1	1	1	1	1	1	1	1	1
790776	80.3392	98.4207	98.4233	NA	bPt-790776	Wild Barley	1	1	1	1	1	1	1	1	1	1	1	1	1	1	0	1	1	1	1	1	1	0	0	0	0	1	1	0	1	0	0	1	1	1	1	1	1	1	1	1	1	1	1
790782	90.2553	100	100	NA	bPt-790782	Wild Barley	1	1	1	0	1	1	1	1	1	1	1	1	1	0	1	1	1	1	1	1	1	1	1	1	1	1	0	0	1	0	0	1	1	1	1	1	1	1	1	1	1	1	1
790784	84.2303	99.7436	98.685	NA	bXx-790784	Wild Barley	1	1	1	1	1	1	1	1	1	1	1	1	1	1	1	0	1	1	1	1	1	1	1	1	1	1	1	0	1	0	0	1	-	0	1	0	0	1	0	0	1	0	1
790786	87.106	100	100	NA	bPt-790786	Wild Barley	1	1	1	1	1	0	1	1	1	1	1	1	1	1	1	1	1	1	1	1	1	1	1	1	1	1	1	0	1	0	0	1	1	0	1	0	0	1	0	0	1	0	1
790798	81.7439	99.9275	99.26	NA	bPt-790798	Wild Barley	1	0	1	0	0	0	1	0	0	0	1	1	0	0	0	1	0	1	1	0	0	0	0	0	0	1	0	0	1	0	0	0	0	1	1	1	1	0	0	0	0	0	0
790801	80.0147	99.1345	98.63	NA	bPt-790801	Wild Barley	1	0	0	1	1	0	0	0	0	0	1	0	0	1	1	0	0	0	0	0	0	0	0	0	0	0	0	0	0	0	0	1	0	0	0	0	0	0	0	0	0	0	0
790805	89.9356	100	100	NA	bPt-790805	Wild Barley	1	1	1	1	1	1	1	1	1	1	1	1	1	1	1	0	1	1	1	1	1	1	1	1	1	1	1	0	1	0	0	1	1	0	1	0	0	1	0	0	1	0	1
790825	80.1504	99.4565	99.425	NA	bPt-790825	Wild Barley	1	1	1	1	1	1	1	1	1	1	-	1	1	1	0	1	0	0	1	1	1	0	0	0	-	0	1	0	0	0	0	1	1	1	1	1	0	-	0	1	1	1	1
790827	88.1585	98.913	98.915	NA	bPt-790827	Wild Barley	1	1	1	1	1	1	1	1	1	1	1	1	1	1	0	1	1	1	1	1	1	0	0	0	1	1	1	0	1	0	0	1	1	1	1	1	1	1	1	1	1	1	1
791217	85.4132	100	100	NA	bPt-791217	Wild Barley	1	1	1	1	1	1	1	1	1	1	1	1	1	1	0	1	1	1	1	1	1	0	0	0	1	1	1	0	1	0	0	1	1	1	1	1	1	1	1	1	1	1	1
791229	83.605	99.4872	98.72	NA	bXx-791229	Wild Barley	1	0	0	1	1	0	0	1	0	1	1	0	1	1	0	1	1	1	1	1	1	1	1	1	1	1	0	0	1	0	0	1	1	1	1	0	1	1	1	1	1	1	1
791231	81.2684	99.0504	97.955	NA	bPt-791231	Wild Barley	1	0	0	1	1	1	1	1	1	1	0	0	0	1	0	0	1	0	1	0	1	1	1	0	0	0	0	0	1	1	0	0	0	0	0	0	0	0	0	0	-	1	1
791241	84.4261	99.0087	98.98	NA	bPt-791241	Wild Barley	1	1	1	1	1	1	1	1	1	1	1	1	1	1	0	1	1	1	-	1	1	0	0	0	1	1	1	0	1	0	0	1	1	-	0	1	1	1	1	1	1	1	1
791246	80.9226	100	98.72	NA	bPt-791246	Wild Barley	1	1	1	1	-	-	1	1	1	1	1	1	1	1	1	-	1	1	1	1	1	1	1	1	1	1	1	1	-	1	1	0	1	-	1	1	-	1	1	1	1	1	-
791247	90.7928	100	100	NA	bPt-791247	Wild Barley	1	0	0	0	1	1	1	0	1	1	0	0	0	0	1	1	0	0	1	0	1	1	1	1	1	0	0	0	0	0	0	0	0	0	0	0	0	1	0	0	1	1	1
791259	88.595	100	100	NA	bPt-791259	Wild Barley	1	1	1	1	1	1	1	1	1	1	1	1	1	1	1	0	1	1	1	1	1	1	1	1	1	1	1	0	1	0	0	1	1	0	1	0	0	1	0	0	1	0	1
791267	86.7038	100	100	NA	bPt-791267	Wild Barley	1	1	1	1	1	1	1	1	1	1	1	1	1	1	1	1	1	1	1	1	1	1	1	1	1	1	1	1	1	1	1	0	1	-	1	1	1	1	1	1	1	1	1
791284	92.2006	100	100	NA	bPt-791284	Wild Barley	1	1	1	1	1	1	1	1	1	1	1	1	1	1	1	0	1	1	1	1	1	1	1	1	1	1	1	0	1	0	0	1	1	0	1	0	0	1	0	0	1	0	1
791286	81.039	99.1249	98.7767	NA	bPt-791286	Wild Barley	1	1	1	1	1	1	1	1	1	1	1	1	1	1	0	1	1	1	1	-	1	0	0	0	1	-	1	0	1	0	0	1	1	1	1	1	1	1	1	1	1	1	1
791291	91.3233	100	100	NA	bPt-791291	Wild Barley	1	1	1	0	1	1	1	1	1	1	1	1	1	0	1	1	1	1	1	1	1	1	1	1	1	1	0	0	1	0	0	1	1	1	1	1	1	1	1	1	1	1	1
791300	85.4983	100	100	NA	bPt-791300	Wild Barley	1	1	1	1	1	1	1	1	1	1	1	1	1	1	0	1	1	1	1	0	1	0	0	0	1	1	1	0	1	0	0	1	1	1	1	1	1	1	1	1	1	1	1
791308	88.4581	100	100	NA	bPt-791308	Wild Barley	1	1	1	0	1	1	1	1	1	1	1	1	1	0	1	1	1	1	1	1	1	1	1	1	1	1	0	0	1	0	0	1	1	1	1	1	1	1	1	1	1	1	1
791315	83.6286	100	99.6167	NA	bPt-791315	Wild Barley	1	1	1	1	1	1	1	1	1	1	1	1	1	1	1	0	1	1	1	1	1	1	1	1	1	1	1	0	1	0	0	1	1	0	-	0	0	1	0	0	1	0	1
791321	82.052	100	100	NA	bPt-791321	Wild Barley	1	1	1	1	1	1	1	1	1	1	1	1	1	1	1	0	1	1	1	1	1	1	1	1	1	1	1	0	1	0	0	1	1	0	-	0	0	1	0	0	1	0	1
791326	86.9309	100	100	NA	bPt-791326	Wild Barley	1	1	0	1	1	1	1	1	1	1	1	1	1	1	1	1	1	1	0	1	1	1	1	1	1	1	1	1	1	1	1	0	1	1	1	1	1	1	1	1	1	1	1
791330	84.6373	100	100	NA	bPt-791330	Wild Barley	1	1	1	0	1	1	1	1	1	1	1	1	1	0	1	1	1	1	1	1	1	1	1	1	1	1	0	1	1	1	1	1	1	1	1	1	1	1	1	1	1	1	1
791332	88.9896	100	100	NA	bPt-791332	Wild Barley	1	1	1	0	1	1	1	1	1	1	1	1	1	0	1	1	1	1	1	1	1	1	1	1	1	1	0	0	1	0	0	1	1	1	1	1	1	1	1	1	1	1	1
791348	83.7969	99.9275	99.63	NA	bPt-791348	Wild Barley	1	1	1	1	1	1	1	1	1	1	1	1	1	1	1	0	1	1	1	1	1	1	1	1	1	1	1	0	1	0	0	1	1	0	1	0	0	1	0	0	1	0	1
791349	84.5922	99.0087	99.0067	NA	bPt-791349	Wild Barley	1	1	1	1	1	1	1	1	1	1	1	1	1	1	0	1	1	1	-	1	1	0	0	0	1	1	1	0	1	0	0	1	1	1	1	1	1	1	1	1	1	1	1
791350	93.6676	100	100	NA	bPt-791350	Wild Barley	1	0	0	1	1	1	1	1	1	1	1	1	1	1	0	0	0	0	0	1	1	0	0	0	1	0	1	0	0	0	0	1	1	1	1	1	0	0	1	1	1	1	1
791357	80.4936	99.5262	98.165	NA	bPt-791357	Wild Barley	1	1	0	1	1	1	1	1	1	1	1	1	1	1	1	1	1	1	1	1	1	1	1	1	1	1	1	1	1	1	1	1	1	1	1	1	1	1	1	1	1	1	1
791358	84.38	99.5392	98.78	NA	bPt-791358	Wild Barley	1	1	1	1	1	1	1	1	1	1	1	1	1	1	1	0	1	1	1	1	1	1	1	1	1	1	1	0	1	0	0	1	1	0	0	0	0	1	0	0	1	0	1
791362	88.85	100	100	NA	bPt-791362	Wild Barley	1	1	1	1	1	1	1	1	1	1	1	1	1	1	1	1	1	1	1	1	1	1	1	1	1	1	1	1	1	1	1	0	1	1	1	1	1	1	1	1	1	1	1
791364	87.9921	100	100	NA	bPt-791364	Wild Barley	1	1	1	1	1	1	1	1	1	1	1	1	1	1	1	0	1	1	1	1	1	1	1	1	1	1	1	0	1	0	0	1	1	0	1	0	0	1	0	0	1	0	1
791378	85.3482	100	100	NA	bPt-791378	Wild Barley	1	0	0	1	0	0	0	1	0	1	0	0	1	1	0	0	0	1	0	0	0	0	-	0	1	0	0	1	0	1	1	0	1	1	0	0	0	1	1	0	0	1	1
791381	83.5658	100	100	NA	bPt-791381	Wild Barley	1	1	1	1	1	1	1	1	1	1	1	1	1	1	1	1	1	1	0	1	1	1	1	1	1	1	1	1	1	1	1	0	1	-	-	1	1	1	1	1	1	1	1
791383	87.3799	99.8551	99.63	NA	bPt-791383	Wild Barley	1	1	1	1	1	1	1	1	1	1	1	1	1	1	1	0	1	1	1	1	1	1	1	1	1	-	1	0	1	0	0	1	1	0	1	0	0	1	0	0	1	0	1
791384	82.8533	99.5652	99.455	NA	bPt-791384	Wild Barley	1	1	1	1	1	1	1	1	1	1	1	1	1	1	1	1	1	1	1	1	1	1	1	1	1	1	1	1	1	1	1	0	1	1	1	1	1	1	1	1	1	1	1
791386	89.1371	100	100	NA	bPt-791386	Wild Barley	1	0	0	1	1	1	1	1	1	1	1	1	1	1	1	1	1	1	1	1	1	1	1	1	1	1	1	1	1	1	1	1	1	1	1	1	1	1	1	1	1	1	1
791391	82.856	99.8913	99.425	NA	bPt-791391	Wild Barley	1	0	-	0	1	1	1	1	1	1	1	1	1	0	1	1	1	1	1	1	1	1	0	1	1	1	0	0	1	0	0	-	1	1	1	1	1	0	0	1	1	1	1
791399	92.3376	100	100	NA	bPt-791399	Wild Barley	1	0	0	1	1	1	0	1	1	1	0	1	1	1	0	1	1	1	1	0	1	1	1	0	0	0	1	1	0	1	1	0	0	1	1	0	0	0	1	0	1	1	1
791400	84.386	98.8815	98.4133	NA	bPt-791400	Wild Barley	1	0	0	1	1	1	0	1	1	1	1	0	1	1	1	0	1	1	0	1	1	1	1	1	1	1	1	0	1	0	0	1	1	0	0	0	0	1	0	0	1	0	1
791402	90.0152	100	100	NA	bPt-791402	Wild Barley	1	1	1	1	1	1	1	1	1	1	1	1	1	1	1	0	1	1	1	1	1	1	1	1	1	1	1	0	1	0	0	1	1	0	1	0	0	1	0	0	1	0	1
791403	88.7497	99.6739	99.44	NA	bPt-791403	Wild Barley	1	0	0	1	1	1	1	0	1	1	1	1	-	-	1	1	1	1	1	1	1	1	1	1	1	-	1	1	-	1	1	1	1	1	1	1	1	1	1	1	1	1	1
791404	91.5894	100	100	NA	bPt-791404	Wild Barley	1	1	1	0	1	1	1	1	1	1	0	0	1	0	1	1	1	0	1	1	1	1	1	1	1	0	0	1	0	1	1	0	0	0	0	0	0	1	0	0	1	1	1
791406	82.3192	99.7826	99.6267	NA	bPt-791406	Wild Barley	1	1	1	1	1	1	1	1	1	1	1	1	1	1	1	0	1	1	1	1	1	1	1	1	1	1	1	0	1	0	0	1	1	0	1	0	0	1	0	0	1	0	1
791410	84.979	98.783	98.78	NA	bPt-791410	Wild Barley	0	0	0	1	1	1	1	1	1	1	1	0	1	1	1	0	1	1	0	1	1	1	1	1	1	1	1	0	0	0	0	1	1	0	0	0	0	1	0	0	1	0	1
791411	85.9088	100	100	NA	bPt-791411	Wild Barley	1	1	1	1	1	1	1	1	1	1	1	1	1	1	1	0	1	1	1	1	1	1	1	1	1	1	1	0	1	0	0	1	1	0	0	0	0	1	0	0	1	0	1
791420	82.3325	99.7293	99.0033	NA	bPt-791420	Wild Barley	1	1	1	0	1	1	1	1	1	1	1	1	1	0	1	1	1	1	1	1	1	1	1	1	1	1	0	1	1	1	1	1	1	-	1	1	1	1	1	1	1	1	1
791423	89.4902	100	100	NA	bPt-791423	Wild Barley	1	0	0	1	0	0	0	1	0	1	0	0	1	1	0	0	0	1	0	0	0	0	1	0	1	0	0	1	0	1	1	0	1	1	0	0	0	1	1	0	0	1	1
791426	92.8786	100	100	NA	bPt-791426	Wild Barley	1	1	1	1	1	1	1	1	1	1	1	1	1	1	0	1	1	1	1	1	1	0	0	0	1	1	1	0	1	0	0	1	1	1	1	1	1	1	1	1	1	1	1
791429	88.4856	100	100	NA	bPt-791429	Wild Barley	1	1	1	1	1	1	1	1	1	1	1	1	1	1	1	0	1	1	1	1	1	1	1	1	1	1	1	0	1	0	0	1	1	0	1	0	0	1	0	0	1	0	1
791431	92.2895	100	100	NA	bPt-791431	Wild Barley	1	1	1	1	0	0	1	0	1	1	1	1	1	1	1	1	1	1	1	1	1	1	1	1	1	1	1	0	1	0	0	1	1	1	1	1	1	1	1	1	1	1	1
791435	82.8418	100	100	NA	bPt-791435	Wild Barley	1	1	1	1	1	1	1	1	1	1	1	1	1	1	1	1	1	1	1	0	1	1	1	0	1	1	1	1	1	1	1	1	1	1	1	1	1	1	1	1	1	1	1
791443	81.8587	100	100	NA	bPt-791443	Wild Barley	1	0	0	0	1	0	0	0	0	0	0	0	0	0	1	1	1	1	0	0	1	1	1	1	1	1	0	0	1	1	0	1	0	0	1	1	1	1	1	1	0	1	0
791450	88.3755	100	100	NA	bPt-791450	Wild Barley	1	1	1	1	1	1	1	1	1	1	1	1	1	1	0	1	1	1	1	1	1	0	0	0	1	1	1	0	1	0	0	1	1	1	1	1	1	1	1	1	1	1	1
791452	82.8667	99.6855	99.37	NA	bPt-791452	Wild Barley	1	1	1	1	1	1	1	1	1	1	1	1	1	1	1	1	1	1	1	1	1	1	1	1	1	1	1	1	1	1	1	0	1	1	1	1	1	1	1	1	1	1	1
791453	90.9955	100	100	NA	bPt-791453	Wild Barley	1	0	0	1	0	0	0	1	1	1	1	1	1	1	0	1	1	1	1	1	1	0	0	0	1	1	0	0	1	0	0	1	1	1	1	1	1	1	1	1	1	1	1
791465	84.4218	99.0087	99.0033	NA	bPt-791465	Wild Barley	1	1	1	1	1	1	0	1	1	1	1	1	1	1	0	0	0	0	0	1	1	0	-	0	1	0	1	0	0	0	0	1	1	1	1	1	0	0	0	1	1	1	1
791471	84.7453	100	100	NA	bPt-791471	Wild Barley	1	0	0	1	1	1	1	1	0	1	1	1	1	1	1	0	1	1	1	1	1	1	1	1	1	1	1	1	1	1	0	1	1	0	1	0	0	1	0	0	0	0	1
791474	85.6394	99.7293	99.0067	NA	bPt-791474	Wild Barley	1	1	1	1	1	1	1	1	1	1	1	1	1	1	0	1	1	1	1	1	1	0	0	0	-	1	1	0	1	0	0	1	1	1	1	1	1	1	1	1	1	1	1
791488	85.9291	100	100	NA	bPt-791488	Wild Barley	1	0	0	1	1	0	0	0	0	0	-	0	0	1	1	0	0	0	0	0	0	0	0	0	0	0	0	0	0	0	0	1	0	0	0	0	0	0	0	0	0	0	0
791504	84.8416	100	100	NA	bPt-791504	Wild Barley	0	1	1	1	1	1	1	0	0	1	0	1	0	1	1	0	1	1	0	1	1	1	1	1	1	1	1	0	1	0	0	1	1	0	1	0	0	1	0	0	0	0	1
791525	80.5093	100	100	NA	bPt-791525	Wild Barley	1	1	0	1	1	1	1	1	1	1	1	1	1	1	1	1	1	1	1	1	1	1	1	1	1	-	1	1	1	1	1	1	1	1	1	1	1	1	1	1	1	1	1
791554	85.7124	100	100	NA	bPt-791554	Wild Barley	1	0	0	1	1	1	1	1	0	1	1	1	1	1	1	0	1	1	1	1	1	1	1	1	1	1	1	-	1	1	0	1	1	0	1	0	0	1	0	0	0	0	1
791556	82.6815	100	100	NA	bPt-791556	Wild Barley	1	1	1	1	1	1	1	1	1	1	1	1	1	1	1	1	1	1	1	1	1	1	1	1	1	1	1	1	1	1	1	0	1	1	1	1	1	1	1	1	1	1	1
791567	92.3054	100	100	NA	bPt-791567	Wild Barley	1	0	0	1	1	1	0	1	1	1	0	1	1	1	0	1	1	1	1	0	1	1	1	0	0	0	1	1	0	1	1	0	0	1	1	0	0	0	1	0	1	1	1
791578	81.5826	99.7436	98.72	NA	bPt-791578	Wild Barley	1	1	1	1	-	-	1	1	-	1	1	1	1	1	1	-	1	1	1	1	1	1	1	1	1	1	1	1	-	1	1	0	1	-	1	1	1	1	1	1	1	1	1
791588	81.0206	100	100	NA	bPt-791588	Wild Barley	1	1	1	0	1	1	1	1	1	1	1	1	1	0	1	1	1	1	1	1	1	1	1	1	1	1	0	1	1	1	1	1	1	1	1	1	1	1	1	1	1	1	1
791594	86.8975	99.5502	99.0033	NA	bPt-791594	Wild Barley	0	1	1	0	1	1	1	0	1	1	0	1	0	-	0	0	0	1	0	1	0	0	0	1	1	1	1	0	1	0	0	1	1	1	1	0	0	1	1	1	1	1	1
791595	88.257	99.9275	99.6367	NA	bPt-791595	Wild Barley	1	0	0	1	1	1	0	1	1	1	0	1	1	1	0	1	1	1	1	0	1	1	1	0	0	0	1	1	0	1	1	0	0	1	1	0	0	0	1	0	1	1	1
791603	90.2429	100	100	NA	bPt-791603	Wild Barley	1	1	0	1	1	1	0	1	1	1	1	1	1	1	0	0	0	0	0	1	1	0	0	0	1	0	0	0	1	0	0	1	1	1	1	1	0	0	0	1	1	1	1
791610	84.4986	99.3478	98.9	NA	bPt-791610	Wild Barley	1	-	0	1	1	1	0	1	1	1	1	1	1	1	0	0	0	0	0	1	1	0	0	0	1	0	1	0	1	0	0	1	1	1	1	1	0	0	0	1	1	1	-
791615	88.4816	100	100	NA	bPt-791615	Wild Barley	1	0	0	0	0	0	0	0	0	0	1	0	0	0	1	1	1	0	0	1	1	1	1	0	0	1	0	1	1	1	1	0	0	0	-	0	0	0	1	1	0	0	0
791621	87.9775	100	100	NA	bPt-791621	Wild Barley	1	0	0	1	1	1	0	1	1	1	0	0	0	1	0	1	1	1	1	0	1	1	1	1	1	0	0	1	0	1	1	0	0	0	0	0	0	0	1	0	1	0	1
791627	80.9658	99.5857	98.4233	NA	bPt-791627	Wild Barley	1	1	1	1	1	1	1	1	1	1	1	1	1	1	0	1	1	1	1	1	1	0	0	0	1	1	1	0	1	0	0	1	1	1	1	1	1	1	1	1	1	1	1
791630	87.6066	100	100	NA	bPt-791630	Wild Barley	1	1	1	1	1	1	1	1	1	1	1	1	1	1	0	1	1	1	1	1	1	0	0	0	0	1	1	0	1	0	0	1	1	1	1	1	1	1	1	1	1	1	0
791631	84.0222	100	100	NA	bXx-791631	Wild Barley	1	0	0	1	1	0	0	1	0	1	1	0	1	1	0	1	1	1	1	1	1	1	1	1	1	1	0	0	1	0	0	1	1	1	1	0	0	1	1	1	1	1	1
791635	87.4646	99.8551	99.6367	NA	bPt-791635	Wild Barley	1	0	0	1	0	0	0	1	1	1	0	1	1	1	0	0	0	0	0	1	1	0	0	0	1	0	1	0	0	0	0	1	1	0	0	1	0	0	1	1	1	0	1
791638	83.4915	100	100	NA	bPt-791638	Wild Barley	1	0	1	0	1	1	1	0	1	1	1	1	0	1	1	1	1	1	1	1	1	1	1	1	1	1	0	1	0	1	1	1	1	1	0	1	1	1	1	1	1	1	1
791640	87.2239	100	100	NA	bPt-791640	Wild Barley	1	1	1	1	1	1	1	1	1	1	1	1	1	1	1	1	1	1	1	1	1	1	1	1	1	1	1	1	1	1	1	0	1	1	1	1	1	1	1	1	1	1	1
791643	91.375	100	100	NA	bPt-791643	Wild Barley	1	0	0	1	1	1	1	0	1	1	1	1	-	1	1	1	1	1	1	1	1	1	1	1	1	-	1	1	1	1	1	1	1	1	1	1	1	1	1	1	1	1	1
791645	85.8812	100	100	NA	bPt-791645	Wild Barley	1	0	0	1	1	1	1	1	1	1	1	0	1	1	0	0	1	1	1	1	1	1	0	1	0	1	1	0	1	0	0	1	1	0	0	0	0	0	0	0	1	0	1
791653	81.9257	100	100	NA	bPt-791653	Wild Barley	1	1	1	0	1	1	1	1	1	1	1	1	1	0	1	1	1	1	1	1	1	1	1	1	1	1	0	1	1	1	1	1	1	1	1	1	1	1	1	1	1	1	1
791659	83.4778	99.9275	100	NA	bPt-791659	Wild Barley	1	0	0	1	1	1	0	1	1	1	0	1	1	1	0	0	0	0	0	1	1	0	0	0	1	0	1	0	0	0	0	1	1	0	0	1	0	0	1	1	1	0	1
791661	82.1843	99.8913	99.45	NA	bPt-791661	Wild Barley	0	0	1	0	0	0	1	0	0	0	0	0	0	0	1	1	1	1	0	0	0	0	0	1	1	1	0	1	1	1	1	1	0	1	1	0	1	1	1	1	0	0	0
791669	81.8274	100	100	NA	bPt-791669	Wild Barley	1	1	1	1	1	1	1	1	1	1	1	1	1	1	1	1	1	1	1	1	1	1	1	1	1	1	1	1	1	1	1	0	1	1	1	1	1	1	1	1	1	1	1
791685	90.3846	100	100	NA	bPt-791685	Wild Barley	1	0	1	1	1	0	1	1	1	1	0	1	1	1	0	0	0	1	0	1	1	1	1	1	1	1	1	1	1	1	1	0	1	0	0	1	0	0	0	0	1	1	1
791698	83.6613	100	100	NA	bPt-791698	Wild Barley	0	1	1	0	1	1	1	0	1	1	0	1	0	1	0	0	0	1	0	1	0	0	0	1	1	1	1	0	1	0	0	1	1	1	1	0	0	1	1	1	1	1	1
791704	87.3474	99.8742	99.3333	NA	bPt-791704	Wild Barley	1	0	0	1	0	0	1	1	0	1	0	1	1	1	0	0	1	1	0	0	0	0	1	0	1	0	0	1	0	1	1	0	1	1	0	-	-	1	1	0	1	1	1
791708	81.1897	100	100	NA	bPt-791708	Wild Barley	1	1	1	1	1	1	1	1	1	1	1	1	1	1	1	0	1	1	1	1	1	1	1	1	1	1	1	0	1	0	0	1	1	0	1	0	0	1	0	0	1	0	1
791711	83.4698	98.8736	98.7667	NA	bPt-791711	Wild Barley	-	1	1	1	1	-	1	-	1	1	1	1	1	1	0	1	1	1	1	1	1	0	0	1	1	1	0	0	1	0	0	1	1	1	1	1	1	1	1	1	1	1	1
791719	92.7649	100	100	NA	bPt-791719	Wild Barley	1	1	1	1	1	1	1	1	0	1	1	1	1	1	0	0	1	1	1	1	1	0	0	0	1	1	1	0	1	0	0	1	1	0	1	0	0	1	0	0	0	0	1
791723	89.6088	99.6377	99.63	NA	bPt-791723	Wild Barley	1	0	0	0	0	0	0	0	0	0	1	0	0	0	1	1	1	0	0	1	1	1	1	0	0	1	0	1	1	1	1	0	0	0	-	0	0	0	1	1	0	0	0
791726	88.0592	100	100	NA	bPt-791726	Wild Barley	1	1	0	1	1	-	1	1	0	1	1	1	1	1	1	0	1	1	1	1	1	1	1	1	1	1	1	0	1	0	0	1	1	0	-	0	0	1	0	0	0	0	1
791727	87.0714	99.6739	99.455	NA	bPt-791727	Wild Barley	1	1	0	1	1	1	1	1	1	1	1	0	1	-	1	1	1	1	1	1	1	1	1	1	1	1	1	1	1	1	1	1	1	1	1	1	1	1	1	1	1	1	1
791730	87.6509	100	100	NA	bPt-791730	Wild Barley	1	1	1	1	1	1	0	1	0	1	1	1	1	1	1	1	1	1	0	1	1	1	1	0	1	1	1	1	1	1	1	1	1	1	1	1	1	0	1	1	1	1	1
791731	90.8114	100	100	NA	bPt-791731	Wild Barley	1	-	0	1	1	1	1	1	1	1	1	1	1	1	1	1	1	1	0	1	1	1	1	1	1	1	1	1	-	1	1	0	1	1	1	1	1	1	1	1	1	1	1
791734	89.3553	100	100	NA	bPt-791734	Wild Barley	1	1	0	1	1	1	1	1	1	1	1	1	1	1	1	1	1	1	0	1	1	1	1	1	1	1	1	1	1	1	1	0	1	1	1	1	1	1	1	1	1	1	1
791747	87.979	100	100	NA	bPt-791747	Wild Barley	1	0	0	-	1	1	1	1	0	1	1	1	0	0	1	1	-	1	1	1	1	1	1	0	1	1	0	1	0	1	1	1	1	1	1	-	1	1	1	1	1	1	1
791750	81.561	100	100	NA	bXx-791750	Wild Barley	1	0	-	1	1	1	1	1	0	1	1	1	0	1	1	1	1	1	0	0	1	1	1	1	1	1	1	1	0	-	1	0	0	1	1	1	0	0	0	1	1	-	1
791756	86.6851	100	100	NA	bPt-791756	Wild Barley	1	1	1	1	1	1	1	1	1	1	1	1	1	1	1	1	1	1	1	1	1	1	1	1	1	1	1	1	1	1	1	0	1	1	1	1	1	1	1	1	1	1	-
791768	86.0794	100	100	NA	bPt-791768	Wild Barley	1	1	1	1	1	1	1	1	1	1	1	1	1	1	1	0	1	1	1	1	1	1	1	1	1	-	1	0	1	0	0	1	1	0	0	0	0	1	0	0	1	0	1
791772	82.1978	99.8913	99.43	NA	bPt-791772	Wild Barley	1	1	1	1	1	1	1	1	1	1	1	1	1	1	1	1	1	1	1	1	1	1	1	1	1	1	1	1	1	1	-	0	1	1	1	1	1	1	1	1	1	1	1
791773	81.0542	99.6349	98.135	NA	bPt-791773	Wild Barley	1	0	0	0	0	0	0	0	0	0	0	0	0	0	0	0	0	0	0	0	0	0	0	0	0	0	0	0	0	0	0	0	0	0	0	0	0	0	0	0	0	0	0
791774	81.4487	98.913	97.65	NA	bPt-791774	Wild Barley	1	1	0	1	1	1	1	1	1	1	1	1	1	1	1	1	1	1	1	1	1	1	1	1	-	1	1	1	1	-	1	1	1	1	1	1	1	1	1	1	1	1	-
791781	82.5862	100	100	NA	bPt-791781	Wild Barley	1	1	1	0	1	1	1	1	1	1	1	1	1	0	1	1	1	1	1	1	1	1	1	1	1	-	0	1	1	1	1	1	1	1	1	1	1	1	1	1	1	1	1
791782	86.9023	100	100	NA	bPt-791782	Wild Barley	1	1	1	1	1	1	1	1	1	1	1	1	1	1	1	1	1	1	1	1	1	1	1	1	1	1	1	1	1	1	1	0	1	1	1	1	1	1	1	1	1	1	-
791790	86.904	100	100	NA	bPt-791790	Wild Barley	1	0	0	0	1	0	0	1	0	0	0	0	0	0	0	0	0	0	0	0	0	0	0	0	0	0	0	0	0	0	0	0	0	0	0	0	0	0	0	0	0	0	0
791791	88.1899	100	100	NA	bPt-791791	Wild Barley	1	1	0	1	1	1	1	1	1	1	1	1	1	1	1	1	1	1	0	1	1	1	1	1	1	1	1	1	1	1	1	0	1	1	1	1	1	1	1	1	1	1	1
791806	83.5009	99.0728	98.7767	NA	bPt-791806	Wild Barley	1	1	1	1	1	1	1	1	1	1	1	1	1	1	1	0	1	1	1	1	1	1	1	1	1	1	1	0	1	0	0	1	1	0	0	0	0	1	0	0	1	0	1
791809	80.1985	100	100	NA	bPt-791809	Wild Barley	1	1	1	1	1	1	1	1	1	1	1	1	1	1	1	1	1	1	1	1	1	1	1	1	1	1	1	1	1	1	1	0	1	1	1	1	1	1	1	1	1	1	1
791819	89.4903	100	100	NA	bPt-791819	Wild Barley	1	1	1	1	1	1	1	1	1	1	1	1	1	1	1	0	1	1	1	1	1	1	1	1	1	1	1	0	1	0	0	1	1	0	1	0	0	1	0	0	1	0	1
791821	90.3199	100	100	NA	bPt-791821	Wild Barley	1	0	0	1	1	1	1	0	1	1	0	0	0	1	1	0	1	1	0	1	1	1	1	1	1	0	1	0	1	0	0	1	1	0	1	0	0	1	0	0	1	0	1
791832	80.9474	98.4768	97.7233	NA	bPt-791832	Wild Barley	1	1	1	1	1	1	1	1	1	1	1	1	1	1	1	0	1	1	1	1	1	1	1	1	1	-	1	-	1	0	0	1	-	0	-	0	0	1	0	0	1	0	1
791846	83.2959	99.5727	99.1233	NA	bPt-791846	Wild Barley	0	1	1	1	1	1	1	0	1	1	0	1	1	1	1	1	0	0	1	1	1	1	1	1	1	1	1	1	1	1	1	0	1	0	0	0	1	1	0	0	1	1	1
791859	84.0977	99.6739	99.45	NA	bPt-791859	Wild Barley	1	1	0	1	-	0	1	1	1	1	1	1	1	1	1	1	1	1	1	1	1	1	1	1	1	1	1	1	1	1	1	0	1	1	1	1	1	1	1	1	1	1	1
791865	83.8111	100	98.875	NA	bPt-791865	Wild Barley	1	0	1	0	1	1	1	1	1	1	1	1	1	1	1	1	1	1	1	1	1	1	1	1	1	1	0	0	1	0	0	-	-	1	-	1	1	0	0	1	1	1	1
791874	90.5291	100	100	NA	bPt-791874	Wild Barley	1	1	1	1	1	1	1	1	1	1	1	1	1	1	0	1	1	1	1	1	1	0	0	0	1	1	1	0	1	0	0	1	1	1	1	1	1	1	1	1	1	1	1
791875	90.4302	99.9275	99.6333	NA	bPt-791875	Wild Barley	1	0	0	1	1	1	0	1	1	1	1	1	0	1	0	0	1	0	1	1	1	1	1	1	1	0	0	1	1	1	1	0	1	-	1	0	0	0	0	0	1	1	1
791882	90.1522	100	100	NA	bPt-791882	Wild Barley	1	1	1	1	1	1	1	1	1	1	1	1	1	1	1	1	1	1	1	1	1	1	1	1	1	1	1	1	1	1	1	0	1	1	1	1	1	1	1	1	1	1	1
791886	85.7678	100	100	NA	bPt-791886	Wild Barley	1	1	1	1	1	1	1	1	1	1	1	1	1	1	1	1	1	1	1	1	1	1	1	1	1	1	1	1	1	1	1	0	1	1	1	1	1	1	1	1	1	1	1
791888	81.8796	100	100	NA	bPt-791888	Wild Barley	1	1	0	1	1	1	1	1	1	1	1	1	1	1	1	1	1	1	1	1	1	1	1	1	-	1	1	1	1	1	1	1	1	1	1	1	1	1	1	1	1	1	1
791890	91.9598	100	100	NA	bPt-791890	Wild Barley	1	1	1	1	1	1	1	1	1	1	1	1	1	1	0	1	1	1	1	1	1	0	0	0	1	1	1	0	1	0	0	1	1	1	1	1	1	1	1	1	1	1	1
791891	92.1396	98.783	98.7833	NA	bPt-791891	Wild Barley	1	1	1	1	1	1	1	1	1	1	1	1	1	1	0	1	1	1	1	1	1	0	0	0	1	1	1	0	1	0	0	1	1	1	1	1	1	1	1	1	1	1	1
791900	91.5271	100	100	NA	bPt-791900	Wild Barley	1	1	1	1	1	1	1	1	1	1	1	1	1	1	1	0	1	1	1	1	1	1	1	1	1	1	1	0	1	0	0	1	1	0	1	0	0	1	0	0	1	0	1
791901	80.438	100	100	NA	bPt-791901	Wild Barley	1	0	0	1	1	1	1	1	1	1	1	1	1	1	1	1	1	1	1	1	1	1	1	1	1	1	1	1	1	1	1	1	1	1	1	1	1	1	1	1	1	1	1
791904	91.6727	100	100	NA	bPt-791904	Wild Barley	1	1	1	0	1	1	1	1	1	1	1	1	1	0	1	1	1	1	1	1	1	1	1	1	1	1	0	0	1	0	0	1	1	1	1	1	1	1	1	1	1	1	1
791907	91.6333	100	100	NA	bPt-791907	Wild Barley	1	0	0	0	1	0	1	1	0	1	1	0	1	0	1	1	0	1	0	1	1	1	1	0	1	1	0	1	0	1	1	1	1	1	1	1	1	1	1	1	0	1	1
791908	85.3481	100	100	NA	bPt-791908	Wild Barley	1	0	0	1	-	-	1	1	0	1	0	1	1	1	0	0	1	1	0	0	0	0	1	0	1	0	0	1	-	1	1	0	1	1	0	1	1	1	1	-	1	1	1
791915	88.6229	99.9275	98.6467	NA	bPt-791915	Wild Barley	1	0	0	0	1	0	0	0	1	0	0	0	0	0	0	0	0	0	1	0	0	0	0	1	0	0	0	0	1	0	0	1	1	0	0	0	0	0	0	0	1	0	0
791919	84.6965	99.4565	99.45	NA	bPt-791919	Wild Barley	1	0	1	0	1	1	1	1	1	1	1	1	1	1	1	1	1	1	1	1	1	1	1	1	1	1	0	0	1	0	0	1	1	1	1	1	1	0	0	1	-	1	1
791922	86.2103	100	100	NA	bPt-791922	Wild Barley	1	0	0	0	1	1	1	1	1	1	1	1	1	0	1	1	0	0	1	1	1	1	1	1	1	0	0	1	1	1	1	0	0	0	0	0	0	0	0	0	1	0	1
791924	82.9964	100	100	NA	bPt-791924	Wild Barley	1	1	0	0	1	1	1	1	1	1	1	1	1	0	1	1	0	0	1	1	1	1	1	1	1	1	0	1	1	1	1	1	1	1	1	1	1	1	1	1	1	1	1
791930	85.4012	99.7566	98.7767	NA	bPt-791930	Wild Barley	1	1	1	1	1	1	1	1	1	1	1	1	1	1	1	0	1	1	1	1	1	1	1	1	1	1	1	0	1	0	0	1	1	0	0	0	0	1	0	0	1	0	1
791937	88.0556	100	100	NA	bPt-791937	Wild Barley	1	1	1	0	1	1	1	1	1	1	1	1	1	0	1	1	1	1	1	1	1	1	1	1	1	1	0	1	1	1	1	1	1	1	1	1	1	1	1	1	1	1	1
791942	84.6574	100	100	NA	bPt-791942	Wild Barley	1	0	0	1	1	1	1	1	0	1	1	1	1	1	1	0	1	1	1	1	1	1	1	1	1	1	1	1	1	1	0	1	1	0	1	0	0	1	0	0	0	0	1
791946	90.4017	99.3423	98.7833	NA	bPt-791946	Wild Barley	1	1	1	1	1	1	1	1	1	1	1	1	1	0	0	0	1	1	1	1	1	1	1	1	1	1	1	1	1	1	1	1	1	0	0	1	1	0	0	0	1	0	1
791948	87.9059	100	100	NA	bPt-791948	Wild Barley	1	1	1	1	1	1	1	1	1	1	1	1	1	1	0	1	1	1	1	-	1	0	0	0	-	1	1	0	1	0	0	1	1	1	1	1	1	1	1	1	1	1	1
791949	93.3405	100	100	NA	bPt-791949	Wild Barley	1	1	1	1	1	1	1	1	1	1	1	1	1	1	0	1	1	1	1	1	1	0	0	0	1	1	1	0	1	0	0	1	1	1	1	1	1	1	1	1	1	1	1
791975	90.1642	100	100	NA	bPt-791975	Wild Barley	1	0	0	0	0	0	0	0	0	0	1	0	0	0	1	1	1	0	0	1	1	1	1	0	0	1	0	1	1	1	1	0	0	0	-	0	0	0	1	1	0	0	0
791977	88.7927	100	100	NA	bPt-791977	Wild Barley	1	0	0	1	1	1	0	1	1	1	0	1	1	1	0	1	1	1	1	0	1	1	1	0	0	-	1	1	1	1	1	1	1	1	1	1	1	1	1	1	0	1	1
791980	81.2382	98.6956	97.78	NA	bPt-791980	Wild Barley	1	1	1	1	1	1	1	1	1	1	1	1	1	1	1	1	1	1	1	1	1	1	1	1	1	0	-	1	1	1	1	1	1	1	1	1	-	1	1	1	1	1	1
791982	91.4363	100	100	NA	bPt-791982	Wild Barley	1	0	0	0	1	1	1	0	1	1	0	1	0	0	1	1	0	1	1	0	1	1	1	1	1	1	0	0	1	0	0	1	0	1	1	0	0	1	1	1	1	1	1
791992	82.5149	99.9275	99.63	NA	bPt-791992	Wild Barley	1	1	1	1	1	1	1	1	1	1	1	1	1	1	0	1	1	1	1	1	-	0	0	0	1	1	1	0	1	0	0	1	1	0	0	1	1	1	1	1	1	1	1
792000	88.6382	100	100	NA	bPt-792000	Wild Barley	1	0	0	0	0	0	0	0	0	0	0	0	0	0	0	0	0	0	0	0	0	0	0	0	0	0	0	0	0	0	0	0	0	0	0	0	0	0	0	0	0	0	0
792009	82.2905	100	100	NA	bPt-792009	Wild Barley	1	1	1	1	0	0	1	1	1	1	1	0	1	1	1	1	1	1	1	1	1	1	1	1	1	1	1	1	1	1	1	1	1	1	1	1	1	1	1	1	1	1	1
792018	93.1937	100	100	NA	bPt-792018	Wild Barley	1	0	0	1	0	0	0	1	1	1	0	1	1	1	0	0	0	0	0	1	1	0	0	0	1	0	1	0	0	0	0	1	1	0	0	1	0	0	1	1	1	0	1
792023	83.8927	100	100	NA	bPt-792023	Wild Barley	1	1	1	1	1	1	1	1	-	1	1	1	1	1	1	1	1	1	1	1	1	1	1	1	1	-	0	0	1	0	0	1	1	-	-	1	1	1	1	1	1	1	1
792024	85.2448	100	100	NA	bPt-792024	Wild Barley	1	0	0	1	1	1	1	1	-	1	0	0	0	1	0	0	1	0	1	1	1	1	1	0	0	0	0	0	-	1	0	0	0	0	0	0	0	0	0	0	1	1	1
792030	80.8636	100	100	NA	bPt-792030	Wild Barley	1	0	0	1	1	1	1	1	1	1	1	1	1	1	1	1	1	1	1	1	1	1	1	1	1	1	1	1	1	1	1	1	1	1	1	1	1	1	1	1	1	1	1
792039	90.2168	100	100	NA	bPt-792039	Wild Barley	1	0	0	1	1	1	1	1	1	1	0	0	0	1	0	0	1	0	1	0	1	1	1	0	1	0	0	0	1	1	0	0	0	0	0	0	0	0	0	0	1	1	1
792050	84.1664	100	100	NA	bPt-792050	Wild Barley	1	1	1	1	1	1	1	1	1	1	1	1	1	1	1	1	1	1	1	1	1	1	1	1	1	1	1	1	1	1	1	0	1	1	-	1	1	1	1	1	1	1	1
792062	87.6532	100	100	NA	bPt-792062	Wild Barley	1	1	0	1	1	1	1	1	1	1	1	1	1	1	1	1	1	1	0	1	1	1	1	1	1	1	1	1	1	1	1	0	1	1	1	1	1	1	1	1	1	1	1
792067	87.3035	100	100	NA	bPt-792067	Wild Barley	1	0	0	0	0	0	0	0	0	0	0	0	0	0	0	0	0	0	0	0	0	0	0	0	0	0	0	0	0	0	0	0	0	0	0	0	0	0	0	0	0	0	0
792072	90.2392	100	100	NA	bPt-792072	Wild Barley	1	1	1	1	1	1	1	1	1	1	1	1	1	1	1	0	1	1	1	1	1	1	1	1	1	1	1	0	1	0	0	1	1	0	1	0	0	1	0	0	1	0	1
792087	81.4944	100	100	NA	bPt-792087	Wild Barley	1	-	1	1	1	1	1	1	1	1	1	1	1	1	1	1	1	1	0	1	1	1	1	1	1	1	1	1	1	1	1	0	1	1	-	1	1	1	1	1	1	1	1
792090	81.2097	99.7101	99.6333	NA	bPt-792090	Wild Barley	1	1	1	1	1	1	1	1	1	1	1	1	1	1	0	1	1	1	1	0	1	0	0	0	1	1	1	0	1	0	0	1	1	1	1	1	1	1	1	1	1	1	1
792096	88.8267	100	100	NA	bPt-792096	Wild Barley	1	1	1	1	1	1	1	1	1	1	1	1	1	1	1	0	1	1	1	1	1	1	1	1	1	1	1	0	1	0	0	1	1	0	1	0	0	1	0	0	1	0	1
792098	83.3786	99.5652	99.2667	NA	bPt-792098	Wild Barley	1	1	0	1	1	1	1	1	1	1	1	1	1	1	1	0	1	1	1	1	1	1	1	1	1	1	1	0	1	0	0	1	-	0	1	0	0	1	0	0	1	0	1
792099	92.4105	100	100	NA	bPt-792099	Wild Barley	1	1	1	1	1	1	1	1	1	1	1	1	1	1	1	0	1	1	1	1	1	1	1	1	1	1	1	0	1	0	0	1	1	0	1	0	0	1	0	0	1	0	1
792105	85.2722	100	100	NA	bPt-792105	Wild Barley	1	1	1	1	1	1	1	1	1	1	1	1	1	1	1	1	1	1	1	1	1	1	1	1	1	1	1	1	1	1	1	0	1	1	1	1	1	1	1	1	1	1	1
792115	89.9643	100	100	NA	bPt-792115	Wild Barley	1	1	1	1	1	1	1	1	1	1	1	1	1	1	0	1	1	1	1	1	1	0	0	0	1	1	1	0	1	0	0	1	1	1	1	1	1	1	1	1	1	1	1
792121	80.7175	98.6956	97.73	NA	bPt-792121	Wild Barley	1	1	0	1	1	1	1	1	1	1	1	1	1	1	1	1	1	1	1	1	1	1	1	1	-	-	1	1	1	1	1	1	1	1	1	1	1	1	1	1	1	1	1
792124	89.9949	100	100	NA	bPt-792124	Wild Barley	1	1	1	1	1	1	1	1	1	1	1	1	1	1	0	1	1	1	1	1	1	0	0	0	1	1	1	0	1	0	0	1	1	1	1	1	1	1	1	1	1	1	1
792136	83.4037	100	100	NA	bPt-792136	Wild Barley	1	1	1	1	1	1	1	1	1	1	1	1	1	1	1	0	1	1	1	1	1	1	1	1	1	1	1	0	1	0	0	1	-	0	1	0	0	1	0	0	1	0	1
792140	80.9078	99.7436	98.72	NA	bXx-792140	Wild Barley	1	1	1	1	1	1	1	1	1	1	1	1	1	1	0	1	1	1	1	1	1	0	0	0	-	1	-	0	1	0	0	1	1	1	1	1	1	1	1	1	1	1	1
792141	92.0322	100	100	NA	bPt-792141	Wild Barley	1	1	1	1	1	1	1	1	1	1	1	1	1	1	1	0	1	1	1	1	1	1	1	1	1	1	1	0	1	0	0	1	1	0	1	0	0	1	0	0	1	0	1
792150	82.227	100	100	NA	bPt-792150	Wild Barley	1	1	1	1	-	0	1	1	1	1	1	1	1	1	1	-	1	1	1	1	1	1	1	1	1	1	1	1	-	1	1	0	1	0	1	1	1	1	1	1	1	1	1
792158	86.0895	98.6043	97.775	NA	bXx-792158	Wild Barley	1	0	0	1	1	1	0	1	1	1	0	1	1	1	0	1	1	1	1	0	1	1	1	0	0	0	1	1	0	1	1	0	-	1	1	0	0	0	1	0	1	1	1
792171	90.3758	100	100	NA	bPt-792171	Wild Barley	1	1	1	0	1	1	1	1	1	1	0	0	1	0	1	1	1	0	1	1	1	1	1	1	1	0	0	1	0	1	1	0	0	0	0	0	0	1	0	0	1	1	1
792175	83.3636	100	100	NA	bPt-792175	Wild Barley	1	1	-	1	1	-	1	1	1	1	1	1	1	1	1	1	1	1	1	1	1	1	1	1	1	1	1	1	1	1	1	0	1	1	1	1	1	1	1	1	1	1	1
792178	82.155	100	100	NA	bPt-792178	Wild Barley	1	1	-	1	1	1	1	1	1	1	1	1	1	1	0	1	1	1	1	1	1	0	0	0	1	-	-	0	1	0	1	1	1	0	0	1	1	1	1	-	-	1	1
792181	87.2485	100	100	NA	bPt-792181	Wild Barley	1	0	0	1	1	1	0	0	1	0	0	0	0	0	1	1	1	-	1	0	1	1	1	0	0	1	1	0	0	0	0	0	0	1	1	0	0	0	1	0	1	0	1
792182	86.2273	100	100	NA	bPt-792182	Wild Barley	1	1	1	1	1	0	1	1	1	1	1	1	1	1	0	1	1	1	1	1	1	0	0	0	1	1	1	0	1	0	0	1	1	1	1	1	1	1	1	1	1	1	1
792183	87.3853	100	100	NA	bPt-792183	Wild Barley	1	1	1	1	1	1	1	1	0	1	1	-	-	1	1	1	1	-	1	1	1	1	1	1	1	1	1	1	1	1	1	1	1	-	1	1	1	1	1	1	-	1	1
792185	89.7847	100	100	NA	bPt-792185	Wild Barley	1	0	0	1	1	1	0	1	1	1	0	1	1	1	0	1	1	1	1	0	1	1	1	0	0	0	1	1	0	1	1	0	0	1	1	0	0	0	1	0	1	1	1
792186	82.8634	99.8913	99.43	NA	bPt-792186	Wild Barley	1	1	1	1	0	0	0	1	1	1	1	1	1	1	1	1	-	1	1	0	1	1	0	1	1	1	1	1	1	-	1	1	1	1	-	1	1	1	1	1	1	1	-
792187	88.2511	100	100	NA	bPt-792187	Wild Barley	1	1	1	1	1	1	1	1	1	1	1	1	1	1	0	1	1	1	1	1	1	0	0	0	1	1	1	0	1	0	0	1	1	1	1	1	1	1	1	1	1	1	1
792189	84.5235	100	100	NA	bPt-792189	Wild Barley	1	1	1	1	1	1	1	1	1	1	1	1	1	1	0	1	1	1	1	1	1	0	0	0	-	1	1	0	1	0	0	1	1	1	1	1	1	1	1	1	1	1	1
792196	82.0477	99.2958	99.6367	NA	bPt-792196	Wild Barley	1	1	1	0	1	1	1	1	1	1	1	1	1	0	1	1	1	1	1	1	1	1	1	1	1	1	0	1	1	1	1	1	1	1	1	1	1	1	1	1	1	1	1
792218	88.1791	100	100	NA	bPt-792218	Wild Barley	1	1	-	1	0	0	1	-	0	1	0	1	1	1	1	0	0	0	0	1	1	1	1	-	1	0	1	1	0	1	1	0	1	0	1	0	-	0	1	0	0	1	1
792232	82.9548	100	100	NA	bPt-792232	Wild Barley	1	1	1	1	1	1	1	1	0	1	1	0	1	1	1	0	1	1	0	1	1	1	1	1	1	0	1	0	0	0	0	0	0	0	1	0	0	1	0	-	1	0	1
792234	86.9214	100	100	NA	bPt-792234	Wild Barley	1	1	1	0	1	0	0	1	1	1	1	1	1	0	1	1	1	1	1	1	1	1	1	1	1	1	0	1	1	1	1	1	1	1	1	1	1	1	1	1	1	1	1
792253	84.862	100	100	NA	bPt-792253	Wild Barley	1	1	1	1	1	1	1	1	1	1	1	1	1	1	1	1	1	1	1	1	1	1	1	1	1	-	1	1	-	1	1	0	1	-	1	1	1	1	1	1	1	1	1
792259	83.2615	99.0087	98.99	NA	bPt-792259	Wild Barley	1	1	1	1	1	1	1	1	1	1	1	1	1	1	0	1	1	1	1	1	1	0	0	0	-	1	1	0	1	0	0	1	1	1	1	1	1	-	1	1	1	1	1
792260	92.3451	100	100	NA	bPt-792260	Wild Barley	1	0	0	1	0	0	0	1	1	1	0	1	1	1	0	0	0	0	0	1	1	0	0	0	1	0	1	0	0	0	0	1	1	0	0	1	0	0	1	1	1	0	1
792268	90.2305	100	100	NA	bPt-792268	Wild Barley	1	0	0	0	1	1	1	0	1	1	0	1	0	0	1	1	0	1	1	0	1	1	1	1	1	1	0	0	1	0	0	1	0	1	1	0	0	1	1	1	1	1	1
792269	88.0779	100	100	NA	bPt-792269	Wild Barley	1	0	0	1	0	0	1	1	0	1	0	1	1	1	1	0	0	0	0	1	1	1	1	-	1	0	1	1	0	1	1	0	1	0	1	0	1	0	1	0	0	1	1
792275	80.902	100	99.42	NA	bPt-792275	Wild Barley	1	1	1	1	1	1	1	1	1	1	1	1	1	1	-	1	1	0	1	1	-	1	1	1	1	1	1	1	1	1	1	1	-	0	0	1	1	1	1	1	1	1	1
792281	88.403	99.9275	99.6167	NA	bPt-792281	Wild Barley	1	0	1	1	1	0	1	1	1	1	0	1	1	1	0	0	0	-	0	1	1	1	1	1	1	1	1	1	-	1	1	0	1	0	0	1	0	0	0	0	1	1	1
792286	90.1971	100	100	NA	bPt-792286	Wild Barley	1	0	0	0	1	1	1	1	0	1	1	1	1	0	1	1	0	-	1	1	1	1	1	1	1	0	0	1	1	1	1	-	0	0	1	0	0	0	1	0	1	0	1
792292	87.6943	100	100	NA	bPt-792292	Wild Barley	1	1	1	1	1	1	1	1	1	1	1	1	1	1	1	1	1	1	0	1	1	1	1	1	1	1	1	1	1	1	1	1	1	1	1	1	1	1	1	1	1	1	1
792300	83.9034	98.5944	97.7933	NA	bPt-792300	Wild Barley	1	1	1	0	1	1	1	1	1	1	1	1	1	0	1	1	1	1	1	1	1	1	1	1	1	1	0	1	1	1	1	1	1	1	1	1	1	1	1	1	1	1	1
792301	84.5046	99.5652	98.145	NA	bPt-792301	Wild Barley	1	1	1	1	1	1	1	1	1	1	1	1	1	1	1	1	1	1	-	1	1	1	1	1	1	1	1	1	-	1	1	0	1	-	1	1	-	1	1	1	1	1	1
792304	86.7957	100	100	NA	bPt-792304	Wild Barley	1	1	0	1	0	0	1	1	0	1	0	1	1	1	1	0	0	0	0	1	1	1	1	0	0	0	1	1	0	1	1	0	1	0	1	0	1	0	1	0	0	1	1
792311	88.3704	99.2958	98.4233	NA	bPt-792311	Wild Barley	1	1	1	1	1	1	1	1	1	1	1	1	1	1	1	0	1	1	1	1	1	1	1	1	1	1	1	0	1	0	0	1	1	0	1	0	0	1	0	0	1	0	1
792312	91.9052	100	100	NA	bPt-792312	Wild Barley	1	0	0	1	0	0	0	1	0	1	0	0	1	1	0	0	0	1	0	0	0	0	1	0	1	0	0	1	0	1	1	0	1	1	0	0	0	1	1	0	1	1	1
792313	80.9874	100	100	NA	bPt-792313	Wild Barley	1	1	0	1	1	1	1	1	1	1	1	1	1	1	1	1	1	1	1	0	1	1	1	1	1	0	0	1	1	1	1	1	0	0	1	0	0	1	0	0	1	0	1
792319	83.851	100	98.72	NA	bPt-792319	Wild Barley	1	1	1	1	1	1	1	1	1	1	1	1	1	1	1	1	1	1	1	1	1	1	1	1	1	1	1	1	1	1	1	0	1	-	1	1	-	1	1	1	1	1	1
792332	84.6723	100	99.36	NA	bPt-792332	Wild Barley	1	1	1	1	1	1	1	1	1	1	1	1	1	1	1	0	1	1	1	1	1	1	1	1	1	1	1	0	1	0	0	1	0	0	-	0	0	1	0	0	1	0	1
792345	81.0798	98.7105	98.4133	NA	bPt-792345	Wild Barley	1	1	1	1	1	1	1	1	1	1	1	1	1	1	1	0	1	1	1	1	1	1	1	1	1	1	1	0	1	0	0	1	-	0	0	0	0	1	0	0	1	0	1
792355	83.9681	100	100	NA	bPt-792355	Wild Barley	1	1	1	1	1	1	0	1	0	1	1	1	1	1	1	1	1	1	0	1	1	1	1	0	1	1	1	1	1	1	1	1	1	1	1	1	1	0	1	1	1	1	1
792359	89.9779	100	100	NA	bPt-792359	Wild Barley	1	1	1	1	1	1	1	1	1	1	1	1	1	1	1	0	1	1	1	1	1	1	1	1	1	-	1	0	1	0	0	1	1	0	1	0	0	1	0	0	1	0	1
792363	86.0533	100	100	NA	bPt-792363	Wild Barley	1	1	1	0	1	0	0	1	1	0	1	0	1	0	0	0	0	0	1	0	0	0	0	-	-	0	0	0	0	0	0	0	0	0	0	0	0	0	0	0	1	0	0
792750	86.664	99.4565	99.455	NA	bPt-792750	Wild Barley	1	-	1	1	1	1	1	1	1	1	1	1	1	1	1	1	1	1	1	1	1	1	1	1	1	1	1	1	1	1	1	0	1	1	1	1	1	1	1	1	1	1	1
792752	93.0516	100	100	NA	bPt-792752	Wild Barley	1	1	1	0	1	1	1	1	1	1	1	1	1	0	1	1	1	1	1	1	1	1	1	1	1	1	0	0	1	0	0	1	1	1	1	1	1	1	1	1	1	1	1
792754	93.0021	100	100	NA	bPt-792754	Wild Barley	1	1	1	1	1	1	1	1	1	1	1	1	1	1	1	0	1	1	1	1	1	1	1	1	1	1	1	0	1	0	0	1	1	0	1	0	0	1	0	0	1	0	1
792755	89.5286	100	100	NA	bPt-792755	Wild Barley	1	1	1	1	1	1	1	1	1	1	1	1	1	1	1	1	1	1	1	1	1	1	1	1	1	1	1	1	-	1	1	0	1	1	1	1	1	1	1	1	1	1	1
792756	88.3402	100	100	NA	bPt-792756	Wild Barley	1	0	0	1	1	-	1	1	0	1	0	1	1	1	0	0	1	1	0	0	0	0	1	0	1	0	0	1	0	1	1	0	1	1	0	-	1	1	1	1	1	1	1
792757	92.7152	100	100	NA	bPt-792757	Wild Barley	1	0	0	1	1	1	0	1	1	1	1	0	1	1	1	0	1	1	0	1	1	1	1	1	1	1	1	0	1	0	0	1	1	0	1	0	0	1	0	0	1	0	1
792758	84.02	100	100	NA	bPt-792758	Wild Barley	1	1	1	0	1	1	1	1	1	1	1	1	1	0	1	1	1	1	1	1	1	1	1	1	1	-	0	1	1	1	1	1	1	1	1	1	1	1	1	1	1	1	1
792761	82.9415	99.1304	98.89	NA	bPt-792761	Wild Barley	1	1	0	1	1	1	1	1	1	1	1	1	1	1	1	1	1	1	1	1	1	1	1	-	1	1	1	1	1	1	1	-	1	1	1	1	1	1	1	-	1	1	-
792764	80.1143	99.6349	97.53	NA	bPt-792764	Wild Barley	1	1	0	1	1	1	1	1	1	1	1	1	1	1	1	1	1	-	0	1	1	1	1	1	1	1	1	1	1	1	1	1	1	-	1	1	1	1	1	1	1	1	0
792774	86.17	99.4565	98.9	NA	bPt-792774	Wild Barley	1	1	1	1	1	1	1	1	1	1	1	1	1	-	1	1	1	1	1	1	1	1	1	1	1	1	1	1	1	1	1	0	0	0	0	1	1	0	0	0	1	1	1
792776	88.979	100	100	NA	bPt-792776	Wild Barley	1	1	1	0	1	1	1	1	1	1	1	1	1	0	1	1	1	1	1	1	1	1	1	1	1	1	0	0	1	0	0	1	1	1	1	1	1	1	1	1	1	1	1
792777	86.9449	100	100	NA	bPt-792777	Wild Barley	1	1	1	1	1	1	1	1	1	1	1	1	1	1	1	0	1	1	1	1	1	1	1	1	1	1	1	0	1	0	0	1	1	0	1	0	0	1	0	0	1	0	1
792780	84.8355	98.9363	98.61	NA	bPt-792780	Wild Barley	1	1	0	1	1	0	1	1	1	1	1	1	1	1	0	0	1	0	0	1	1	1	1	-	1	0	1	0	0	0	0	0	1	0	0	1	0	0	0	0	1	1	1
792785	88.4962	100	100	NA	bPt-792785	Wild Barley	1	0	0	1	1	1	1	1	1	1	1	0	1	1	0	1	1	1	1	1	1	1	1	1	1	-	0	1	0	1	1	-	1	0	0	1	1	1	1	1	1	1	1
792786	83.5328	100	99.44	NA	bPt-792786	Wild Barley	1	1	1	1	-	-	1	1	1	1	1	1	1	1	1	1	1	1	1	1	1	1	1	1	1	1	1	1	-	1	1	0	1	1	1	1	1	1	1	1	1	1	1
792788	88.2956	100	100	NA	bPt-792788	Wild Barley	1	1	1	1	1	1	1	1	1	1	1	1	1	1	1	0	1	1	1	1	1	1	1	1	1	1	1	0	1	0	0	1	1	0	1	0	0	1	0	0	1	0	1
792793	87.1621	100	100	NA	bPt-792793	Wild Barley	1	0	0	1	1	1	0	1	1	0	1	0	1	0	1	1	1	0	0	0	1	1	1	1	0	1	0	1	0	1	1	0	0	0	0	1	1	0	1	0	0	0	0
792797	88.2902	99.5652	99.455	NA	bPt-792797	Wild Barley	1	1	1	1	1	1	1	1	1	1	1	1	1	1	1	0	1	1	1	1	1	1	1	-	1	1	1	0	1	0	0	1	1	0	1	0	0	1	0	0	1	0	1
792798	81.1426	100	100	NA	bPt-792798	Wild Barley	1	1	0	1	1	1	1	1	1	1	1	1	1	1	1	1	1	1	1	1	1	1	1	1	-	1	1	1	1	1	1	1	1	1	1	1	1	1	1	1	1	1	1
792807	88.3732	100	100	NA	bPt-792807	Wild Barley	1	0	0	1	1	1	0	1	1	1	1	0	1	1	1	0	1	1	0	1	1	1	1	1	1	1	1	0	1	0	0	1	1	0	-	0	0	1	0	0	1	0	1
792808	85.8225	99.9275	99.6367	NA	bPt-792808	Wild Barley	1	1	1	1	1	1	1	1	1	1	1	1	1	1	1	1	1	1	1	1	1	1	1	1	1	1	1	1	1	1	1	0	1	1	1	1	1	1	1	1	1	1	1
792810	81.4272	99.8913	100	NA	bPt-792810	Wild Barley	1	1	1	1	1	1	1	1	1	1	1	1	1	0	1	1	1	1	1	1	1	1	1	1	1	1	1	1	1	1	1	0	1	1	1	1	1	1	1	1	1	1	1
792817	83.4829	100	98.72	NA	bPt-792817	Wild Barley	1	1	1	1	1	1	1	1	1	1	1	1	1	1	1	1	1	1	1	1	1	1	1	1	1	1	1	1	1	1	1	0	1	0	1	1	-	1	1	1	1	1	1
792821	84.9724	100	100	NA	bPt-792821	Wild Barley	1	1	1	0	1	1	1	1	1	1	1	1	1	0	1	1	1	1	1	1	1	1	1	1	1	-	0	0	1	0	0	1	1	1	1	1	1	1	1	1	1	1	1
792824	81.8859	100	100	NA	bPt-792824	Wild Barley	1	0	0	-	1	1	1	1	0	1	-	1	0	0	1	1	1	1	1	1	1	1	1	0	1	1	-	1	0	1	1	1	1	1	1	-	1	1	1	1	1	1	1
792828	84.966	100	100	NA	bPt-792828	Wild Barley	1	1	1	1	1	1	1	1	1	1	1	1	1	1	0	1	1	1	1	1	1	0	0	0	1	1	1	0	1	0	0	1	1	1	1	1	1	1	1	1	1	1	1
792830	80.8603	99.4565	99.44	NA	bPt-792830	Wild Barley	1	1	1	1	1	1	1	1	1	1	1	1	1	1	1	1	1	1	1	1	1	1	1	1	1	1	1	1	1	1	-	1	0	-	1	1	1	1	1	1	1	1	1
792837	84.3222	100	100	NA	bPt-792837	Wild Barley	1	1	1	0	1	1	1	1	1	1	1	1	1	0	1	1	1	1	1	1	1	1	1	1	1	1	0	1	1	1	1	1	1	1	1	1	1	1	1	1	1	1	1
792846	80.2792	99.8913	99.455	NA	bPt-792846	Wild Barley	1	1	0	1	1	1	1	-	1	1	1	1	1	1	1	1	1	1	1	1	1	1	1	1	1	1	1	1	1	1	1	1	1	1	1	1	1	1	1	1	1	1	1
792860	80.8947	99.4203	99.2767	NA	bPt-792860	Wild Barley	1	1	1	0	1	0	0	1	0	1	1	1	1	1	1	1	0	0	0	0	0	0	0	1	0	0	1	1	1	1	1	0	0	0	0	0	0	1	1	0	0	0	0
792867	87.2351	100	100	NA	bPt-792867	Wild Barley	1	0	0	1	1	1	1	1	0	1	-	1	0	0	1	1	1	1	1	1	1	1	1	0	1	1	1	1	0	1	1	1	1	1	1	-	1	1	1	1	1	1	1
792872	83.8425	100	100	NA	bPt-792872	Wild Barley	1	0	0	1	1	1	1	1	1	1	1	0	1	1	0	1	1	1	1	1	1	1	1	1	1	1	0	1	1	1	1	1	1	1	1	1	1	1	1	1	1	1	1
792874	86.5557	100	100	NA	bPt-792874	Wild Barley	1	1	1	1	1	1	1	1	1	1	1	1	1	1	0	1	1	1	1	0	-	0	0	0	1	1	1	0	1	0	0	1	1	1	1	1	1	1	1	1	1	1	1
792875	91.323	100	100	NA	bPt-792875	Wild Barley	1	1	1	1	1	1	1	1	1	1	1	1	1	1	1	0	1	1	1	1	1	1	1	1	1	1	1	0	1	0	0	1	1	0	1	0	0	1	0	0	1	0	1
792880	85.6355	100	100	NA	bPt-792880	Wild Barley	1	1	1	0	1	1	1	1	1	1	1	1	1	0	1	1	1	1	1	1	1	1	1	1	1	1	0	0	1	0	0	1	1	1	1	1	1	1	1	1	1	1	1
792888	93.9026	100	100	NA	bPt-792888	Wild Barley	1	1	1	1	1	1	1	1	1	1	1	1	1	1	1	1	1	1	1	1	1	1	1	1	1	1	1	1	1	1	1	0	1	1	1	1	1	1	1	1	1	1	1
792890	94.405	100	100	NA	bPt-792890	Wild Barley	1	1	1	1	1	1	1	1	1	1	1	1	1	1	1	0	1	1	1	1	1	1	1	1	1	1	1	0	1	0	0	1	1	0	1	0	0	1	0	0	1	0	1
792895	84.2	100	99.62	NA	bPt-792895	Wild Barley	1	0	0	1	1	1	1	1	0	1	1	1	1	1	1	0	1	1	1	1	1	1	1	1	1	1	1	1	1	1	0	1	1	0	1	0	0	1	0	0	0	0	1
792899	86.5854	99.4565	99.445	NA	bPt-792899	Wild Barley	1	1	1	1	1	1	1	1	1	1	1	1	1	1	0	1	1	1	1	1	-	0	0	0	1	1	1	0	1	0	0	1	1	0	0	-	1	1	1	1	1	1	1
792917	83.6924	100	100	NA	bPt-792917	Wild Barley	1	1	1	1	1	1	1	1	1	1	1	1	1	1	1	1	1	1	1	1	1	1	1	0	1	0	0	0	1	0	0	1	1	0	1	1	1	1	1	1	1	1	1
[truncated: 378 more rows]
[truncated: 3 more columns]
