# Supplementary material for: High-throughput genotyping of wheat-barley amphiploids utilising diversity array technology (DArT)
Source: BMC Plant Biol. 2013 Jun 3;13:87. doi: 10.1186/1471-2229-13-87 (PMC3679790; doi:10.1186/1471-2229-13-87)
Supplement: Additional file 2 — Markers assigned to a specific H. chilense chromosome using wheat-H. chilense addition lines. [file 1471-2229-13-87-S2.xlsx]

## Sheet: Hoja1
Chromosome	MarkerName	H1	CS-1		CS+1Hch	CS+1HchS	CS+2HchS	CS+4Hch	CS+5Hch	CS+5HchL	CS+6Hch	CS+6HchS	CS+7Hch	CS+7Hchalpha	CS+7HchBeta
1HL	bPt-786613	1	0		1	0	0	0	0	0	0	0	0	0	0
1HL	bPt-786708	1	0		1	0	0	0	0	0	0	0	0	0	0
1HL	bPt-786781	1	0		1	0	0	0	0	0	0	0	0	0	0
1HL	bPt-786837	1	0		1	0	0	0	0	0	0	0	0	0	0
1HL	bPt-786894	1	0		1	0	0	0	0	0	0	0	0	0	0
1HL	bPt-786994	1	0		1	0	0	0	0	0	0	0	0	0	0
1HL	bPt-787024	1	0		1	0	0	0	0	0	0	0	0	0	0
1HL	bPt-787085	1	0		1	0	0	0	0	0	0	0	0	0	0
1HL	bPt-787207	1	0		1	0	0	0	0	0	0	0	0	0	0
1HL	bPt-787209	1	0		1	0	0	0	0	0	0	0	0	0	0
1HL	bPt-787217	1	0		1	0	0	0	0	0	0	0	0	0	0
1HL	bPt-787311	1	0		1	0	0	0	0	0	0	0	0	0	0
1HL	bPt-787330	1	0		1	0	0	0	0	0	0	0	0	0	0
1HL	bPt-787340	1	0		1	0	0	0	0	0	0	0	0	0	0
1HL	bXx-787364	1	0		1	0	0	0	0	0	0	0	0	0	0
1HL	bPt-787472	1	0		1	0	0	0	0	0	0	0	0	0	0
1HL	bPt-787498	1	0		1	0	0	0	0	0	0	0	0	0	0
1HL	bPt-787504	1	0		1	0	0	0	0	0	0	0	0	0	0
1HL	bPt-787776	1	0		1	0	0	0	0	0	0	0	0	0	0
1HL	bPt-787912	1	0		1	0	0	0	0	0	0	0	0	0	0
1HL	bPt-787927	1	0		1	0	0	0	0	0	0	0	0	0	0
1HL	bPt-787996	1	0		1	0	0	0	0	0	0	0	0	0	0
1HL	bPt-788055	1	0		1	0	0	0	0	0	0	0	0	0	0
1HL	bPt-788060	1	0		1	0	0	0	0	0	0	0	0	0	0
1HL	bPt-788075	1	0		1	0	0	0	0	0	0	0	0	0	0
1HL	bPt-788120	1	0		1	0	0	0	0	0	0	0	0	0	0
1HL	bPt-788594	1	0		1	0	0	0	0	0	0	0	0	0	0
1HL	bPt-788699	1	0		1	0	0	0	0	0	0	0	0	0	0
1HL	bPt-788743	1	0		1	0	0	0	0	0	0	0	0	0	0
1HL	bPt-788746	1	0		1	0	0	0	0	0	0	0	0	0	0
1HL	bPt-788873	1	0		1	0	0	0	0	0	0	0	0	0	0
1HL	bPt-789012	1	0		1	0	0	0	0	0	0	0	0	0	0
1HL	bPt-789085	1	0		1	0	0	0	0	0	0	0	0	0	0
1HL	bPt-789114	1	0		1	0	0	0	0	0	0	0	0	0	0
1HL	bPt-789188	1	0		1	0	0	0	0	0	0	0	0	0	0
1HL	bPt-789296	1	0		1	0	0	0	0	0	0	0	0	0	0
1HL	bPt-789300	1	0		1	0	0	0	0	0	0	0	0	0	0
1HL	bPt-789346	1	0		1	0	0	0	0	0	0	0	0	0	0
1HL	bPt-789585	1	0		1	0	0	0	0	0	0	0	0	0	0
1HL	bPt-789620	1	0		1	0	0	0	0	0	0	0	0	0	0
1HL	bPt-789866	1	0		1	0	0	0	0	0	0	0	0	0	0
1HL	bPt-789882	1	0		1	0	0	0	0	0	0	0	0	0	0
1HL	bPt-790392	1	0		1	0	0	0	0	0	0	0	0	0	0
1HL	bPt-790469	1	0		1	0	0	0	0	0	0	0	0	0	0
1HL	bPt-790513	1	0		1	0	0	0	0	0	0	0	0	0	0
1HL	bPt-790546	1	0		1	0	0	0	0	0	0	0	0	0	0
1HL	bPt-790549	1	0		1	0	0	0	0	0	0	0	0	0	0
1HL	bPt-790560	1	0		1	0	0	0	0	0	0	0	0	0	0
1HL	bPt-790579	1	0		1	0	0	0	0	0	0	0	0	0	0
1HL	bPt-790675	1	0		1	0	0	0	0	0	0	0	0	0	0
1HL	bPt-790699	1	0		1	0	0	0	0	0	0	0	0	0	0
1HL	bPt-790749	1	0		1	0	0	0	0	0	0	0	0	0	0
1HL	bPt-791247	1	0		1	0	0	0	0	0	0	0	0	0	0
1HL	bPt-791279	1	0		1	0	0	0	0	0	0	0	0	0	0
1HL	bPt-791330	1	0		1	0	0	0	0	0	0	0	0	0	0
1HL	bPt-791420	1	0		1	0	0	0	0	0	0	0	0	0	0
1HL	bPt-791472	1	0		1	0	0	0	0	0	0	0	0	0	0
1HL	bPt-791588	1	0		1	0	0	0	0	0	0	0	0	0	0
1HL	bPt-791638	1	0		1	0	0	0	0	0	0	0	0	0	0
1HL	bPt-791653	1	0		1	0	0	0	0	0	0	0	0	0	0
1HL	bPt-791709	1	0		1	0	0	0	0	0	0	0	0	0	0
1HL	bPt-791747	1	0		1	0	0	0	0	0	0	0	0	0	0
1HL	bPt-791781	1	0		1	0	0	0	0	0	0	0	0	0	0
1HL	bPt-791863	1	0		1	0	0	0	0	0	0	0	0	0	0
1HL	bPt-791907	1	0		1	0	0	0	0	0	0	0	0	0	0
1HL	bPt-791915	1	0		1	0	0	0	0	0	0	0	0	0	0
1HL	bPt-791922	1	0		1	0	0	0	0	0	0	0	0	0	0
1HL	bPt-791924	1	0		1	0	0	0	0	0	0	0	0	0	0
1HL	bPt-791937	1	0		1	0	0	0	0	0	0	0	0	0	0
1HL	bPt-791966	1	0		1	0	0	0	0	0	0	0	0	0	0
1HL	bPt-792171	1	0		1	0	0	0	0	0	0	0	0	0	0
1HL	bPt-792196	1	0		1	0	0	0	0	0	0	0	0	0	0
1HL	bPt-792234	1	0		1	0	0	0	0	0	0	0	0	0	0
1HL	bPt-792268	1	0		1	0	0	0	0	0	0	0	0	0	0
1HL	bPt-792286	1	0		1	0	0	0	0	0	0	0	0	0	0
1HL	bPt-792300	1	0		1	0	0	0	0	0	0	0	0	0	0
1HL	bPt-792792	1	0		1	0	0	0	0	0	0	0	0	0	0
1HL	bPt-792824	1	0		1	0	0	0	0	0	0	0	0	0	0
1HL	bPt-792837	1	0		1	0	0	0	0	0	0	0	0	0	0
1HL	bPt-792845	1	0		1	0	0	0	0	0	0	0	0	0	0
1HL	bPt-792867	1	0		1	0	0	0	0	0	0	0	0	0	0
1HL	bPt-793040	1	0		1	0	0	0	0	0	0	0	0	0	0
1HL	bPt-800894	1	0		1	0	0	0	0	0	0	0	0	0	0
1HL	bPt-800998	1	0		1	0	0	0	0	0	0	0	0	0	0
1HL	bPt-801044	1	0		1	0	0	0	0	0	0	0	0	0	0
1HL	bPt-801050	1	0		1	0	0	0	0	0	0	0	0	0	0
1HL	bPt-801078	1	0		1	0	0	0	0	0	0	0	0	0	0
1HL	bPt-801084	1	0		1	0	0	0	0	0	0	0	0	0	0
1HL	bPt-801087	1	0		1	0	0	0	0	0	0	0	0	0	0
1HL	bPt-801212	1	0		1	0	0	0	0	0	0	0	0	0	0
1HL	bPt-801215	1	0		1	0	0	0	0	0	0	0	0	0	0
1HL	bPt-801222	1	0		1	0	0	0	0	0	0	0	0	0	0
1HL	bPt-801223	1	0		1	0	0	0	0	0	0	0	0	0	0
1HL	bPt-801267	1	0		1	0	0	0	0	0	0	0	0	0	0
1HL	bPt-801269	1	0		1	0	0	0	0	0	0	0	0	0	0
1HL	bPt-801336	1	0		1	0	0	0	0	0	0	0	0	0	0
1HL	bPt-801748	1	0		1	0	0	0	0	0	0	0	0	0	0
1HL	bPt-801749	1	0		1	0	0	0	0	0	0	0	0	0	0
1HL	bPt-801792	1	0		1	0	0	0	0	0	0	0	0	0	0
1HL	bPt-801908	1	0		1	0	0	0	0	0	0	0	0	0	0
1HL	bPt-801928	1	0		1	0	0	0	0	0	0	0	0	0	0
1HL	bPt-802121	1	0		1	0	0	0	0	0	0	0	0	0	0
1HL	bPt-802231	1	0		1	0	0	0	0	0	0	0	0	0	0
1HL	bPt-802234	1	0		1	0	0	0	0	0	0	0	0	0	0
1HL	bPt-802311	1	0		1	0	0	0	0	0	0	0	0	0	0
1HL	bPt-802406	1	0		1	0	0	0	0	0	0	0	0	0	0
1HL	bPt-802451	1	0		1	0	0	0	0	0	0	0	0	0	0
1HL	bPt-802457	1	0		1	0	0	0	0	0	0	0	0	0	0
1HL	bPt-802471	1	0		1	0	0	0	0	0	0	0	0	0	0
1HL	bPt-802502	1	0		1	0	0	0	0	0	0	0	0	0	0
1HL	bPt-802659	1	0		1	0	0	0	0	0	0	0	0	0	0
1HS	bPt-786658	1	0		1	1	0	0	0	0	0	0	0	0	0
1HS	bPt-786734	1	0		1	1	0	0	0	0	0	0	0	0	0
1HS	bPt-787011	1	0		1	1	0	0	0	0	0	0	0	0	0
1HS	bPt-787014	1	0		1	1	0	0	0	0	0	0	0	0	0
1HS	bPt-787020	1	0		1	1	0	0	0	0	0	0	0	0	0
1HS	bPt-787127	1	0		1	1	0	0	0	0	0	0	0	0	0
1HS	bPt-787143	1	0		1	1	0	0	0	0	0	0	0	0	0
1HS	bPt-787293	1	0		1	1	0	0	0	0	0	0	0	0	0
1HS	bPt-787297	1	0		1	1	0	0	0	0	0	0	0	0	0
1HS	bPt-787325	1	0		1	1	0	0	0	0	0	0	0	0	0
1HS	bPt-787390	1	0		1	1	0	0	0	0	0	0	0	0	0
1HS	bPt-787446	1	0		1	1	0	0	0	0	0	0	0	0	0
1HS	bPt-787447	1	0		1	1	0	0	0	0	0	0	0	0	0
1HS	bPt-787657	1	0		1	1	0	0	0	0	0	0	0	0	0
1HS	bPt-787817	1	0		1	1	0	0	0	0	0	0	0	0	0
1HS	bPt-787846	1	0		1	1	0	0	0	0	0	0	0	0	0
1HS	bPt-787892	1	0		1	1	0	0	0	0	0	0	0	0	0
1HS	bPt-787937	1	0		1	1	0	0	0	0	0	0	0	0	0
1HS	bPt-787957	1	0		1	1	0	0	0	0	0	0	0	0	0
1HS	bXx-787961	1	0		1	1	0	0	0	0	0	0	0	0	0
1HS	bPt-788072	1	0		1	1	0	0	0	0	0	0	0	0	0
1HS	bPt-788108	1	0		1	1	0	0	0	0	0	0	0	0	0
1HS	bPt-788124	1	0		1	1	0	0	0	0	0	0	0	0	0
1HS	bPt-788528	1	0		1	1	0	0	0	0	0	0	0	0	0
1HS	bPt-788635	1	0		1	1	0	0	0	0	0	0	0	0	0
1HS	bPt-788722	1	0		1	1	0	0	0	0	0	0	0	0	0
1HS	bPt-788737	1	0		1	1	0	0	0	0	0	0	0	0	0
1HS	bPt-788967	1	0		1	1	0	0	0	0	0	0	0	0	0
1HS	bPt-788996	1	0		1	1	0	0	0	0	0	0	0	0	0
1HS	bPt-789080	1	0		1	1	0	0	0	0	0	0	0	0	0
1HS	bPt-789164	1	0		1	1	0	0	0	0	0	0	0	0	0
1HS	bPt-789213	1	0		1	1	0	0	0	0	0	0	0	0	0
1HS	bXx-789216	1	0		1	1	0	0	0	0	0	0	0	0	0
1HS	bPt-789481	1	0		1	1	0	0	0	0	0	0	0	0	0
1HS	bPt-789483	1	0		1	1	0	0	0	0	0	0	0	0	0
1HS	bPt-789503	1	0		1	1	0	0	0	0	0	0	0	0	0
1HS	bPt-789566	1	0		1	1	0	0	0	0	0	0	0	0	0
1HS	bPt-789724	1	0		1	1	0	0	0	0	0	0	0	0	0
1HS	bPt-789799	1	0		1	1	0	0	0	0	0	0	0	0	0
1HS	bPt-789832	1	0		1	1	0	0	0	0	0	0	0	0	0
1HS	bPt-789847	1	0		1	1	0	0	0	0	0	0	0	0	0
1HS	bPt-789935	1	0		1	1	0	0	0	0	0	0	0	0	0
1HS	bPt-789942	1	0		1	1	0	0	0	0	0	0	0	0	0
1HS	bPt-789959	1	0		1	1	0	0	0	0	0	0	0	0	0
1HS	bXx-790108	1	0		1	1	0	0	0	0	0	0	0	0	0
1HS	bPt-790166	1	0		1	1	0	0	0	0	0	0	0	0	0
1HS	bPt-790463	1	0		1	1	0	0	0	0	0	0	0	0	0
1HS	bPt-790536	1	0		1	1	0	0	0	0	0	0	0	0	0
1HS	bPt-790547	1	0		1	1	0	0	0	0	0	0	0	0	0
1HS	bPt-790562	1	0		1	1	0	0	0	0	0	0	0	0	0
1HS	bPt-790599	1	0		1	1	0	0	0	0	0	0	0	0	0
1HS	bPt-790654	1	0		1	1	0	0	0	0	0	0	0	0	0
1HS	bPt-790775	1	0		1	1	0	0	0	0	0	0	0	0	0
1HS	bPt-790782	1	0		1	1	0	0	0	0	0	0	0	0	0
1HS	bPt-790789	1	0		1	1	0	0	0	0	0	0	0	0	0
1HS	bPt-790798	1	0		1	1	0	0	0	0	0	0	0	0	0
1HS	bPt-791291	1	0		1	1	0	0	0	0	0	0	0	0	0
1HS	bPt-791308	1	0		1	1	0	0	0	0	0	0	0	0	0
1HS	bPt-791332	1	0		1	1	0	0	0	0	0	0	0	0	0
1HS	bPt-791387	1	0		1	1	0	0	0	0	0	0	0	0	0
1HS	bPt-791403	1	0		1	1	0	0	0	0	0	0	0	0	0
1HS	bPt-791404	1	0		1	1	0	0	0	0	0	0	0	0	0
1HS	bPt-791413	1	0		1	1	0	0	0	0	0	0	0	0	0
1HS	bPt-791494	1	0		1	1	0	0	0	0	0	0	0	0	0
1HS	bPt-791602	1	0		1	1	0	0	0	0	0	0	0	0	0
1HS	bPt-791643	1	0		1	1	0	0	0	0	0	0	0	0	0
1HS	bPt-791773	1	0		1	1	0	0	0	0	0	0	0	0	0
1HS	bPt-791825	1	0		1	1	0	0	0	0	0	0	0	0	0
1HS	bPt-791904	1	0		1	1	0	0	0	0	0	0	0	0	0
1HS	bPt-791951	1	0		1	1	0	0	0	0	0	0	0	0	0
1HS	bPt-791982	1	0		1	1	0	0	0	0	0	0	0	0	0
1HS	bPt-792000	1	0		1	1	0	0	0	0	0	0	0	0	0
1HS	bPt-792067	1	0		1	1	0	0	0	0	0	0	0	0	0
1HS	bPt-792145	1	0		1	1	0	0	0	0	0	0	0	0	0
1HS	bPt-792752	1	0		1	1	0	0	0	0	0	0	0	0	0
1HS	bPt-792776	1	0		1	1	0	0	0	0	0	0	0	0	0
1HS	bPt-792821	1	0		1	1	0	0	0	0	0	0	0	0	0
1HS	bPt-792880	1	0		1	1	0	0	0	0	0	0	0	0	0
1HS	bPt-792974	1	0		1	1	0	0	0	0	0	0	0	0	0
1HS	bPt-800825	1	0		1	1	0	0	0	0	0	0	0	0	0
1HS	bPt-801097	1	0		1	1	0	0	0	0	0	0	0	0	0
1HS	bPt-801126	1	0		1	1	0	0	0	0	0	0	0	0	0
1HS	bPt-801206	1	0		1	1	0	0	0	0	0	0	0	0	0
1HS	bPt-801287	1	0		1	1	0	0	0	0	0	0	0	0	0
1HS	bPt-801301	1	0		1	1	0	0	0	0	0	0	0	0	0
1HS	bPt-801444	1	0		1	1	0	0	0	0	0	0	0	0	0
1HS	bPt-801501	1	0		1	1	0	0	0	0	0	0	0	0	0
1HS	bPt-801634	1	0		1	1	0	0	0	0	0	0	0	0	0
1HS	bPt-801684	1	0		1	1	0	0	0	0	0	0	0	0	0
1HS	bPt-801743	1	0		1	1	0	0	0	0	0	0	0	0	0
1HS	bPt-801837	1	0		1	1	0	0	0	0	0	0	0	0	0
1HS	bPt-802073	1	0		1	1	0	0	0	0	0	0	0	0	0
1HS	bPt-802172	1	0		1	1	0	0	0	0	0	0	0	0	0
1HS	bPt-802279	1	0		1	1	0	0	0	0	0	0	0	0	0
1HS	bPt-802316	1	0		1	1	0	0	0	0	0	0	0	0	0
1HS	bXx-802516	1	0		1	1	0	0	0	0	0	0	0	0	0
1HS	bPt-802519	1	0		1	1	0	0	0	0	0	0	0	0	0
1HS	bPt-802526	1	0		1	1	0	0	0	0	0	0	0	0	0
1HS	bPt-802686	1	0		1	1	0	0	0	0	0	0	0	0	0
2Hα	bPt-786614	1	0		0	0	1	0	0	0	0	0	0	0	0
2Hα	bPt-786653	1	0		0	0	1	0	0	0	0	0	0	0	0
2Hα	bPt-786883	1	0		0	0	1	0	0	0	0	0	0	0	0
2Hα	bPt-786885	1	0		0	0	1	0	0	0	0	0	0	0	0
2Hα	bPt-787036	1	0		0	0	1	0	0	0	0	0	0	0	0
2Hα	bPt-787072	1	0		0	0	1	0	0	0	0	0	0	0	0
2Hα	bPt-787104	1	0		0	0	1	0	0	0	0	0	0	0	0
2Hα	bPt-787111	1	0		0	0	1	0	0	0	0	0	0	0	0
2Hα	bPt-787228	1	0		0	0	1	0	0	0	0	0	0	0	0
2Hα	bPt-787320	1	0		0	0	1	0	0	0	0	0	0	0	0
2Hα	bPt-787386	1	0		0	0	1	0	0	0	0	0	0	0	0
2Hα	bPt-787611	1	0		0	0	1	0	0	0	0	0	0	0	0
2Hα	bPt-787736	1	0		0	0	1	0	0	0	0	0	0	0	0
2Hα	bPt-787773	1	0		0	0	1	0	0	0	0	0	0	0	0
2Hα	bPt-787808	1	0		0	0	1	0	0	0	0	0	0	0	0
2Hα	bPt-787821	1	0		0	0	1	0	0	0	0	0	0	0	0
2Hα	bPt-787874	1	0		0	0	1	0	0	0	0	0	0	0	0
2Hα	bPt-788041	1	0		0	0	1	0	0	0	0	0	0	0	0
2Hα	bPt-788549	1	0		0	0	1	0	0	0	0	0	0	0	0
2Hα	bPt-788603	1	0		0	0	1	0	0	0	0	0	0	0	0
2Hα	bPt-788941	1	0		0	0	1	0	0	0	0	0	0	0	0
2Hα	bPt-788980	1	0		0	0	1	0	0	0	0	0	0	0	0
2Hα	bPt-789159	1	0		0	0	1	0	0	0	0	0	0	0	0
2Hα	bPt-789175	1	0		0	0	1	0	0	0	0	0	0	0	0
2Hα	bPt-789302	1	0		0	0	1	0	0	0	0	0	0	0	0
2Hα	bPt-789392	1	0		0	0	1	0	0	0	0	0	0	0	0
2Hα	bPt-789476	1	0		0	0	1	0	0	0	0	0	0	0	0
2Hα	bPt-789495	1	0		0	0	1	0	0	0	0	0	0	0	0
2Hα	bPt-789604	1	0		0	0	1	0	0	0	0	0	0	0	0
2Hα	bXx-789624	1	0		0	0	1	0	0	0	0	0	0	0	0
2Hα	bPt-789837	1	0		0	0	1	0	0	0	0	0	0	0	0
2Hα	bPt-789862	1	0		0	0	1	0	0	0	0	0	0	0	0
2Hα	bPt-789939	1	0		0	0	1	0	0	0	0	0	0	0	0
2Hα	bPt-789958	1	0		0	0	1	0	0	0	0	0	0	0	0
2Hα	bPt-789988	1	0		0	0	1	0	0	0	0	0	0	0	0
2Hα	bPt-790007	1	0		0	0	1	0	0	0	0	0	0	0	0
2Hα	bPt-790034	1	0		0	0	1	0	0	0	0	0	0	0	0
2Hα	bPt-790038	1	0		0	0	1	0	0	0	0	0	0	0	0
2Hα	bPt-790042	1	0		0	0	1	0	0	0	0	0	0	0	0
2Hα	bPt-790149	1	0		0	0	1	0	0	0	0	0	0	0	0
2Hα	bPt-790156	1	0		0	0	1	0	0	0	0	0	0	0	0
2Hα	bPt-790161	1	0		0	0	1	0	0	0	0	0	0	0	0
2Hα	bPt-790180	1	0		0	0	1	0	0	0	0	0	0	0	0
2Hα	bPt-790449	1	0		0	0	1	0	0	0	0	0	0	0	0
2Hα	bPt-790506	1	0		0	0	1	0	0	0	0	0	0	0	0
2Hα	bPt-790570	1	0		0	0	1	0	0	0	0	0	0	0	0
2Hα	bPt-790676	1	0		0	0	1	0	0	0	0	0	0	0	0
2Hα	bPt-790691	1	0		0	0	1	0	0	0	0	0	0	0	0
2Hα	bPt-790719	1	0		0	0	1	0	0	0	0	0	0	0	0
2Hα	bPt-790825	1	0		0	0	1	0	0	0	0	0	0	0	0
2Hα	bPt-791217	1	0		0	0	1	0	0	0	0	0	0	0	0
2Hα	bPt-791286	1	0		0	0	1	0	0	0	0	0	0	0	0
2Hα	bPt-791349	1	0		0	0	1	0	0	0	0	0	0	0	0
2Hα	bPt-791350	1	0		0	0	1	0	0	0	0	0	0	0	0
2Hα	bPt-791426	1	0		0	0	1	0	0	0	0	0	0	0	0
2Hα	bPt-791450	1	0		0	0	1	0	0	0	0	0	0	0	0
2Hα	bPt-791453	1	0		0	0	1	0	0	0	0	0	0	0	0
2Hα	bPt-791465	1	0		0	0	1	0	0	0	0	0	0	0	0
2Hα	bPt-791470	1	0		0	0	1	0	0	0	0	0	0	0	0
2Hα	bPt-791603	1	0		0	0	1	0	0	0	0	0	0	0	0
2Hα	bPt-791610	1	0		0	0	1	0	0	0	0	0	0	0	0
2Hα	bPt-791627	1	0		0	0	1	0	0	0	0	0	0	0	0
2Hα	bPt-791635	1	0		0	0	1	0	0	0	0	0	0	0	0
2Hα	bPt-791659	1	0		0	0	1	0	0	0	0	0	0	0	0
2Hα	bPt-791711	1	0		0	0	1	0	0	0	0	0	0	0	0
2Hα	bPt-791874	1	0		0	0	1	0	0	0	0	0	0	0	0
2Hα	bPt-791910	1	0		0	0	1	0	0	0	0	0	0	0	0
2Hα	bPt-791948	1	0		0	0	1	0	0	0	0	0	0	0	0
2Hα	bPt-792018	1	0		0	0	1	0	0	0	0	0	0	0	0
2Hα	bPt-792088	1	0		0	0	1	0	0	0	0	0	0	0	0
2Hα	bPt-792124	1	0		0	0	1	0	0	0	0	0	0	0	0
2Hα	bXx-792140	1	0		0	0	1	0	0	0	0	0	0	0	0
2Hα	bPt-792177	1	0		0	0	1	0	0	0	0	0	0	0	0
2Hα	bPt-792178	1	0		0	0	1	0	0	0	0	0	0	0	0
2Hα	bPt-792182	1	0		0	0	1	0	0	0	0	0	0	0	0
2Hα	bPt-792187	1	0		0	0	1	0	0	0	0	0	0	0	0
2Hα	bPt-792201	1	0		0	0	1	0	0	0	0	0	0	0	0
2Hα	bPt-792259	1	0		0	0	1	0	0	0	0	0	0	0	0
2Hα	bPt-792260	1	0		0	0	1	0	0	0	0	0	0	0	0
2Hα	bPt-792828	1	0		0	0	1	0	0	0	0	0	0	0	0
2Hα	bPt-792840	1	0		0	0	1	0	0	0	0	0	0	0	0
2Hα	bPt-792925	1	0		0	0	1	0	0	0	0	0	0	0	0
2Hα	bPt-792937	1	0		0	0	1	0	0	0	0	0	0	0	0
2Hα	bPt-792985	1	0		0	0	1	0	0	0	0	0	0	0	0
2Hα	bPt-793119	1	0		0	0	1	0	0	0	0	0	0	0	0
2Hα	bPt-800867	1	0		0	0	1	0	0	0	0	0	0	0	0
2Hα	bPt-800880	1	0		0	0	1	0	0	0	0	0	0	0	0
2Hα	bPt-801017	1	0		0	0	1	0	0	0	0	0	0	0	0
2Hα	bPt-801042	1	0		0	0	1	0	0	0	0	0	0	0	0
2Hα	bPt-801178	1	0		0	0	1	0	0	0	0	0	0	0	0
2Hα	bPt-801251	1	0		0	0	1	0	0	0	0	0	0	0	0
2Hα	bPt-801452	1	0		0	0	1	0	0	0	0	0	0	0	0
2Hα	bPt-801503	1	0		0	0	1	0	0	0	0	0	0	0	0
2Hα	bPt-801572	1	0		0	0	1	0	0	0	0	0	0	0	0
2Hα	bPt-801729	1	0		0	0	1	0	0	0	0	0	0	0	0
2Hα	bPt-801889	1	0		0	0	1	0	0	0	0	0	0	0	0
2Hα	bPt-802012	1	0		0	0	1	0	0	0	0	0	0	0	0
2Hα	bPt-802031	1	0		0	0	1	0	0	0	0	0	0	0	0
2Hα	bPt-802208	1	0		0	0	1	0	0	0	0	0	0	0	0
2Hα	bPt-802432	1	0		0	0	1	0	0	0	0	0	0	0	0
2Hα	bPt-802448	1	0		0	0	1	0	0	0	0	0	0	0	0
2Hα	bPt-802504	1	0		0	0	1	0	0	0	0	0	0	0	0
2Hα	bPt-802533	1	0		0	0	1	0	0	0	0	0	0	0	0
2Hα	bPt-802606	1	0		0	0	1	0	0	0	0	0	0	0	0
2Hα	bPt-802628	1	0		0	0	1	0	0	0	0	0	0	0	0
2Hα	bPt-802699	1	0		0	0	1	0	0	0	0	0	0	0	0
4H	bPt-786817	1	0		0	0	0	1	0	0	0	0	0	0	0
4H	bPt-786831	1	0		0	0	0	1	0	0	0	0	0	0	0
4H	bPt-786832	1	0		0	0	0	1	0	0	0	0	0	0	0
4H	bPt-786887	1	0		0	0	0	1	0	0	0	0	0	0	0
4H	bPt-786915	1	0		0	0	0	1	0	0	0	0	0	0	0
4H	bPt-786941	1	0		0	0	0	1	0	0	0	0	0	0	0
4H	bPt-786959	1	0		0	0	0	1	0	0	0	0	0	0	0
4H	bPt-786964	1	0		0	0	0	1	0	0	0	0	0	0	0
4H	bPt-786982	1	0		0	0	0	1	0	0	0	0	0	0	0
4H	bPt-787058	1	0		0	0	0	1	0	0	0	0	0	0	0
4H	bPt-787089	1	0		0	0	0	1	0	0	0	0	0	0	0
4H	bPt-787134	1	0		0	0	0	1	0	0	0	0	0	0	0
4H	bPt-787162	1	0		0	0	0	1	0	0	0	0	0	0	0
4H	bPt-787179	1	0		0	0	0	1	0	0	0	0	0	0	0
4H	bPt-787183	1	0		0	0	0	1	0	0	0	0	0	0	0
4H	bPt-787205	1	0		0	0	0	1	0	0	0	0	0	0	0
4H	bPt-787208	1	0		0	0	0	1	0	0	0	0	0	0	0
4H	bPt-787232	1	0		0	0	0	1	0	0	0	0	0	0	0
4H	bPt-787419	1	0		0	0	0	1	0	0	0	0	0	0	0
4H	bPt-787441	1	0		0	0	0	1	0	0	0	0	0	0	0
4H	bPt-787517	1	0		0	0	0	1	0	0	0	0	0	0	0
4H	bPt-787596	1	0		0	0	0	1	0	0	0	0	0	0	0
4H	bPt-787725	1	0		0	0	0	1	0	0	0	0	0	0	0
4H	bPt-787740	1	0		0	0	0	1	0	0	0	0	0	0	0
4H	bPt-787764	1	0		0	0	0	1	0	0	0	0	0	0	0
4H	bPt-787858	1	0		0	0	0	1	0	0	0	0	0	0	0
4H	bPt-787889	1	0		0	0	0	1	0	0	0	0	0	0	0
4H	bPt-787936	1	0		0	0	0	1	0	0	0	0	0	0	0
4H	bPt-787988	1	0		0	0	0	1	0	0	0	0	0	0	0
4H	bPt-788054	1	0		0	0	0	1	0	0	0	0	0	0	0
4H	bPt-788089	1	0		0	0	0	1	0	0	0	0	0	0	0
4H	bPt-788685	1	0		0	0	0	1	0	0	0	0	0	0	0
4H	bPt-788688	1	0		0	0	0	1	0	0	0	0	0	0	0
4H	bPt-788713	1	0		0	0	0	1	0	0	0	0	0	0	0
4H	bPt-788813	1	0		0	0	0	1	0	0	0	0	0	0	0
4H	bPt-788846	1	0		0	0	0	1	0	0	0	0	0	0	0
4H	bPt-788901	1	0		0	0	0	1	0	0	0	0	0	0	0
4H	bPt-788919	1	0		0	0	0	1	0	0	0	0	0	0	0
4H	bPt-789179	1	0		0	0	0	1	0	0	0	0	0	0	0
4H	bPt-789180	1	0		0	0	0	1	0	0	0	0	0	0	0
4H	bPt-789187	1	0		0	0	0	1	0	0	0	0	0	0	0
4H	bPt-789276	1	0		0	0	0	1	0	0	0	0	0	0	0
4H	bPt-789335	1	0		0	0	0	1	0	0	0	0	0	0	0
4H	bPt-789337	1	0		0	0	0	1	0	0	0	0	0	0	0
4H	bPt-789412	1	0		0	0	0	1	0	0	0	0	0	0	0
4H	bPt-789416	1	0		0	0	0	1	0	0	0	0	0	0	0
4H	bPt-789505	1	0		0	0	0	1	0	0	0	0	0	0	0
4H	bPt-789514	1	0		0	0	0	1	0	0	0	0	0	0	0
4H	bPt-789567	1	0		0	0	0	1	0	0	0	0	0	0	0
4H	bPt-789597	1	0		0	0	0	1	0	0	0	0	0	0	0
4H	bPt-789664	1	0		0	0	0	1	0	0	0	0	0	0	0
4H	bPt-789665	1	0		0	0	0	1	0	0	0	0	0	0	0
4H	bPt-789683	1	0		0	0	0	1	0	0	0	0	0	0	0
4H	bPt-789684	1	0		0	0	0	1	0	0	0	0	0	0	0
4H	bPt-789744	1	0		0	0	0	1	0	0	0	0	0	0	0
4H	bPt-789773	1	0		0	0	0	1	0	0	0	0	0	0	0
4H	bPt-789819	1	0		0	0	0	1	0	0	0	0	0	0	0
4H	bPt-789820	1	0		0	0	0	1	0	0	0	0	0	0	0
4H	bPt-789853	1	0		0	0	0	1	0	0	0	0	0	0	0
4H	bPt-789898	1	0		0	0	0	1	0	0	0	0	0	0	0
4H	bPt-789957	1	0		0	0	0	1	0	0	0	0	0	0	0
4H	bPt-790284	1	0		0	0	0	1	0	0	0	0	0	0	0
4H	bPt-790285	1	0		0	0	0	1	0	0	0	0	0	0	0
4H	bPt-790297	1	0		0	0	0	1	0	0	0	0	0	0	0
4H	bPt-790373	1	0		0	0	0	1	0	0	0	0	0	0	0
4H	bPt-790504	1	0		0	0	0	1	0	0	0	0	0	0	0
4H	bPt-790582	1	0		0	0	0	1	0	0	0	0	0	0	0
4H	bPt-790644	1	0		0	0	0	1	0	0	0	0	0	0	0
4H	bPt-790662	1	0		0	0	0	1	0	0	0	0	0	0	0
4H	bPt-790665	1	0		0	0	0	1	0	0	0	0	0	0	0
4H	bPt-790697	1	0		0	0	0	1	0	0	0	0	0	0	0
4H	bPt-790720	1	0		0	0	0	1	0	0	0	0	0	0	0
4H	bXx-790739	1	0		0	0	0	1	0	0	0	0	0	0	0
4H	bPt-790748	1	0		0	0	0	1	0	0	0	0	0	0	0
4H	bPt-790791	1	0		0	0	0	1	0	0	0	0	0	0	0
4H	bPt-790792	1	0		0	0	0	1	0	0	0	0	0	0	0
4H	bXx-791229	1	0		0	0	0	1	0	0	0	0	0	0	0
4H	bPt-791260	1	0		0	0	0	1	0	0	0	0	0	0	0
4H	bPt-791342	1	0		0	0	0	1	0	0	0	0	0	0	0
4H	bPt-791353	1	0		0	0	0	1	0	0	0	0	0	0	0
4H	bPt-791380	1	0		0	0	0	1	0	0	0	0	0	0	0
4H	bPt-791451	1	0		0	0	0	1	0	0	0	0	0	0	0
4H	bPt-791550	1	0		0	0	0	1	0	0	0	0	0	0	0
4H	bXx-791631	1	0		0	0	0	1	0	0	0	0	0	0	0
4H	bPt-791700	1	0		0	0	0	1	0	0	0	0	0	0	0
4H	bPt-791727	1	0		0	0	0	1	0	0	0	0	0	0	0
4H	bPt-791739	1	0		0	0	0	1	0	0	0	0	0	0	0
4H	bPt-791770	1	0		0	0	0	1	0	0	0	0	0	0	0
4H	bPt-791782	1	0		0	0	0	1	0	0	0	0	0	0	0
4H	bPt-791830	1	0		0	0	0	1	0	0	0	0	0	0	0
4H	bPt-791843	1	0		0	0	0	1	0	0	0	0	0	0	0
4H	bPt-791872	1	0		0	0	0	1	0	0	0	0	0	0	0
4H	bPt-791881	1	0		0	0	0	1	0	0	0	0	0	0	0
4H	bPt-791923	1	0		0	0	0	1	0	0	0	0	0	0	0
4H	bPt-791933	1	0		0	0	0	1	0	0	0	0	0	0	0
4H	bPt-792002	1	0		0	0	0	1	0	0	0	0	0	0	0
4H	bPt-792010	1	0		0	0	0	1	0	0	0	0	0	0	0
4H	bPt-792036	1	0		0	0	0	1	0	0	0	0	0	0	0
4H	bPt-792068	1	0		0	0	0	1	0	0	0	0	0	0	0
4H	bPt-792174	1	0		0	0	0	1	0	0	0	0	0	0	0
4H	bPt-792250	1	0		0	0	0	1	0	0	0	0	0	0	0
4H	bPt-792275	1	0		0	0	0	1	0	0	0	0	0	0	0
4H	bPt-792276	1	0		0	0	0	1	0	0	0	0	0	0	0
4H	bPt-792289	1	0		0	0	0	1	0	0	0	0	0	0	0
4H	bPt-792361	1	0		0	0	0	1	0	0	0	0	0	0	0
4H	bPt-792764	1	0		0	0	0	1	0	0	0	0	0	0	0
4H	bPt-792793	1	0		0	0	0	1	0	0	0	0	0	0	0
4H	bPt-792832	1	0		0	0	0	1	0	0	0	0	0	0	0
4H	bPt-792838	1	0		0	0	0	1	0	0	0	0	0	0	0
4H	bPt-792855	1	0		0	0	0	1	0	0	0	0	0	0	0
4H	bPt-792860	1	0		0	0	0	1	0	0	0	0	0	0	0
4H	bPt-792865	1	0		0	0	0	1	0	0	0	0	0	0	0
4H	bPt-792891	1	0		0	0	0	1	0	0	0	0	0	0	0
4H	bPt-792942	1	0		0	0	0	1	0	0	0	0	0	0	0
4H	bPt-792944	1	0		0	0	0	1	0	0	0	0	0	0	0
4H	bPt-792951	1	0		0	0	0	1	0	0	0	0	0	0	0
4H	bPt-792994	1	0		0	0	0	1	0	0	0	0	0	0	0
4H	bPt-793023	1	0		0	0	0	1	0	0	0	0	0	0	0
4H	bPt-793025	1	0		0	0	0	1	0	0	0	0	0	0	0
4H	bPt-793026	1	0		0	0	0	1	0	0	0	0	0	0	0
4H	bPt-793038	1	0		0	0	0	1	0	0	0	0	0	0	0
4H	bPt-793043	1	0		0	0	0	1	0	0	0	0	0	0	0
4H	bPt-793066	1	0		0	0	0	1	0	0	0	0	0	0	0
4H	bPt-793129	1	0		0	0	0	1	0	0	0	0	0	0	0
4H	bPt-800818	1	0		0	0	0	1	0	0	0	0	0	0	0
4H	bXx-800884	1	0		0	0	0	1	0	0	0	0	0	0	0
4H	bPt-800886	1	0		0	0	0	1	0	0	0	0	0	0	0
4H	bPt-800921	1	0		0	0	0	1	0	0	0	0	0	0	0
4H	bPt-801015	1	0		0	0	0	1	0	0	0	0	0	0	0
4H	bPt-801028	1	0		0	0	0	1	0	0	0	0	0	0	0
4H	bPt-801066	1	0		0	0	0	1	0	0	0	0	0	0	0
4H	bPt-801096	1	0		0	0	0	1	0	0	0	0	0	0	0
4H	bPt-801253	1	0		0	0	0	1	0	0	0	0	0	0	0
4H	bPt-801362	1	0		0	0	0	1	0	0	0	0	0	0	0
4H	bPt-801373	1	0		0	0	0	1	0	0	0	0	0	0	0
4H	bPt-801450	1	0		0	0	0	1	0	0	0	0	0	0	0
4H	bPt-801618	1	0		0	0	0	1	0	0	0	0	0	0	0
4H	bPt-801673	1	0		0	0	0	1	0	0	0	0	0	0	0
4H	bPt-801700	1	0		0	0	0	1	0	0	0	0	0	0	0
4H	bPt-801750	1	0		0	0	0	1	0	0	0	0	0	0	0
4H	bPt-801901	1	0		0	0	0	1	0	0	0	0	0	0	0
4H	bPt-802044	1	0		0	0	0	1	0	0	0	0	0	0	0
4H	bPt-802103	1	0		0	0	0	1	0	0	0	0	0	0	0
4H	bPt-802185	1	0		0	0	0	1	0	0	0	0	0	0	0
4H	bPt-802243	1	0		0	0	0	1	0	0	0	0	0	0	0
4H	bPt-802565	1	0		0	0	0	1	0	0	0	0	0	0	0
4H	bPt-802629	1	0		0	0	0	1	0	0	0	0	0	0	0
4H	bPt-802636	1	0		0	0	0	1	0	0	0	0	0	0	0
4H	bPt-802669	1	0		0	0	0	1	0	0	0	0	0	0	0
4H	bPt-802724	1	0		0	0	0	1	0	0	0	0	0	0	0
4H	bPt-8787	1	0		0	0	0	1	0	0	0	0	0	0	0
5HL	bXx-786610	1	0		0	0	0	0	1	1	0	0	0	0	0
5HL	bPt-786627	1	0		0	0	0	0	1	1	0	0	0	0	0
5HL	bPt-786736	1	0		0	0	0	0	1	1	0	0	0	0	0
5HL	bPt-786751	1	0		0	0	0	0	1	1	0	0	0	0	0
5HL	bPt-786754	1	0		0	0	0	0	1	1	0	0	0	0	0
5HL	bPt-786889	1	0		0	0	0	0	1	1	0	0	0	0	0
5HL	bPt-786935	1	0		0	0	0	0	1	1	0	0	0	0	0
5HL	bXx-786999	1	0		0	0	0	0	1	1	0	0	0	0	0
5HL	bPt-787006	1	0		0	0	0	0	1	1	0	0	0	0	0
5HL	bPt-787016	1	0		0	0	0	0	1	1	0	0	0	0	0
5HL	bPt-787065	1	0		0	0	0	0	1	1	0	0	0	0	0
5HL	bPt-787119	1	0		0	0	0	0	1	1	0	0	0	0	0
5HL	bPt-787125	1	0		0	0	0	0	1	1	0	0	0	0	0
5HL	bPt-787153	1	0		0	0	0	0	1	1	0	0	0	0	0
5HL	bPt-787157	1	0		0	0	0	0	1	1	0	0	0	0	0
5HL	bPt-787165	1	0		0	0	0	0	1	1	0	0	0	0	0
5HL	bPt-787169	1	0		0	0	0	0	1	1	0	0	0	0	0
5HL	bPt-787181	1	0		0	0	0	0	1	1	0	0	0	0	0
5HL	bPt-787196	1	0		0	0	0	0	1	1	0	0	0	0	0
5HL	bPt-787202	1	0		0	0	0	0	1	1	0	0	0	0	0
5HL	bPt-787206	1	0		0	0	0	0	1	1	0	0	0	0	0
5HL	bPt-787244	1	0		0	0	0	0	1	1	0	0	0	0	0
5HL	bPt-787269	1	0		0	0	0	0	1	1	0	0	0	0	0
5HL	bXx-787338	1	0		0	0	0	0	1	1	0	0	0	0	0
5HL	bPt-787494	1	0		0	0	0	0	1	1	0	0	0	0	0
5HL	bXx-787550	1	0		0	0	0	0	1	1	0	0	0	0	0
5HL	bPt-787567	1	0		0	0	0	0	1	1	0	0	0	0	0
5HL	bPt-787582	1	0		0	0	0	0	1	1	0	0	0	0	0
5HL	bPt-787648	1	0		0	0	0	0	1	1	0	0	0	0	0
5HL	bXx-787655	1	0		0	0	0	0	1	1	0	0	0	0	0
5HL	bPt-787680	1	0		0	0	0	0	1	1	0	0	0	0	0
5HL	bPt-787697	1	0		0	0	0	0	1	1	0	0	0	0	0
5HL	bPt-787728	1	0		0	0	0	0	1	1	0	0	0	0	0
5HL	bPt-787810	1	0		0	0	0	0	1	1	0	0	0	0	0
5HL	bPt-787839	1	0		0	0	0	0	1	1	0	0	0	0	0
5HL	bPt-787871	1	0		0	0	0	0	1	1	0	0	0	0	0
5HL	bPt-787885	1	0		0	0	0	0	1	1	0	0	0	0	0
5HL	bPt-787972	1	0		0	0	0	0	1	1	0	0	0	0	0
5HL	bPt-788004	1	0		0	0	0	0	1	1	0	0	0	0	0
5HL	bPt-788021	1	0		0	0	0	0	1	1	0	0	0	0	0
5HL	bPt-788061	1	0		0	0	0	0	1	1	0	0	0	0	0
5HL	bPt-788531	1	0		0	0	0	0	1	1	0	0	0	0	0
5HL	bPt-788560	1	0		0	0	0	0	1	1	0	0	0	0	0
5HL	bPt-788605	1	0		0	0	0	0	1	1	0	0	0	0	0
5HL	bPt-788667	1	0		0	0	0	0	1	1	0	0	0	0	0
5HL	bPt-788744	1	0		0	0	0	0	1	1	0	0	0	0	0
5HL	bPt-788760	1	0		0	0	0	0	1	1	0	0	0	0	0
5HL	bPt-788767	1	0		0	0	0	0	1	1	0	0	0	0	0
5HL	bPt-788821	1	0		0	0	0	0	1	1	0	0	0	0	0
5HL	bPt-788916	1	0		0	0	0	0	1	1	0	0	0	0	0
5HL	bPt-789000	1	0		0	0	0	0	1	1	0	0	0	0	0
5HL	bPt-789033	1	0		0	0	0	0	1	1	0	0	0	0	0
5HL	bPt-789071	1	0		0	0	0	0	1	1	0	0	0	0	0
5HL	bPt-789101	1	0		0	0	0	0	1	1	0	0	0	0	0
5HL	bPt-789144	1	0		0	0	0	0	1	1	0	0	0	0	0
5HL	bPt-789170	1	0		0	0	0	0	1	1	0	0	0	0	0
5HL	bPt-789205	1	0		0	0	0	0	1	1	0	0	0	0	0
5HL	bPt-789221	1	0		0	0	0	0	1	1	0	0	0	0	0
5HL	bPt-789238	1	0		0	0	0	0	1	1	0	0	0	0	0
5HL	bPt-789304	1	0		0	0	0	0	1	1	0	0	0	0	0
5HL	bPt-789322	1	0		0	0	0	0	1	1	0	0	0	0	0
5HL	bPt-789338	1	0		0	0	0	0	1	1	0	0	0	0	0
5HL	bPt-789352	1	0		0	0	0	0	1	1	0	0	0	0	0
5HL	bPt-789388	1	0		0	0	0	0	1	1	0	0	0	0	0
5HL	bPt-789390	1	0		0	0	0	0	1	1	0	0	0	0	0
5HL	bPt-789414	1	0		0	0	0	0	1	1	0	0	0	0	0
5HL	bPt-789458	1	0		0	0	0	0	1	1	0	0	0	0	0
5HL	bPt-789494	1	0		0	0	0	0	1	1	0	0	0	0	0
5HL	bXx-789497	1	0		0	0	0	0	1	1	0	0	0	0	0
5HL	bPt-789529	1	0		0	0	0	0	1	1	0	0	0	0	0
5HL	bPt-789556	1	0		0	0	0	0	1	1	0	0	0	0	0
5HL	bPt-789633	1	0		0	0	0	0	1	1	0	0	0	0	0
5HL	bPt-789662	1	0		0	0	0	0	1	1	0	0	0	0	0
5HL	bPt-789670	1	0		0	0	0	0	1	1	0	0	0	0	0
5HL	bPt-789755	1	0		0	0	0	0	1	1	0	0	0	0	0
5HL	bXx-789756	1	0		0	0	0	0	1	1	0	0	0	0	0
5HL	bPt-789762	1	0		0	0	0	0	1	1	0	0	0	0	0
5HL	bPt-789766	1	0		0	0	0	0	1	1	0	0	0	0	0
5HL	bPt-789779	1	0		0	0	0	0	1	1	0	0	0	0	0
5HL	bPt-789824	1	0		0	0	0	0	1	1	0	0	0	0	0
5HL	bPt-789833	1	0		0	0	0	0	1	1	0	0	0	0	0
5HL	bPt-789857	1	0		0	0	0	0	1	1	0	0	0	0	0
5HL	bPt-789902	1	0		0	0	0	0	1	1	0	0	0	0	0
5HL	bPt-789911	1	0		0	0	0	0	1	1	0	0	0	0	0
5HL	bPt-789933	1	0		0	0	0	0	1	1	0	0	0	0	0
5HL	bPt-789938	1	0		0	0	0	0	1	1	0	0	0	0	0
5HL	bPt-789968	1	0		0	0	0	0	1	1	0	0	0	0	0
5HL	bPt-789973	1	0		0	0	0	0	1	1	0	0	0	0	0
5HL	bPt-790017	1	0		0	0	0	0	1	1	0	0	0	0	0
5HL	bPt-790029	1	0		0	0	0	0	1	1	0	0	0	0	0
5HL	bPt-790030	1	0		0	0	0	0	1	1	0	0	0	0	0
5HL	bXx-790134	1	0		0	0	0	0	1	1	0	0	0	0	0
5HL	bPt-790182	1	0		0	0	0	0	1	1	0	0	0	0	0
5HL	bPt-790205	1	0		0	0	0	0	1	1	0	0	0	0	0
5HL	bPt-790254	1	0		0	0	0	0	1	1	0	0	0	0	0
5HL	bPt-790256	1	0		0	0	0	0	1	1	0	0	0	0	0
5HL	bPt-790287	1	0		0	0	0	0	1	1	0	0	0	0	0
5HL	bPt-790289	1	0		0	0	0	0	1	1	0	0	0	0	0
5HL	bPt-790330	1	0		0	0	0	0	1	1	0	0	0	0	0
5HL	bPt-790367	1	0		0	0	0	0	1	1	0	0	0	0	0
5HL	bPt-790382	1	0		0	0	0	0	1	1	0	0	0	0	0
5HL	bPt-790481	1	0		0	0	0	0	1	1	0	0	0	0	0
5HL	bPt-790525	1	0		0	0	0	0	1	1	0	0	0	0	0
5HL	bPt-790626	1	0		0	0	0	0	1	1	0	0	0	0	0
5HL	bPt-790658	1	0		0	0	0	0	1	1	0	0	0	0	0
5HL	bPt-790681	1	0		0	0	0	0	1	1	0	0	0	0	0
5HL	bPt-790698	1	0		0	0	0	0	1	1	0	0	0	0	0
5HL	bPt-790730	1	0		0	0	0	0	1	1	0	0	0	0	0
5HL	bPt-790747	1	0		0	0	0	0	1	1	0	0	0	0	0
5HL	bXx-790784	1	0		0	0	0	0	1	1	0	0	0	0	0
5HL	bPt-790801	1	0		0	0	0	0	1	1	0	0	0	0	0
5HL	bPt-790805	1	0		0	0	0	0	1	1	0	0	0	0	0
5HL	bPt-791259	1	0		0	0	0	0	1	1	0	0	0	0	0
5HL	bPt-791315	1	0		0	0	0	0	1	1	0	0	0	0	0
5HL	bPt-791358	1	0		0	0	0	0	1	1	0	0	0	0	0
5HL	bPt-791364	1	0		0	0	0	0	1	1	0	0	0	0	0
5HL	bPt-791383	1	0		0	0	0	0	1	1	0	0	0	0	0
5HL	bPt-791400	1	0		0	0	0	0	1	1	0	0	0	0	0
5HL	bPt-791402	1	0		0	0	0	0	1	1	0	0	0	0	0
5HL	bPt-791406	1	0		0	0	0	0	1	1	0	0	0	0	0
5HL	bPt-791411	1	0		0	0	0	0	1	1	0	0	0	0	0
5HL	bPt-791488	1	0		0	0	0	0	1	1	0	0	0	0	0
5HL	bPt-791645	1	0		0	0	0	0	1	1	0	0	0	0	0
5HL	bPt-791664	1	0		0	0	0	0	1	1	0	0	0	0	0
5HL	bPt-791708	1	0		0	0	0	0	1	1	0	0	0	0	0
5HL	bPt-791768	1	0		0	0	0	0	1	1	0	0	0	0	0
5HL	bPt-791806	1	0		0	0	0	0	1	1	0	0	0	0	0
5HL	bPt-791819	1	0		0	0	0	0	1	1	0	0	0	0	0
5HL	bPt-791821	1	0		0	0	0	0	1	1	0	0	0	0	0
5HL	bPt-791900	1	0		0	0	0	0	1	1	0	0	0	0	0
5HL	bPt-791930	1	0		0	0	0	0	1	1	0	0	0	0	0
5HL	bPt-791956	1	0		0	0	0	0	1	1	0	0	0	0	0
5HL	bPt-792072	1	0		0	0	0	0	1	1	0	0	0	0	0
5HL	bPt-792077	1	0		0	0	0	0	1	1	0	0	0	0	0
5HL	bPt-792096	1	0		0	0	0	0	1	1	0	0	0	0	0
5HL	bPt-792098	1	0		0	0	0	0	1	1	0	0	0	0	0
5HL	bPt-792099	1	0		0	0	0	0	1	1	0	0	0	0	0
5HL	bPt-792141	1	0		0	0	0	0	1	1	0	0	0	0	0
5HL	bPt-792232	1	0		0	0	0	0	1	1	0	0	0	0	0
5HL	bPt-792309	1	0		0	0	0	0	1	1	0	0	0	0	0
5HL	bPt-792311	1	0		0	0	0	0	1	1	0	0	0	0	0
5HL	bPt-792336	1	0		0	0	0	0	1	1	0	0	0	0	0
5HL	bPt-792345	1	0		0	0	0	0	1	1	0	0	0	0	0
5HL	bPt-792359	1	0		0	0	0	0	1	1	0	0	0	0	0
5HL	bPt-792757	1	0		0	0	0	0	1	1	0	0	0	0	0
5HL	bPt-792788	1	0		0	0	0	0	1	1	0	0	0	0	0
5HL	bPt-792807	1	0		0	0	0	0	1	1	0	0	0	0	0
5HL	bPt-792875	1	0		0	0	0	0	1	1	0	0	0	0	0
5HL	bPt-792890	1	0		0	0	0	0	1	1	0	0	0	0	0
5HL	bPt-792917	1	0		0	0	0	0	1	1	0	0	0	0	0
5HL	bPt-792941	1	0		0	0	0	0	1	1	0	0	0	0	0
5HL	bPt-792952	1	0		0	0	0	0	1	1	0	0	0	0	0
5HL	bPt-792959	1	0		0	0	0	0	1	1	0	0	0	0	0
5HL	bPt-792984	1	0		0	0	0	0	1	1	0	0	0	0	0
5HL	bPt-793015	1	0		0	0	0	0	1	1	0	0	0	0	0
5HL	bPt-793034	1	0		0	0	0	0	1	1	0	0	0	0	0
5HL	bPt-793083	1	0		0	0	0	0	1	1	0	0	0	0	0
5HL	bPt-793101	1	0		0	0	0	0	1	1	0	0	0	0	0
5HL	bPt-800830	1	0		0	0	0	0	1	1	0	0	0	0	0
5HL	bPt-800908	1	0		0	0	0	0	1	1	0	0	0	0	0
5HL	bPt-800912	1	0		0	0	0	0	1	1	0	0	0	0	0
5HL	bPt-801000	1	0		0	0	0	0	1	1	0	0	0	0	0
5HL	bPt-801021	1	0		0	0	0	0	1	1	0	0	0	0	0
5HL	bPt-801069	1	0		0	0	0	0	1	1	0	0	0	0	0
5HL	bPt-801093	1	0		0	0	0	0	1	1	0	0	0	0	0
5HL	bPt-801156	1	0		0	0	0	0	1	1	0	0	0	0	0
5HL	bPt-801236	1	0		0	0	0	0	1	1	0	0	0	0	0
5HL	bPt-801259	1	0		0	0	0	0	1	1	0	0	0	0	0
5HL	bPt-801265	1	0		0	0	0	0	1	1	0	0	0	0	0
5HL	bPt-801445	1	0		0	0	0	0	1	1	0	0	0	0	0
5HL	bPt-801488	1	0		0	0	0	0	1	1	0	0	0	0	0
5HL	bPt-801525	1	0		0	0	0	0	1	1	0	0	0	0	0
5HL	bPt-801545	1	0		0	0	0	0	1	1	0	0	0	0	0
5HL	bPt-801547	1	0		0	0	0	0	1	1	0	0	0	0	0
5HL	bPt-801601	1	0		0	0	0	0	1	1	0	0	0	0	0
5HL	bPt-801632	1	0		0	0	0	0	1	1	0	0	0	0	0
5HL	bPt-801638	1	0		0	0	0	0	1	1	0	0	0	0	0
5HL	bPt-801694	1	0		0	0	0	0	1	1	0	0	0	0	0
5HL	bPt-801710	1	0		0	0	0	0	1	1	0	0	0	0	0
5HL	bPt-801824	1	0		0	0	0	0	1	1	0	0	0	0	0
5HL	bPt-801859	1	0		0	0	0	0	1	1	0	0	0	0	0
5HL	bPt-802025	1	0		0	0	0	0	1	1	0	0	0	0	0
5HL	bPt-802070	1	0		0	0	0	0	1	1	0	0	0	0	0
5HL	bPt-802075	1	0		0	0	0	0	1	1	0	0	0	0	0
5HL	bPt-802102	1	0		0	0	0	0	1	1	0	0	0	0	0
5HL	bPt-802164	1	0		0	0	0	0	1	1	0	0	0	0	0
5HL	bPt-802215	1	0		0	0	0	0	1	1	0	0	0	0	0
5HL	bPt-802329	1	0		0	0	0	0	1	1	0	0	0	0	0
5HL	bPt-802332	1	0		0	0	0	0	1	1	0	0	0	0	0
5HL	bPt-802423	1	0		0	0	0	0	1	1	0	0	0	0	0
5HL	bPt-802503	1	0		0	0	0	0	1	1	0	0	0	0	0
5HL	bPt-802622	1	0		0	0	0	0	1	1	0	0	0	0	0
5HL	bPt-802660	1	0		0	0	0	0	1	1	0	0	0	0	0
5HL	bPt-802683	1	0		0	0	0	0	1	1	0	0	0	0	0
5HS	bPt-786671	1	0		0	0	0	0	1	0	0	0	0	0	0
5HS	bPt-786809	1	0		0	0	0	0	1	0	0	0	0	0	0
5HS	bPt-786911	1	0		0	0	0	0	1	0	0	0	0	0	0
5HS	bPt-786977	1	0		0	0	0	0	1	0	0	0	0	0	0
5HS	bPt-787032	1	0		0	0	0	0	1	0	0	0	0	0	0
5HS	bPt-787240	1	0		0	0	0	0	1	0	0	0	0	0	0
5HS	bPt-787389	1	0		0	0	0	0	1	0	0	0	0	0	0
5HS	bPt-787860	1	0		0	0	0	0	1	0	0	0	0	0	0
5HS	bPt-787897	1	0		0	0	0	0	1	0	0	0	0	0	0
5HS	bPt-787969	1	0		0	0	0	0	1	0	0	0	0	0	0
5HS	bPt-788037	1	0		0	0	0	0	1	0	0	0	0	0	0
5HS	bPt-788042	1	0		0	0	0	0	1	0	0	0	0	0	0
5HS	bPt-788085	1	0		0	0	0	0	1	0	0	0	0	0	0
5HS	bPt-788094	1	0		0	0	0	0	1	0	0	0	0	0	0
5HS	bPt-788558	1	0		0	0	0	0	1	0	0	0	0	0	0
5HS	bXx-788568	1	0		0	0	0	0	1	0	0	0	0	0	0
5HS	bPt-788611	1	0		0	0	0	0	1	0	0	0	0	0	0
5HS	bPt-788637	1	0		0	0	0	0	1	0	0	0	0	0	0
5HS	bPt-788658	1	0		0	0	0	0	1	0	0	0	0	0	0
5HS	bPt-788707	1	0		0	0	0	0	1	0	0	0	0	0	0
5HS	bPt-788735	1	0		0	0	0	0	1	0	0	0	0	0	0
5HS	bPt-788780	1	0		0	0	0	0	1	0	0	0	0	0	0
5HS	bPt-788820	1	0		0	0	0	0	1	0	0	0	0	0	0
5HS	bPt-788832	1	0		0	0	0	0	1	0	0	0	0	0	0
5HS	bPt-788844	1	0		0	0	0	0	1	0	0	0	0	0	0
5HS	bPt-788862	1	0		0	0	0	0	1	0	0	0	0	0	0
5HS	bPt-788911	1	0		0	0	0	0	1	0	0	0	0	0	0
5HS	bPt-788946	1	0		0	0	0	0	1	0	0	0	0	0	0
5HS	bPt-789001	1	0		0	0	0	0	1	0	0	0	0	0	0
5HS	bPt-789031	1	0		0	0	0	0	1	0	0	0	0	0	0
5HS	bPt-789334	1	0		0	0	0	0	1	0	0	0	0	0	0
5HS	bPt-789341	1	0		0	0	0	0	1	0	0	0	0	0	0
5HS	bPt-789366	1	0		0	0	0	0	1	0	0	0	0	0	0
5HS	bPt-789431	1	0		0	0	0	0	1	0	0	0	0	0	0
5HS	bPt-789479	1	0		0	0	0	0	1	0	0	0	0	0	0
5HS	bPt-789589	1	0		0	0	0	0	1	0	0	0	0	0	0
5HS	bPt-789590	1	0		0	0	0	0	1	0	0	0	0	0	0
5HS	bPt-789786	1	0		0	0	0	0	1	0	0	0	0	0	0
5HS	bPt-789787	1	0		0	0	0	0	1	0	0	0	0	0	0
5HS	bPt-789808	1	0		0	0	0	0	1	0	0	0	0	0	0
5HS	bPt-789875	1	0		0	0	0	0	1	0	0	0	0	0	0
5HS	bPt-789954	1	0		0	0	0	0	1	0	0	0	0	0	0
5HS	bPt-790133	1	0		0	0	0	0	1	0	0	0	0	0	0
5HS	bPt-790216	1	0		0	0	0	0	1	0	0	0	0	0	0
5HS	bPt-790242	1	0		0	0	0	0	1	0	0	0	0	0	0
5HS	bPt-790252	1	0		0	0	0	0	1	0	0	0	0	0	0
5HS	bPt-790329	1	0		0	0	0	0	1	0	0	0	0	0	0
5HS	bPt-790372	1	0		0	0	0	0	1	0	0	0	0	0	0
5HS	bPt-790414	1	0		0	0	0	0	1	0	0	0	0	0	0
5HS	bPt-790462	1	0		0	0	0	0	1	0	0	0	0	0	0
5HS	bPt-790517	1	0		0	0	0	0	1	0	0	0	0	0	0
5HS	bPt-790543	1	0		0	0	0	0	1	0	0	0	0	0	0
5HS	bPt-790670	1	0		0	0	0	0	1	0	0	0	0	0	0
5HS	bPt-790714	1	0		0	0	0	0	1	0	0	0	0	0	0
5HS	bPt-790786	1	0		0	0	0	0	1	0	0	0	0	0	0
5HS	bPt-791284	1	0		0	0	0	0	1	0	0	0	0	0	0
5HS	bPt-791321	1	0		0	0	0	0	1	0	0	0	0	0	0
5HS	bPt-791348	1	0		0	0	0	0	1	0	0	0	0	0	0
5HS	bPt-791389	1	0		0	0	0	0	1	0	0	0	0	0	0
5HS	bPt-791429	1	0		0	0	0	0	1	0	0	0	0	0	0
5HS	bPt-791436	1	0		0	0	0	0	1	0	0	0	0	0	0
5HS	bPt-791586	1	0		0	0	0	0	1	0	0	0	0	0	0
5HS	bPt-791665	1	0		0	0	0	0	1	0	0	0	0	0	0
5HS	bPt-791719	1	0		0	0	0	0	1	0	0	0	0	0	0
5HS	bPt-791726	1	0		0	0	0	0	1	0	0	0	0	0	0
5HS	bPt-791832	1	0		0	0	0	0	1	0	0	0	0	0	0
5HS	bPt-791979	1	0		0	0	0	0	1	0	0	0	0	0	0
5HS	bPt-792065	1	0		0	0	0	0	1	0	0	0	0	0	0
5HS	bPt-792136	1	0		0	0	0	0	1	0	0	0	0	0	0
5HS	bPt-792244	1	0		0	0	0	0	1	0	0	0	0	0	0
5HS	bPt-792332	1	0		0	0	0	0	1	0	0	0	0	0	0
5HS	bPt-792363	1	0		0	0	0	0	1	0	0	0	0	0	0
5HS	bPt-792754	1	0		0	0	0	0	1	0	0	0	0	0	0
5HS	bPt-792777	1	0		0	0	0	0	1	0	0	0	0	0	0
5HS	bPt-792797	1	0		0	0	0	0	1	0	0	0	0	0	0
5HS	bPt-800883	1	0		0	0	0	0	1	0	0	0	0	0	0
5HS	bPt-800887	1	0		0	0	0	0	1	0	0	0	0	0	0
5HS	bPt-801153	1	0		0	0	0	0	1	0	0	0	0	0	0
5HS	bPt-801297	1	0		0	0	0	0	1	0	0	0	0	0	0
5HS	bPt-801356	1	0		0	0	0	0	1	0	0	0	0	0	0
5HS	bPt-801384	1	0		0	0	0	0	1	0	0	0	0	0	0
5HS	bPt-801499	1	0		0	0	0	0	1	0	0	0	0	0	0
5HS	bPt-801543	1	0		0	0	0	0	1	0	0	0	0	0	0
5HS	bPt-801624	1	0		0	0	0	0	1	0	0	0	0	0	0
5HS	bPt-801704	1	0		0	0	0	0	1	0	0	0	0	0	0
5HS	bPt-801708	1	0		0	0	0	0	1	0	0	0	0	0	0
5HS	bPt-801766	1	0		0	0	0	0	1	0	0	0	0	0	0
5HS	bPt-801940	1	0		0	0	0	0	1	0	0	0	0	0	0
5HS	bPt-801991	1	0		0	0	0	0	1	0	0	0	0	0	0
5HS	bPt-802001	1	0		0	0	0	0	1	0	0	0	0	0	0
5HS	bPt-802126	1	0		0	0	0	0	1	0	0	0	0	0	0
5HS	bPt-802132	1	0		0	0	0	0	1	0	0	0	0	0	0
5HS	bPt-802138	1	0		0	0	0	0	1	0	0	0	0	0	0
5HS	bPt-802149	1	0		0	0	0	0	1	0	0	0	0	0	0
5HS	bPt-802210	1	0		0	0	0	0	1	0	0	0	0	0	0
5HS	bPt-802306	1	0		0	0	0	0	1	0	0	0	0	0	0
5HS	bPt-802400	1	0		0	0	0	0	1	0	0	0	0	0	0
5HS	bPt-802604	1	0		0	0	0	0	1	0	0	0	0	0	0
5HS	bPt-802644	1	0		0	0	0	0	1	0	0	0	0	0	0
6HL	bPt-786677	1	0		0	0	0	0	0	0	1	0	0	0	0
6HL	bPt-786812	1	0		0	0	0	0	0	0	1	0	0	0	0
6HL	bPt-786822	1	0		0	0	0	0	0	0	1	0	0	0	0
6HL	bPt-787029	1	0		0	0	0	0	0	0	1	0	0	0	0
6HL	bPt-787042	1	0		0	0	0	0	0	0	1	0	0	0	0
6HL	bPt-787073	1	0		0	0	0	0	0	0	1	0	0	0	0
6HL	bPt-787098	1	0		0	0	0	0	0	0	1	0	0	0	0
6HL	bPt-787117	1	0		0	0	0	0	0	0	1	0	0	0	0
6HL	bPt-787284	1	0		0	0	0	0	0	0	1	0	0	0	0
6HL	bPt-787334	1	0		0	0	0	0	0	0	1	0	0	0	0
6HL	bPt-787394	1	0		0	0	0	0	0	0	1	0	0	0	0
6HL	bPt-787476	1	0		0	0	0	0	0	0	1	0	0	0	0
6HL	bPt-787540	1	0		0	0	0	0	0	0	1	0	0	0	0
6HL	bPt-787561	1	0		0	0	0	0	0	0	1	0	0	0	0
6HL	bPt-787659	1	0		0	0	0	0	0	0	1	0	0	0	0
6HL	bPt-787665	1	0		0	0	0	0	0	0	1	0	0	0	0
6HL	bPt-787696	1	0		0	0	0	0	0	0	1	0	0	0	0
6HL	bPt-787715	1	0		0	0	0	0	0	0	1	0	0	0	0
6HL	bPt-787726	1	0		0	0	0	0	0	0	1	0	0	0	0
6HL	bPt-787762	1	0		0	0	0	0	0	0	1	0	0	0	0
6HL	bPt-787785	1	0		0	0	0	0	0	0	1	0	0	0	0
6HL	bPt-787800	1	0		0	0	0	0	0	0	1	0	0	0	0
6HL	bPt-787831	1	0		0	0	0	0	0	0	1	0	0	0	0
6HL	bPt-787838	1	0		0	0	0	0	0	0	1	0	0	0	0
6HL	bPt-787841	1	0		0	0	0	0	0	0	1	0	0	0	0
6HL	bPt-787863	1	0		0	0	0	0	0	0	1	0	0	0	0
6HL	bPt-788007	1	0		0	0	0	0	0	0	1	0	0	0	0
6HL	bPt-788117	1	0		0	0	0	0	0	0	1	0	0	0	0
6HL	bPt-788526	1	0		0	0	0	0	0	0	1	0	0	0	0
6HL	bPt-788529	1	0		0	0	0	0	0	0	1	0	0	0	0
6HL	bPt-788580	1	0		0	0	0	0	0	0	1	0	0	0	0
6HL	bPt-788615	1	0		0	0	0	0	0	0	1	0	0	0	0
6HL	bPt-788817	1	0		0	0	0	0	0	0	1	0	0	0	0
6HL	bPt-788865	1	0		0	0	0	0	0	0	1	0	0	0	0
6HL	bPt-788948	1	0		0	0	0	0	0	0	1	0	0	0	0
6HL	bPt-788965	1	0		0	0	0	0	0	0	1	0	0	0	0
6HL	bPt-789026	1	0		0	0	0	0	0	0	1	0	0	0	0
6HL	bPt-789088	1	0		0	0	0	0	0	0	1	0	0	0	0
6HL	bPt-789090	1	0		0	0	0	0	0	0	1	0	0	0	0
6HL	bPt-789399	1	0		0	0	0	0	0	0	1	0	0	0	0
6HL	bPt-789400	1	0		0	0	0	0	0	0	1	0	0	0	0
6HL	bPt-789540	1	0		0	0	0	0	0	0	1	0	0	0	0
6HL	bPt-789564	1	0		0	0	0	0	0	0	1	0	0	0	0
6HL	bPt-789608	1	0		0	0	0	0	0	0	1	0	0	0	0
6HL	bPt-789673	1	0		0	0	0	0	0	0	1	0	0	0	0
6HL	bPt-789750	1	0		0	0	0	0	0	0	1	0	0	0	0
6HL	bPt-789836	1	0		0	0	0	0	0	0	1	0	0	0	0
6HL	bPt-789885	1	0		0	0	0	0	0	0	1	0	0	0	0
6HL	bPt-789960	1	0		0	0	0	0	0	0	1	0	0	0	0
6HL	bPt-789971	1	0		0	0	0	0	0	0	1	0	0	0	0
6HL	bPt-789996	1	0		0	0	0	0	0	0	1	0	0	0	0
6HL	bPt-790064	1	0		0	0	0	0	0	0	1	0	0	0	0
6HL	bPt-790110	1	0		0	0	0	0	0	0	1	0	0	0	0
6HL	bPt-790164	1	0		0	0	0	0	0	0	1	0	0	0	0
6HL	bPt-790196	1	0		0	0	0	0	0	0	1	0	0	0	0
6HL	bPt-790393	1	0		0	0	0	0	0	0	1	0	0	0	0
6HL	bPt-790399	1	0		0	0	0	0	0	0	1	0	0	0	0
6HL	bPt-790446	1	0		0	0	0	0	0	0	1	0	0	0	0
6HL	bPt-790568	1	0		0	0	0	0	0	0	1	0	0	0	0
6HL	bPt-790641	1	0		0	0	0	0	0	0	1	0	0	0	0
6HL	bPt-790668	1	0		0	0	0	0	0	0	1	0	0	0	0
6HL	bPt-790760	1	0		0	0	0	0	0	0	1	0	0	0	0
6HL	bPt-790762	1	0		0	0	0	0	0	0	1	0	0	0	0
6HL	bPt-791214	1	0		0	0	0	0	0	0	1	0	0	0	0
6HL	bPt-791246	1	0		0	0	0	0	0	0	1	0	0	0	0
6HL	bPt-791267	1	0		0	0	0	0	0	0	1	0	0	0	0
6HL	bPt-791288	1	0		0	0	0	0	0	0	1	0	0	0	0
6HL	bPt-791366	1	0		0	0	0	0	0	0	1	0	0	0	0
6HL	bPt-791452	1	0		0	0	0	0	0	0	1	0	0	0	0
6HL	bPt-791479	1	0		0	0	0	0	0	0	1	0	0	0	0
6HL	bPt-791519	1	0		0	0	0	0	0	0	1	0	0	0	0
6HL	bPt-791556	1	0		0	0	0	0	0	0	1	0	0	0	0
6HL	bPt-791575	1	0		0	0	0	0	0	0	1	0	0	0	0
6HL	bPt-791578	1	0		0	0	0	0	0	0	1	0	0	0	0
6HL	bPt-791716	1	0		0	0	0	0	0	0	1	0	0	0	0
6HL	bPt-791756	1	0		0	0	0	0	0	0	1	0	0	0	0
6HL	bPt-791772	1	0		0	0	0	0	0	0	1	0	0	0	0
6HL	bPt-791809	1	0		0	0	0	0	0	0	1	0	0	0	0
6HL	bPt-791859	1	0		0	0	0	0	0	0	1	0	0	0	0
6HL	bPt-791885	1	0		0	0	0	0	0	0	1	0	0	0	0
6HL	bPt-791886	1	0		0	0	0	0	0	0	1	0	0	0	0
6HL	bPt-791987	1	0		0	0	0	0	0	0	1	0	0	0	0
6HL	bPt-792043	1	0		0	0	0	0	0	0	1	0	0	0	0
6HL	bPt-792050	1	0		0	0	0	0	0	0	1	0	0	0	0
6HL	bPt-792105	1	0		0	0	0	0	0	0	1	0	0	0	0
6HL	bPt-792150	1	0		0	0	0	0	0	0	1	0	0	0	0
6HL	bPt-792155	1	0		0	0	0	0	0	0	1	0	0	0	0
6HL	bPt-792253	1	0		0	0	0	0	0	0	1	0	0	0	0
6HL	bPt-792269	1	0		0	0	0	0	0	0	1	0	0	0	0
6HL	bPt-792301	1	0		0	0	0	0	0	0	1	0	0	0	0
6HL	bPt-792304	1	0		0	0	0	0	0	0	1	0	0	0	0
6HL	bPt-792319	1	0		0	0	0	0	0	0	1	0	0	0	0
6HL	bPt-792750	1	0		0	0	0	0	0	0	1	0	0	0	0
6HL	bPt-792755	1	0		0	0	0	0	0	0	1	0	0	0	0
6HL	bPt-792786	1	0		0	0	0	0	0	0	1	0	0	0	0
6HL	bPt-792808	1	0		0	0	0	0	0	0	1	0	0	0	0
6HL	bPt-792810	1	0		0	0	0	0	0	0	1	0	0	0	0
6HL	bPt-792817	1	0		0	0	0	0	0	0	1	0	0	0	0
6HL	bPt-792888	1	0		0	0	0	0	0	0	1	0	0	0	0
6HL	bPt-792924	1	0		0	0	0	0	0	0	1	0	0	0	0
6HL	bPt-792998	1	0		0	0	0	0	0	0	1	0	0	0	0
6HL	bPt-793000	1	0		0	0	0	0	0	0	1	0	0	0	0
6HL	bPt-793052	1	0		0	0	0	0	0	0	1	0	0	0	0
6HL	bPt-793056	1	0		0	0	0	0	0	0	1	0	0	0	0
6HL	bPt-793080	1	0		0	0	0	0	0	0	1	0	0	0	0
6HL	bPt-800895	1	0		0	0	0	0	0	0	1	0	0	0	0
6HL	bPt-800962	1	0		0	0	0	0	0	0	1	0	0	0	0
6HL	bPt-800974	1	0		0	0	0	0	0	0	1	0	0	0	0
6HL	bPt-801010	1	0		0	0	0	0	0	0	1	0	0	0	0
6HL	bPt-801052	1	0		0	0	0	0	0	0	1	0	0	0	0
6HL	bPt-801081	1	0		0	0	0	0	0	0	1	0	0	0	0
6HL	bPt-801094	1	0		0	0	0	0	0	0	1	0	0	0	0
6HL	bPt-801143	1	0		0	0	0	0	0	0	1	0	0	0	0
6HL	bPt-801180	1	0		0	0	0	0	0	0	1	0	0	0	0
6HL	bPt-801261	1	0		0	0	0	0	0	0	1	0	0	0	0
6HL	bXx-801343	1	0		0	0	0	0	0	0	1	0	0	0	0
6HL	bPt-801438	1	0		0	0	0	0	0	0	1	0	0	0	0
6HL	bPt-801565	1	0		0	0	0	0	0	0	1	0	0	0	0
6HL	bPt-801595	1	0		0	0	0	0	0	0	1	0	0	0	0
6HL	bPt-801657	1	0		0	0	0	0	0	0	1	0	0	0	0
6HL	bPt-801666	1	0		0	0	0	0	0	0	1	0	0	0	0
6HL	bPt-801726	1	0		0	0	0	0	0	0	1	0	0	0	0
6HL	bPt-801771	1	0		0	0	0	0	0	0	1	0	0	0	0
6HL	bPt-801898	1	0		0	0	0	0	0	0	1	0	0	0	0
6HL	bPt-802041	1	0		0	0	0	0	0	0	1	0	0	0	0
6HL	bPt-802124	1	0		0	0	0	0	0	0	1	0	0	0	0
6HL	bPt-802269	1	0		0	0	0	0	0	0	1	0	0	0	0
6HL	bPt-802371	1	0		0	0	0	0	0	0	1	0	0	0	0
6HL	bPt-802449	1	0		0	0	0	0	0	0	1	0	0	0	0
6HL	bPt-802532	1	0		0	0	0	0	0	0	1	0	0	0	0
6HL	bPt-802592	1	0		0	0	0	0	0	0	1	0	0	0	0
6HL	bPt-802593	1	0		0	0	0	0	0	0	1	0	0	0	0
6HL	bPt-802608	1	0		0	0	0	0	0	0	1	0	0	0	0
6HL	bPt-802610	1	0		0	0	0	0	0	0	1	0	0	0	0
6HS	bPt-787522	1	0		0	0	0	0	0	0	1	1	0	0	0
6HS	bPt-786605	1	0		0	0	0	0	0	0	1	1	0	0	0
6HS	bPt-786635	1	0		0	0	0	0	0	0	1	1	0	0	0
6HS	bPt-786759	1	0		0	0	0	0	0	0	1	1	0	0	0
6HS	bPt-786801	1	0		0	0	0	0	0	0	1	1	0	0	0
6HS	bPt-786929	1	0		0	0	0	0	0	0	1	1	0	0	0
6HS	bPt-786981	1	0		0	0	0	0	0	0	1	1	0	0	0
6HS	bPt-786989	1	0		0	0	0	0	0	0	1	1	0	0	0
6HS	bPt-786998	1	0		0	0	0	0	0	0	1	1	0	0	0
6HS	bPt-787040	1	0		0	0	0	0	0	0	1	1	0	0	0
6HS	bPt-787101	1	0		0	0	0	0	0	0	1	1	0	0	0
6HS	bPt-787129	1	0		0	0	0	0	0	0	1	1	0	0	0
6HS	bPt-787396	1	0		0	0	0	0	0	0	1	1	0	0	0
6HS	bPt-787473	1	0		0	0	0	0	0	0	1	1	0	0	0
6HS	bPt-787634	1	0		0	0	0	0	0	0	1	1	0	0	0
6HS	bPt-787649	1	0		0	0	0	0	0	0	1	1	0	0	0
6HS	bPt-787653	1	0		0	0	0	0	0	0	1	1	0	0	0
6HS	bPt-787679	1	0		0	0	0	0	0	0	1	1	0	0	0
6HS	bPt-787727	1	0		0	0	0	0	0	0	1	1	0	0	0
6HS	bPt-787816	1	0		0	0	0	0	0	0	1	1	0	0	0
6HS	bPt-787840	1	0		0	0	0	0	0	0	1	1	0	0	0
6HS	bPt-787850	1	0		0	0	0	0	0	0	1	1	0	0	0
6HS	bPt-787905	1	0		0	0	0	0	0	0	1	1	0	0	0
6HS	bPt-787934	1	0		0	0	0	0	0	0	1	1	0	0	0
6HS	bPt-787981	1	0		0	0	0	0	0	0	1	1	0	0	0
6HS	bPt-788098	1	0		0	0	0	0	0	0	1	1	0	0	0
6HS	bPt-788107	1	0		0	0	0	0	0	0	1	1	0	0	0
6HS	bPt-788111	1	0		0	0	0	0	0	0	1	1	0	0	0
6HS	bPt-788585	1	0		0	0	0	0	0	0	1	1	0	0	0
6HS	bPt-788644	1	0		0	0	0	0	0	0	1	1	0	0	0
6HS	bPt-788736	1	0		0	0	0	0	0	0	1	1	0	0	0
6HS	bPt-788838	1	0		0	0	0	0	0	0	1	1	0	0	0
6HS	bPt-788917	1	0		0	0	0	0	0	0	1	1	0	0	0
6HS	bPt-788940	1	0		0	0	0	0	0	0	1	1	0	0	0
6HS	bPt-789036	1	0		0	0	0	0	0	0	1	1	0	0	0
6HS	bPt-789097	1	0		0	0	0	0	0	0	1	1	0	0	0
6HS	bPt-789099	1	0		0	0	0	0	0	0	1	1	0	0	0
6HS	bPt-789139	1	0		0	0	0	0	0	0	1	1	0	0	0
6HS	bPt-789149	1	0		0	0	0	0	0	0	1	1	0	0	0
6HS	bPt-789199	1	0		0	0	0	0	0	0	1	1	0	0	0
6HS	bPt-789305	1	0		0	0	0	0	0	0	1	1	0	0	0
6HS	bPt-789307	1	0		0	0	0	0	0	0	1	1	0	0	0
6HS	bPt-789312	1	0		0	0	0	0	0	0	1	1	0	0	0
6HS	bPt-789344	1	0		0	0	0	0	0	0	1	1	0	0	0
6HS	bPt-789411	1	0		0	0	0	0	0	0	1	1	0	0	0
6HS	bPt-789457	1	0		0	0	0	0	0	0	1	1	0	0	0
6HS	bPt-789490	1	0		0	0	0	0	0	0	1	1	0	0	0
6HS	bPt-789538	1	0		0	0	0	0	0	0	1	1	0	0	0
6HS	bPt-789603	1	0		0	0	0	0	0	0	1	1	0	0	0
6HS	bPt-789606	1	0		0	0	0	0	0	0	1	1	0	0	0
6HS	bPt-789714	1	0		0	0	0	0	0	0	1	1	0	0	0
6HS	bPt-789890	1	0		0	0	0	0	0	0	1	1	0	0	0
6HS	bPt-789897	1	0		0	0	0	0	0	0	1	1	0	0	0
6HS	bPt-789908	1	0		0	0	0	0	0	0	1	1	0	0	0
6HS	bPt-789999	1	0		0	0	0	0	0	0	1	1	0	0	0
6HS	bPt-790101	1	0		0	0	0	0	0	0	1	1	0	0	0
6HS	bPt-790262	1	0		0	0	0	0	0	0	1	1	0	0	0
6HS	bPt-790279	1	0		0	0	0	0	0	0	1	1	0	0	0
6HS	bPt-790459	1	0		0	0	0	0	0	0	1	1	0	0	0
6HS	bPt-790485	1	0		0	0	0	0	0	0	1	1	0	0	0
6HS	bPt-790540	1	0		0	0	0	0	0	0	1	1	0	0	0
6HS	bPt-790542	1	0		0	0	0	0	0	0	1	1	0	0	0
6HS	bPt-790594	1	0		0	0	0	0	0	0	1	1	0	0	0
6HS	bPt-790664	1	0		0	0	0	0	0	0	1	1	0	0	0
6HS	bPt-790686	1	0		0	0	0	0	0	0	1	1	0	0	0
6HS	bPt-790696	1	0		0	0	0	0	0	0	1	1	0	0	0
6HS	bPt-790738	1	0		0	0	0	0	0	0	1	1	0	0	0
6HS	bPt-790766	1	0		0	0	0	0	0	0	1	1	0	0	0
6HS	bPt-791273	1	0		0	0	0	0	0	0	1	1	0	0	0
6HS	bPt-791326	1	0		0	0	0	0	0	0	1	1	0	0	0
6HS	bPt-791362	1	0		0	0	0	0	0	0	1	1	0	0	0
6HS	bPt-791382	1	0		0	0	0	0	0	0	1	1	0	0	0
6HS	bPt-791384	1	0		0	0	0	0	0	0	1	1	0	0	0
6HS	bPt-791423	1	0		0	0	0	0	0	0	1	1	0	0	0
6HS	bPt-791503	1	0		0	0	0	0	0	0	1	1	0	0	0
6HS	bPt-791640	1	0		0	0	0	0	0	0	1	1	0	0	0
6HS	bPt-791669	1	0		0	0	0	0	0	0	1	1	0	0	0
6HS	bPt-791704	1	0		0	0	0	0	0	0	1	1	0	0	0
6HS	bPt-791731	1	0		0	0	0	0	0	0	1	1	0	0	0
6HS	bPt-791734	1	0		0	0	0	0	0	0	1	1	0	0	0
6HS	bXx-791750	1	0		0	0	0	0	0	0	1	1	0	0	0
6HS	bPt-791791	1	0		0	0	0	0	0	0	1	1	0	0	0
6HS	bPt-791835	1	0		0	0	0	0	0	0	1	1	0	0	0
6HS	bPt-791882	1	0		0	0	0	0	0	0	1	1	0	0	0
6HS	bPt-791908	1	0		0	0	0	0	0	0	1	1	0	0	0
6HS	bPt-792062	1	0		0	0	0	0	0	0	1	1	0	0	0
6HS	bPt-792210	1	0		0	0	0	0	0	0	1	1	0	0	0
6HS	bPt-792220	1	0		0	0	0	0	0	0	1	1	0	0	0
6HS	bPt-792312	1	0		0	0	0	0	0	0	1	1	0	0	0
6HS	bPt-792756	1	0		0	0	0	0	0	0	1	1	0	0	0
6HS	bPt-792920	1	0		0	0	0	0	0	0	1	1	0	0	0
6HS	bPt-792958	1	0		0	0	0	0	0	0	1	1	0	0	0
6HS	bXx-792981	1	0		0	0	0	0	0	0	1	1	0	0	0
6HS	bPt-793017	1	0		0	0	0	0	0	0	1	1	0	0	0
6HS	bPt-793030	1	0		0	0	0	0	0	0	1	1	0	0	0
6HS	bPt-793058	1	0		0	0	0	0	0	0	1	1	0	0	0
6HS	bPt-793076	1	0		0	0	0	0	0	0	1	1	0	0	0
6HS	bPt-800919	1	0		0	0	0	0	0	0	1	1	0	0	0
6HS	bPt-801049	1	0		0	0	0	0	0	0	1	1	0	0	0
6HS	bPt-801201	1	0		0	0	0	0	0	0	1	1	0	0	0
6HS	bPt-801317	1	0		0	0	0	0	0	0	1	1	0	0	0
6HS	bPt-801351	1	0		0	0	0	0	0	0	1	1	0	0	0
6HS	bPt-801369	1	0		0	0	0	0	0	0	1	1	0	0	0
6HS	bPt-801382	1	0		0	0	0	0	0	0	1	1	0	0	0
6HS	bPt-801422	1	0		0	0	0	0	0	0	1	1	0	0	0
6HS	bPt-801493	1	0		0	0	0	0	0	0	1	1	0	0	0
6HS	bPt-801536	1	0		0	0	0	0	0	0	1	1	0	0	0
6HS	bPt-801570	1	0		0	0	0	0	0	0	1	1	0	0	0
6HS	bPt-801647	1	0		0	0	0	0	0	0	1	1	0	0	0
6HS	bPt-801670	1	0		0	0	0	0	0	0	1	1	0	0	0
6HS	bPt-801727	1	0		0	0	0	0	0	0	1	1	0	0	0
6HS	bPt-801814	1	0		0	0	0	0	0	0	1	1	0	0	0
6HS	bPt-801944	1	0		0	0	0	0	0	0	1	1	0	0	0
6HS	bPt-801974	1	0		0	0	0	0	0	0	1	1	0	0	0
6HS	bPt-801986	1	0		0	0	0	0	0	0	1	1	0	0	0
6HS	bPt-802014	1	0		0	0	0	0	0	0	1	1	0	0	0
6HS	bPt-802186	1	0		0	0	0	0	0	0	1	1	0	0	0
6HS	bPt-802201	1	0		0	0	0	0	0	0	1	1	0	0	0
6HS	bPt-802224	1	0		0	0	0	0	0	0	1	1	0	0	0
6HS	bPt-802289	1	0		0	0	0	0	0	0	1	1	0	0	0
6HS	bPt-802378	1	0		0	0	0	0	0	0	1	1	0	0	0
6HS	bPt-802544	1	0		0	0	0	0	0	0	1	1	0	0	0
6HS	bPt-802587	1	0		0	0	0	0	0	0	1	1	0	0	0
6HS	bPt-802589	1	0		0	0	0	0	0	0	1	1	0	0	0
6HS	bPt-802616	1	0		0	0	0	0	0	0	1	1	0	0	0
6HS	bPt-802708	1	0		0	0	0	0	0	0	1	1	0	0	0
7H	bPt-789952	1	0		0	0	0	0	0	0	0	0	1	0	0
7H	bPt-801554	1	0		0	0	0	0	0	0	0	0	1	0	0
7H	bPt-801828	1	0		0	0	0	0	0	0	0	0	1	0	0
7Hα	bPt-786640	1	0		0	0	0	0	0	0	0	0	1	1	0
7Hα	bPt-786680	1	0		0	0	0	0	0	0	0	0	1	1	0
7Hα	bPt-786730	1	0		0	0	0	0	0	0	0	0	1	1	0
7Hα	bPt-786742	1	0		0	0	0	0	0	0	0	0	1	1	0
7Hα	bPt-786792	1	0		0	0	0	0	0	0	0	0	1	1	0
7Hα	bPt-786951	1	0		0	0	0	0	0	0	0	0	1	1	0
7Hα	bPt-786980	1	0		0	0	0	0	0	0	0	0	1	1	0
7Hα	bPt-787038	1	0		0	0	0	0	0	0	0	0	1	1	0
7Hα	bPt-787045	1	0		0	0	0	0	0	0	0	0	1	1	0
7Hα	bPt-787061	1	0		0	0	0	0	0	0	0	0	1	1	0
7Hα	bPt-787082	1	0		0	0	0	0	0	0	0	0	1	1	0
7Hα	bPt-787088	1	0		0	0	0	0	0	0	0	0	1	1	0
7Hα	bPt-787112	1	0		0	0	0	0	0	0	0	0	1	1	0
7Hα	bPt-787155	1	0		0	0	0	0	0	0	0	0	1	1	0
7Hα	bPt-787274	1	0		0	0	0	0	0	0	0	0	1	1	0
7Hα	bPt-787343	1	0		0	0	0	0	0	0	0	0	1	1	0
7Hα	bPt-787563	1	0		0	0	0	0	0	0	0	0	1	1	0
7Hα	bPt-787600	1	0		0	0	0	0	0	0	0	0	1	1	0
7Hα	bPt-787626	1	0		0	0	0	0	0	0	0	0	1	1	0
7Hα	bPt-787671	1	0		0	0	0	0	0	0	0	0	1	1	0
7Hα	bPt-787700	1	0		0	0	0	0	0	0	0	0	1	1	0
7Hα	bPt-787749	1	0		0	0	0	0	0	0	0	0	1	1	0
7Hα	bPt-787830	1	0		0	0	0	0	0	0	0	0	1	1	0
7Hα	bPt-787862	1	0		0	0	0	0	0	0	0	0	1	1	0
7Hα	bPt-787908	1	0		0	0	0	0	0	0	0	0	1	1	0
7Hα	bPt-787914	1	0		0	0	0	0	0	0	0	0	1	1	0
7Hα	bPt-787932	1	0		0	0	0	0	0	0	0	0	1	1	0
7Hα	bPt-787948	1	0		0	0	0	0	0	0	0	0	1	1	0
7Hα	bPt-787965	1	0		0	0	0	0	0	0	0	0	1	1	0
7Hα	bPt-788130	1	0		0	0	0	0	0	0	0	0	1	1	0
7Hα	bPt-788559	1	0		0	0	0	0	0	0	0	0	1	1	0
7Hα	bPt-788636	1	0		0	0	0	0	0	0	0	0	1	1	0
7Hα	bPt-788763	1	0		0	0	0	0	0	0	0	0	1	1	0
7Hα	bPt-788766	1	0		0	0	0	0	0	0	0	0	1	1	0
7Hα	bPt-788845	1	0		0	0	0	0	0	0	0	0	1	1	0
7Hα	bPt-788869	1	0		0	0	0	0	0	0	0	0	1	1	0
7Hα	bPt-788879	1	0		0	0	0	0	0	0	0	0	1	1	0
7Hα	bPt-788880	1	0		0	0	0	0	0	0	0	0	1	1	0
7Hα	bPt-788986	1	0		0	0	0	0	0	0	0	0	1	1	0
7Hα	bPt-788994	1	0		0	0	0	0	0	0	0	0	1	1	0
7Hα	bPt-789017	1	0		0	0	0	0	0	0	0	0	1	1	0
7Hα	bPt-789021	1	0		0	0	0	0	0	0	0	0	1	1	0
7Hα	bPt-789104	1	0		0	0	0	0	0	0	0	0	1	1	0
7Hα	bPt-789136	1	0		0	0	0	0	0	0	0	0	1	1	0
7Hα	bPt-789286	1	0		0	0	0	0	0	0	0	0	1	1	0
7Hα	bPt-789434	1	0		0	0	0	0	0	0	0	0	1	1	0
7Hα	bPt-789441	1	0		0	0	0	0	0	0	0	0	1	1	0
7Hα	bPt-789469	1	0		0	0	0	0	0	0	0	0	1	1	0
7Hα	bPt-789506	1	0		0	0	0	0	0	0	0	0	1	1	0
7Hα	bPt-789576	1	0		0	0	0	0	0	0	0	0	1	1	0
7Hα	bPt-789616	1	0		0	0	0	0	0	0	0	0	1	1	0
7Hα	bPt-789852	1	0		0	0	0	0	0	0	0	0	1	1	0
7Hα	bPt-790066	1	0		0	0	0	0	0	0	0	0	1	1	0
7Hα	bPt-790152	1	0		0	0	0	0	0	0	0	0	1	1	0
7Hα	bPt-790165	1	0		0	0	0	0	0	0	0	0	1	1	0
7Hα	bPt-790204	1	0		0	0	0	0	0	0	0	0	1	1	0
7Hα	bPt-790430	1	0		0	0	0	0	0	0	0	0	1	1	0
7Hα	bPt-790497	1	0		0	0	0	0	0	0	0	0	1	1	0
7Hα	bPt-790526	1	0		0	0	0	0	0	0	0	0	1	1	0
7Hα	bPt-790533	1	0		0	0	0	0	0	0	0	0	1	1	0
7Hα	bPt-790669	1	0		0	0	0	0	0	0	0	0	1	1	0
7Hα	bPt-790690	1	0		0	0	0	0	0	0	0	0	1	1	0
7Hα	bPt-790708	1	0		0	0	0	0	0	0	0	0	1	1	0
7Hα	bPt-790797	1	0		0	0	0	0	0	0	0	0	1	1	0
7Hα	bPt-791233	1	0		0	0	0	0	0	0	0	0	1	1	0
7Hα	bPt-791343	1	0		0	0	0	0	0	0	0	0	1	1	0
7Hα	bPt-791386	1	0		0	0	0	0	0	0	0	0	1	1	0
7Hα	bPt-791456	1	0		0	0	0	0	0	0	0	0	1	1	0
7Hα	bPt-791509	1	0		0	0	0	0	0	0	0	0	1	1	0
7Hα	bPt-791591	1	0		0	0	0	0	0	0	0	0	1	1	0
7Hα	bPt-791615	1	0		0	0	0	0	0	0	0	0	1	1	0
7Hα	bPt-791644	1	0		0	0	0	0	0	0	0	0	1	1	0
7Hα	bPt-791721	1	0		0	0	0	0	0	0	0	0	1	1	0
7Hα	bPt-791723	1	0		0	0	0	0	0	0	0	0	1	1	0
7Hα	bPt-791730	1	0		0	0	0	0	0	0	0	0	1	1	0
7Hα	bPt-791818	1	0		0	0	0	0	0	0	0	0	1	1	0
7Hα	bPt-791901	1	0		0	0	0	0	0	0	0	0	1	1	0
7Hα	bPt-791959	1	0		0	0	0	0	0	0	0	0	1	1	0
7Hα	bPt-791970	1	0		0	0	0	0	0	0	0	0	1	1	0
7Hα	bPt-791975	1	0		0	0	0	0	0	0	0	0	1	1	0
7Hα	bPt-792017	1	0		0	0	0	0	0	0	0	0	1	1	0
7Hα	bPt-792030	1	0		0	0	0	0	0	0	0	0	1	1	0
7Hα	bPt-792037	1	0		0	0	0	0	0	0	0	0	1	1	0
7Hα	bPt-792060	1	0		0	0	0	0	0	0	0	0	1	1	0
7Hα	bPt-792183	1	0		0	0	0	0	0	0	0	0	1	1	0
7Hα	bPt-792186	1	0		0	0	0	0	0	0	0	0	1	1	0
7Hα	bPt-792355	1	0		0	0	0	0	0	0	0	0	1	1	0
7Hα	bPt-792770	1	0		0	0	0	0	0	0	0	0	1	1	0
7Hα	bPt-792774	1	0		0	0	0	0	0	0	0	0	1	1	0
7Hα	bPt-792795	1	0		0	0	0	0	0	0	0	0	1	1	0
7Hα	bPt-792893	1	0		0	0	0	0	0	0	0	0	1	1	0
7Hα	bPt-792930	1	0		0	0	0	0	0	0	0	0	1	1	0
7Hα	bPt-792997	1	0		0	0	0	0	0	0	0	0	1	1	0
7Hα	bPt-793013	1	0		0	0	0	0	0	0	0	0	1	1	0
7Hα	bPt-793065	1	0		0	0	0	0	0	0	0	0	1	1	0
7Hα	bPt-793094	1	0		0	0	0	0	0	0	0	0	1	1	0
7Hα	bPt-793115	1	0		0	0	0	0	0	0	0	0	1	1	0
7Hα	bPt-801104	1	0		0	0	0	0	0	0	0	0	1	1	0
7Hα	bPt-801248	1	0		0	0	0	0	0	0	0	0	1	1	0
7Hα	bPt-801283	1	0		0	0	0	0	0	0	0	0	1	1	0
7Hα	bPt-801381	1	0		0	0	0	0	0	0	0	0	1	1	0
7Hα	bPt-801387	1	0		0	0	0	0	0	0	0	0	1	1	0
7Hα	bPt-801391	1	0		0	0	0	0	0	0	0	0	1	1	0
7Hα	bPt-801458	1	0		0	0	0	0	0	0	0	0	1	1	0
7Hα	bPt-801636	1	0		0	0	0	0	0	0	0	0	1	1	0
7Hα	bPt-801688	1	0		0	0	0	0	0	0	0	0	1	1	0
7Hα	bPt-801737	1	0		0	0	0	0	0	0	0	0	1	1	0
7Hα	bPt-801744	1	0		0	0	0	0	0	0	0	0	1	1	0
7Hα	bPt-801795	1	0		0	0	0	0	0	0	0	0	1	1	0
7Hα	bPt-801835	1	0		0	0	0	0	0	0	0	0	1	1	0
7Hα	bPt-801903	1	0		0	0	0	0	0	0	0	0	1	1	0
7Hα	bPt-801960	1	0		0	0	0	0	0	0	0	0	1	1	0
7Hα	bPt-802069	1	0		0	0	0	0	0	0	0	0	1	1	0
7Hα	bPt-802110	1	0		0	0	0	0	0	0	0	0	1	1	0
7Hα	bPt-802118	1	0		0	0	0	0	0	0	0	0	1	1	0
7Hα	bPt-802267	1	0		0	0	0	0	0	0	0	0	1	1	0
7Hα	bPt-802446	1	0		0	0	0	0	0	0	0	0	1	1	0
7Hα	bPt-802619	1	0		0	0	0	0	0	0	0	0	1	1	0
7Hβ	bPt-790725	1	0		0	0	0	0	0	0	0	0	1	0	1
7Hβ	bPt-802166	1	0		0	0	0	0	0	0	0	0	1	0	1
7Hβ	bPt-786630	1	0		0	0	0	0	0	0	0	0	1	0	1
7Hβ	bPt-786674	1	0		0	0	0	0	0	0	0	0	1	0	1
7Hβ	bPt-786685	1	0		0	0	0	0	0	0	0	0	1	0	1
7Hβ	bPt-786693	1	0		0	0	0	0	0	0	0	0	1	0	1
7Hβ	bPt-786705	1	0		0	0	0	0	0	0	0	0	1	0	1
7Hβ	bPt-786719	1	0		0	0	0	0	0	0	0	0	1	0	1
7Hβ	bPt-786866	1	0		0	0	0	0	0	0	0	0	1	0	1
7Hβ	bPt-786869	1	0		0	0	0	0	0	0	0	0	1	0	1
7Hβ	bPt-786938	1	0		0	0	0	0	0	0	0	0	1	0	1
7Hβ	bPt-787015	1	0		0	0	0	0	0	0	0	0	1	0	1
7Hβ	bPt-787028	1	0		0	0	0	0	0	0	0	0	1	0	1
7Hβ	bPt-787031	1	0		0	0	0	0	0	0	0	0	1	0	1
7Hβ	bPt-787043	1	0		0	0	0	0	0	0	0	0	1	0	1
7Hβ	bPt-787187	1	0		0	0	0	0	0	0	0	0	1	0	1
7Hβ	bPt-787263	1	0		0	0	0	0	0	0	0	0	1	0	1
7Hβ	bPt-787285	1	0		0	0	0	0	0	0	0	0	1	0	1
7Hβ	bPt-787366	1	0		0	0	0	0	0	0	0	0	1	0	1
7Hβ	bPt-787392	1	0		0	0	0	0	0	0	0	0	1	0	1
7Hβ	bPt-787606	1	0		0	0	0	0	0	0	0	0	1	0	1
7Hβ	bPt-787651	1	0		0	0	0	0	0	0	0	0	1	0	1
7Hβ	bPt-787664	1	0		0	0	0	0	0	0	0	0	1	0	1
7Hβ	bPt-787775	1	0		0	0	0	0	0	0	0	0	1	0	1
7Hβ	bPt-787790	1	0		0	0	0	0	0	0	0	0	1	0	1
7Hβ	bPt-787882	1	0		0	0	0	0	0	0	0	0	1	0	1
7Hβ	bPt-787903	1	0		0	0	0	0	0	0	0	0	1	0	1
7Hβ	bPt-787970	1	0		0	0	0	0	0	0	0	0	1	0	1
7Hβ	bPt-787989	1	0		0	0	0	0	0	0	0	0	1	0	1
7Hβ	bPt-788080	1	0		0	0	0	0	0	0	0	0	1	0	1
7Hβ	bPt-788090	1	0		0	0	0	0	0	0	0	0	1	0	1
7Hβ	bPt-788128	1	0		0	0	0	0	0	0	0	0	1	0	1
7Hβ	bPt-788537	1	0		0	0	0	0	0	0	0	0	1	0	1
7Hβ	bPt-788640	1	0		0	0	0	0	0	0	0	0	1	0	1
7Hβ	bPt-788664	1	0		0	0	0	0	0	0	0	0	1	0	1
7Hβ	bPt-788729	1	0		0	0	0	0	0	0	0	0	1	0	1
7Hβ	bPt-788749	1	0		0	0	0	0	0	0	0	0	1	0	1
7Hβ	bPt-788750	1	0		0	0	0	0	0	0	0	0	1	0	1
7Hβ	bPt-788761	1	0		0	0	0	0	0	0	0	0	1	0	1
7Hβ	bPt-788762	1	0		0	0	0	0	0	0	0	0	1	0	1
7Hβ	bPt-788927	1	0		0	0	0	0	0	0	0	0	1	0	1
7Hβ	bPt-788968	1	0		0	0	0	0	0	0	0	0	1	0	1
7Hβ	bPt-789020	1	0		0	0	0	0	0	0	0	0	1	0	1
7Hβ	bPt-789038	1	0		0	0	0	0	0	0	0	0	1	0	1
7Hβ	bPt-789075	1	0		0	0	0	0	0	0	0	0	1	0	1
7Hβ	bPt-789112	1	0		0	0	0	0	0	0	0	0	1	0	1
7Hβ	bPt-789119	1	0		0	0	0	0	0	0	0	0	1	0	1
7Hβ	bPt-789200	1	0		0	0	0	0	0	0	0	0	1	0	1
7Hβ	bPt-789237	1	0		0	0	0	0	0	0	0	0	1	0	1
7Hβ	bPt-789256	1	0		0	0	0	0	0	0	0	0	1	0	1
7Hβ	bPt-789271	1	0		0	0	0	0	0	0	0	0	1	0	1
7Hβ	bPt-789308	1	0		0	0	0	0	0	0	0	0	1	0	1
7Hβ	bPt-789394	1	0		0	0	0	0	0	0	0	0	1	0	1
7Hβ	bPt-789397	1	0		0	0	0	0	0	0	0	0	1	0	1
7Hβ	bPt-789402	1	0		0	0	0	0	0	0	0	0	1	0	1
7Hβ	bPt-789453	1	0		0	0	0	0	0	0	0	0	1	0	1
7Hβ	bPt-789558	1	0		0	0	0	0	0	0	0	0	1	0	1
7Hβ	bPt-789559	1	0		0	0	0	0	0	0	0	0	1	0	1
7Hβ	bPt-789587	1	0		0	0	0	0	0	0	0	0	1	0	1
7Hβ	bPt-789639	1	0		0	0	0	0	0	0	0	0	1	0	1
7Hβ	bPt-789865	1	0		0	0	0	0	0	0	0	0	1	0	1
7Hβ	bPt-789878	1	0		0	0	0	0	0	0	0	0	1	0	1
7Hβ	bPt-789910	1	0		0	0	0	0	0	0	0	0	1	0	1
7Hβ	bPt-789982	1	0		0	0	0	0	0	0	0	0	1	0	1
7Hβ	bPt-790014	1	0		0	0	0	0	0	0	0	0	1	0	1
7Hβ	bPt-790043	1	0		0	0	0	0	0	0	0	0	1	0	1
7Hβ	bPt-790055	1	0		0	0	0	0	0	0	0	0	1	0	1
7Hβ	bPt-790178	1	0		0	0	0	0	0	0	0	0	1	0	1
7Hβ	bPt-790232	1	0		0	0	0	0	0	0	0	0	1	0	1
7Hβ	bPt-790300	1	0		0	0	0	0	0	0	0	0	1	0	1
7Hβ	bPt-790369	1	0		0	0	0	0	0	0	0	0	1	0	1
7Hβ	bPt-790423	1	0		0	0	0	0	0	0	0	0	1	0	1
7Hβ	bPt-790436	1	0		0	0	0	0	0	0	0	0	1	0	1
7Hβ	bPt-790606	1	0		0	0	0	0	0	0	0	0	1	0	1
7Hβ	bPt-790611	1	0		0	0	0	0	0	0	0	0	1	0	1
7Hβ	bPt-790643	1	0		0	0	0	0	0	0	0	0	1	0	1
7Hβ	bPt-790652	1	0		0	0	0	0	0	0	0	0	1	0	1
7Hβ	bPt-790657	1	0		0	0	0	0	0	0	0	0	1	0	1
7Hβ	bPt-790750	1	0		0	0	0	0	0	0	0	0	1	0	1
7Hβ	bPt-790779	1	0		0	0	0	0	0	0	0	0	1	0	1
7Hβ	bPt-790788	1	0		0	0	0	0	0	0	0	0	1	0	1
7Hβ	bPt-790821	1	0		0	0	0	0	0	0	0	0	1	0	1
7Hβ	bPt-791301	1	0		0	0	0	0	0	0	0	0	1	0	1
7Hβ	bPt-791355	1	0		0	0	0	0	0	0	0	0	1	0	1
7Hβ	bPt-791392	1	0		0	0	0	0	0	0	0	0	1	0	1
7Hβ	bPt-791487	1	0		0	0	0	0	0	0	0	0	1	0	1
7Hβ	bPt-791490	1	0		0	0	0	0	0	0	0	0	1	0	1
7Hβ	bPt-791681	1	0		0	0	0	0	0	0	0	0	1	0	1
7Hβ	bPt-791685	1	0		0	0	0	0	0	0	0	0	1	0	1
7Hβ	bPt-791722	1	0		0	0	0	0	0	0	0	0	1	0	1
7Hβ	bPt-791790	1	0		0	0	0	0	0	0	0	0	1	0	1
7Hβ	bPt-791800	1	0		0	0	0	0	0	0	0	0	1	0	1
7Hβ	bPt-791875	1	0		0	0	0	0	0	0	0	0	1	0	1
7Hβ	bPt-791896	1	0		0	0	0	0	0	0	0	0	1	0	1
7Hβ	bPt-791938	1	0		0	0	0	0	0	0	0	0	1	0	1
7Hβ	bPt-791989	1	0		0	0	0	0	0	0	0	0	1	0	1
7Hβ	bPt-792024	1	0		0	0	0	0	0	0	0	0	1	0	1
7Hβ	bPt-792039	1	0		0	0	0	0	0	0	0	0	1	0	1
7Hβ	bPt-792225	1	0		0	0	0	0	0	0	0	0	1	0	1
7Hβ	bPt-792280	1	0		0	0	0	0	0	0	0	0	1	0	1
7Hβ	bPt-792281	1	0		0	0	0	0	0	0	0	0	1	0	1
7Hβ	bPt-792310	1	0		0	0	0	0	0	0	0	0	1	0	1
7Hβ	bPt-792338	1	0		0	0	0	0	0	0	0	0	1	0	1
7Hβ	bPt-792354	1	0		0	0	0	0	0	0	0	0	1	0	1
7Hβ	bPt-792760	1	0		0	0	0	0	0	0	0	0	1	0	1
7Hβ	bPt-792771	1	0		0	0	0	0	0	0	0	0	1	0	1
7Hβ	bPt-792780	1	0		0	0	0	0	0	0	0	0	1	0	1
7Hβ	bPt-792812	1	0		0	0	0	0	0	0	0	0	1	0	1
7Hβ	bPt-792887	1	0		0	0	0	0	0	0	0	0	1	0	1
7Hβ	bPt-792892	1	0		0	0	0	0	0	0	0	0	1	0	1
7Hβ	bPt-792960	1	0		0	0	0	0	0	0	0	0	1	0	1
7Hβ	bPt-793004	1	0		0	0	0	0	0	0	0	0	1	0	1
7Hβ	bPt-793016	1	0		0	0	0	0	0	0	0	0	1	0	1
7Hβ	bPt-793020	1	0		0	0	0	0	0	0	0	0	1	0	1
7Hβ	bPt-793047	1	0		0	0	0	0	0	0	0	0	1	0	1
7Hβ	bPt-793059	1	0		0	0	0	0	0	0	0	0	1	0	1
7Hβ	bPt-793067	1	0		0	0	0	0	0	0	0	0	1	0	1
7Hβ	bPt-793098	1	0		0	0	0	0	0	0	0	0	1	0	1
7Hβ	bPt-793105	1	0		0	0	0	0	0	0	0	0	1	0	1
7Hβ	bPt-793122	1	0		0	0	0	0	0	0	0	0	1	0	1
7Hβ	bPt-800846	1	0		0	0	0	0	0	0	0	0	1	0	1
7Hβ	bPt-800869	1	0		0	0	0	0	0	0	0	0	1	0	1
7Hβ	bPt-801001	1	0		0	0	0	0	0	0	0	0	1	0	1
7Hβ	bPt-801022	1	0		0	0	0	0	0	0	0	0	1	0	1
7Hβ	bPt-801077	1	0		0	0	0	0	0	0	0	0	1	0	1
7Hβ	bPt-801100	1	0		0	0	0	0	0	0	0	0	1	0	1
7Hβ	bPt-801358	1	0		0	0	0	0	0	0	0	0	1	0	1
7Hβ	bPt-801364	1	0		0	0	0	0	0	0	0	0	1	0	1
7Hβ	bPt-801640	1	0		0	0	0	0	0	0	0	0	1	0	1
7Hβ	bPt-801658	1	0		0	0	0	0	0	0	0	0	1	0	1
7Hβ	bPt-801683	1	0		0	0	0	0	0	0	0	0	1	0	1
7Hβ	bPt-801740	1	0		0	0	0	0	0	0	0	0	1	0	1
7Hβ	bPt-802064	1	0		0	0	0	0	0	0	0	0	1	0	1
7Hβ	bPt-802159	1	0		0	0	0	0	0	0	0	0	1	0	1
7Hβ	bPt-802349	1	0		0	0	0	0	0	0	0	0	1	0	1
7Hβ	bPt-802357	1	0		0	0	0	0	0	0	0	0	1	0	1
7Hβ	bPt-802403	1	0		0	0	0	0	0	0	0	0	1	0	1
7Hβ	bPt-802438	1	0		0	0	0	0	0	0	0	0	1	0	1
7Hβ	bPt-802543	1	0		0	0	0	0	0	0	0	0	1	0	1
