# Supplementary material for: High-throughput genotyping of wheat-barley amphiploids utilising diversity array technology (DArT)
Source: BMC Plant Biol. 2013 Jun 3;13:87. doi: 10.1186/1471-2229-13-87 (PMC3679790; doi:10.1186/1471-2229-13-87)
Supplement: Additional file 3 — Markers discriminating tritordeums carrying the 1RS/1BL translocation. [file 1471-2229-13-87-S3.xlsx]

## Sheet: Markers discrimating 1RS lines
CloneID	P	Reproducibility	Consensus	Chromosome	MarkerName	Source of the marker	HT409	HT410	HT411	HT413	HT414	HT415	HT416	HT417	HT420	HT421	HT424	HT425	HT428	HT429	HT430	HT432	HT434	JB2	HT22	HT27	HT223	HT294	HT295	HT296	HT320	HT322	HT323	HT324	HT325	HT326	HT327	HT328	HT400	HT412	HT418	HT419	HT422	HT426	HT427	HT431	HT433	HT435	HT436
348596	93.8566	100	100	1B	tXx-2076	Triticale	1	1	1	1	1	1	1	1	1	1	1	1	1	1	1	1	1	1	0	0	0	0	0	0	0	0	0	0	0	0	0	0	0	0	0	0	0	0	0	0	0	0	0
347009	92.0683	100	100	1B	rPt-0018	Rye	1	1	1	1	1	1	1	1	1	1	1	1	1	1	1	1	1	1	0	0	0	0	0	0	0	0	0	0	0	0	0	0	0	0	0	0	0	0	0	0	0	0	0
347725	89.1277	100	100	1B	rPt-0079	Rye	1	1	1	1	1	1	1	1	1	1	1	1	1	1	1	1	1	1	0	0	0	0	0	0	0	0	0	0	0	0	0	0	0	0	0	0	0	0	0	0	0	0	0
346523	91.9415	100	100	1B	rPt-1767	Rye	1	1	1	1	1	1	1	1	1	1	1	1	1	1	1	1	1	1	0	0	0	0	0	0	0	0	0	0	0	0	0	0	0	0	0	0	0	0	0	0	0	0	0
347929	83.3792	100	100	1B	rPt-2869	Rye	1	1	1	1	1	1	1	1	1	1	1	1	1	1	1	1	1	1	0	0	0	0	0	0	0	0	0	0	0	0	0	0	0	0	0	0	0	0	0	0	0	0	0
347521	91.9643	100	100	1B	rPt-4523	Rye	1	1	1	1	1	1	1	1	1	1	1	1	1	1	1	1	1	1	0	0	0	0	0	0	0	0	0	0	0	0	0	0	0	0	0	0	0	0	0	0	0	0	0
347223	96.0161	100	100	1B	rPt-5341	Rye	1	1	1	1	1	1	1	1	1	1	1	1	1	1	1	1	1	1	0	0	0	0	0	0	0	0	0	0	0	0	0	0	0	0	0	0	0	0	0	0	0	0	0
347194	96.4953	100	100	1B	rPt-6561	Rye	1	1	1	1	1	1	1	1	1	1	1	1	1	1	1	1	1	1	0	0	0	0	0	0	0	0	0	0	0	0	0	0	0	0	0	0	0	0	0	0	0	0	0
346623	91.759	100	100	1B	rPt-7959	Rye	1	1	1	1	1	1	1	1	1	1	1	1	1	1	1	1	1	1	0	0	0	0	0	0	0	0	0	0	0	0	0	0	0	0	0	0	0	0	0	0	0	0	0
346852	86.4363	100	100	1B	rPt-8894	Rye	1	1	1	1	1	1	1	1	1	1	1	1	1	1	1	1	1	1	0	0	0	0	0	0	0	0	0	0	0	0	0	0	0	0	0	0	0	0	0	0	0	0	0
347108	86.7049	100	100	1B	rPt-9564	Rye	1	1	1	1	1	1	1	1	1	1	1	1	1	1	1	1	1	1	0	0	0	0	0	0	0	0	0	0	0	0	0	0	0	0	0	0	0	0	0	0	0	0	0
348358	82.5246	99.9638	99.6367	1B	tPt-0136	Triticale	1	1	1	1	1	1	1	1	1	1	1	1	1	1	1	1	1	1	0	0	0	0	0	0	0	0	0	0	0	0	0	0	0	0	0	0	0	0	0	0	0	0	0
349170	80.9558	99.9009	100	1B	tPt-0734	Triticale	1	1	1	1	1	1	1	1	1	1	1	1	1	1	1	1	1	1	0	0	0	0	0	0	0	0	0	0	0	0	0	0	0	0	0	0	0	0	0	0	0	0	0
349093	89.3518	100	100	1B	tPt-1051	Triticale	1	1	1	1	1	1	1	1	1	1	1	1	1	1	1	1	1	1	0	0	0	0	0	0	0	0	0	0	0	0	0	0	0	0	0	0	0	0	0	0	0	0	0
348528	83.3807	100	100	1B	tPt-1586	Triticale	1	1	1	1	1	1	1	1	1	1	1	1	1	1	1	1	1	1	0	0	0	0	0	0	0	0	0	0	0	0	0	0	0	0	0	0	0	0	0	0	0	0	0
348355	82.1535	100	99.0067	1B	tPt-2240	Triticale	1	1	1	1	1	1	1	1	1	1	1	1	1	1	1	1	1	1	0	0	0	0	0	0	0	0	0	0	0	0	0	0	0	0	0	0	0	0	0	0	0	0	0
348126	81.1902	99.9009	99.0067	1B	tPt-2550	Triticale	1	1	1	1	1	1	1	1	1	1	1	1	1	1	1	1	1	1	0	0	0	0	0	0	0	0	0	0	0	0	0	0	0	0	0	0	0	0	0	0	0	0	0
348071	80.4394	99.7792	98.9933	1B	tPt-4566	Triticale	1	1	1	1	1	1	1	1	1	1	1	1	1	1	1	1	1	1	0	0	0	0	0	0	0	0	0	0	0	0	0	0	0	0	0	0	0	0	0	0	0	0	0
349333	92.3866	100	100	1B	tPt-5515	Triticale	1	1	1	1	1	1	1	1	1	1	1	1	1	1	1	1	1	1	0	0	0	0	0	0	0	0	0	0	0	0	0	0	0	0	0	0	0	0	0	0	0	0	0
348674	92.7052	100	100	1B	tPt-5755	Triticale	1	1	1	1	1	1	1	1	1	1	1	1	1	1	1	1	1	1	0	0	0	0	0	0	0	0	0	0	0	0	0	0	0	0	0	0	0	0	0	0	0	0	0
348465	89.2056	100	100	1B	tPt-6015	Triticale	1	1	1	1	1	1	1	1	1	1	1	1	1	1	1	1	1	1	0	0	0	0	0	0	0	0	0	0	0	0	0	0	0	0	0	0	0	0	0	0	0	0	0
348373	95.3379	100	100	1B	tPt-7559	Triticale	1	1	1	1	1	1	1	1	1	1	1	1	1	1	1	1	1	1	0	0	0	0	0	0	0	0	0	0	0	0	0	0	0	0	0	0	0	0	0	0	0	0	0
348294	92.5747	100	100	1B	tPt-7918	Triticale	1	1	1	1	1	1	1	1	1	1	1	1	1	1	1	1	1	1	0	0	0	0	0	0	0	0	0	0	0	0	0	0	0	0	0	0	0	0	0	0	0	0	0
348181	84.1986	100	100	1B	tPt-8754	Triticale	1	1	1	1	1	1	1	1	1	1	1	1	1	1	1	1	1	1	0	0	0	0	0	0	0	0	0	0	0	0	0	0	0	0	0	0	0	0	0	0	0	0	0
348169	87.6494	99.9145	100	1B	tPt-9585	Triticale	1	1	1	1	1	1	1	1	1	1	1	1	1	1	1	1	1	1	0	0	0	0	0	0	0	0	0	0	0	0	0	0	0	0	0	0	0	0	0	0	0	0	0
120344	95.5048	100	100	1B	wPt-1781	Wheat	1	1	1	1	1	1	1	1	1	1	1	1	1	1	1	1	1	1	0	0	0	0	0	0	0	0	0	0	0	0	0	0	0	0	0	0	0	0	0	0	0	0	0
346782	96.1394	100	100	1B|1D	rPt-4471	Rye	1	1	1	1	1	1	1	1	1	1	1	1	1	1	1	1	1	1	0	0	0	0	0	0	0	0	0	0	0	0	0	0	0	0	0	0	0	0	0	0	0	0	0
348070	92.4743	100	100	NA	tPt-2440	Triticale	1	1	1	1	1	1	1	1	1	1	1	1	1	1	1	1	1	1	0	0	0	0	0	0	0	0	0	0	0	0	0	0	0	0	0	0	0	0	0	0	0	0	0
348849	83.7102	100	100	NA	tPt-8109	Triticale	1	1	1	1	1	1	1	1	1	1	1	1	1	1	1	1	1	1	0	0	0	0	0	0	0	0	0	0	0	0	0	0	0	0	0	0	0	0	0	0	0	0	0
27700	88.5277	98.5479	97.7933	1H	bPt-32258	Barley	1	-	1	1	1	1	1	1	1	1	1	1	1	1	1	1	1	1	0	0	0	0	0	0	0	0	0	0	0	0	0	0	0	0	0	0	0	0	0	0	0	0	0
348120	92.0732	100	100	NA	tPt-4377	Triticale	1	1	1	1	1	1	1	1	-	1	1	1	1	1	1	1	1	1	0	0	0	0	0	0	0	0	0	0	0	0	0	0	0	0	0	0	0	0	0	0	0	0	0
347249	81.0739	100	97.7533	1B	rPt-6965	Rye	1	1	1	1	1	1	1	1	1	1	1	1	1	1	1	1	1	1	0	0	0	0	0	0	-	0	0	0	0	0	0	0	0	0	0	0	0	-	0	0	0	0	0
346554	82.5335	99.8913	98.9	1B	rPt-3642	Rye	1	1	1	1	1	1	1	1	1	1	1	1	1	1	1	1	1	1	0	0	0	0	0	0	0	0	0	0	0	0	0	0	0	0	0	0	0	0	0	0	-	0	0
[truncated: 3 more columns]
